# Supplementary material for: Signaling cascades shape functional subpopulations of cortical astrocytes in male wild-type mice and APP/PS1dE9 Alzheimer’s disease model
Source: Nat Commun. 2026 Apr 14;17:4194. doi: 10.1038/s41467-026-71826-w (PMC13153161; doi:10.1038/s41467-026-71826-w)
Supplement: Supplementary file 3 — Supplementary Data 1 [file 41467_2026_71826_MOESM3_ESM.xlsx]

## Sheet: AD-STATvsAD-NFKB
ENSM	log2FoldChange	padj	gene_name
ENSMUSG00000095079	10.6719	0.00158	Igha
ENSMUSG00000076612	10.5571	0.00169098	Ighg2c
ENSMUSG00000062488	10.4594	2.02427e-18	Ifit3b
ENSMUSG00000031425	10.4035	5.04168e-05	Plp1
ENSMUSG00000045136	9.90779	3.27567e-25	Tubb2b
ENSMUSG00000006205	9.72267	1.75494e-30	Htra1
ENSMUSG00000008540	9.65221	3.79379e-29	Mgst1
ENSMUSG00000022951	9.46462	2.66099e-12	Rcan1
ENSMUSG00000039037	9.44679	7.80975e-11	St6galnac5
ENSMUSG00000039194	9.41026	1.05469e-07	Rlbp1
ENSMUSG00000029634	9.30093	2.52552e-12	Rnf6
ENSMUSG00000040688	9.22633	2.969e-15	Tbl3
ENSMUSG00000031517	9.18532	2.68431e-41	Gpm6a
ENSMUSG00000025006	9.15418	1.49247e-11	Sorbs1
ENSMUSG00000025666	9.1243	2.85509e-13	Tmem47
ENSMUSG00000022112	9.07657	2.00428e-11	Gpc5
ENSMUSG00000030766	9.07144	8.63863e-10	Arhgap17
ENSMUSG00000043263	9.06961	3.30632e-16	Ifi209
ENSMUSG00000030064	8.92743	2.27795e-15	Frmd4b
ENSMUSG00000026173	8.82807	2.99866e-16	Plcd4
ENSMUSG00000027184	8.80974	1.58302e-15	Caprin1
ENSMUSG00000031545	8.8	1.02724e-10	Gpat4
ENSMUSG00000059555	8.76912	8.4673e-08	Tor4a
ENSMUSG00000054728	8.73433	8.69749e-21	Phactr1
ENSMUSG00000027710	8.59235	4.67737e-07	Acad9
ENSMUSG00000098188	8.58134	2.4943e-13	Sowahc
ENSMUSG00000025024	8.50604	3.57974e-11	Smndc1
ENSMUSG00000048388	8.49365	3.32923e-17	Fam171b
ENSMUSG00000053702	8.49178	9.96475e-11	Nebl
ENSMUSG00000026816	8.47662	9.73215e-08	Gtf3c5
ENSMUSG00000021156	8.44295	8.5458e-11	Zmynd11
ENSMUSG00000026988	8.31396	2.95114e-09	Wdsub1
ENSMUSG00000021302	8.30482	3.00701e-10	Ggps1
ENSMUSG00000033111	8.28581	1.17192e-17	3830406C13Rik
ENSMUSG00000022561	8.28214	2.00428e-11	Gpaa1
ENSMUSG00000020289	8.23673	1.62006e-08	Nprl3
ENSMUSG00000063904	8.2255	1.27211e-05	Dpp3
ENSMUSG00000004221	8.19954	0.00787442	Ikbkg
ENSMUSG00000056130	8.16264	5.09038e-07	Ticam2
ENSMUSG00000030428	8.15952	1.9205e-37	Ttyh1
ENSMUSG00000025373	8.1304	2.81863e-08	Rnf41
ENSMUSG00000014767	8.0859	3.05322e-05	Tbp
ENSMUSG00000031787	8.07263	7.2707e-08	Katnb1
ENSMUSG00000037656	8.04107	0.000100778	Slc20a2
ENSMUSG00000024292	8.03282	2.77956e-06	Cyp4f14
ENSMUSG00000038417	8.00314	3.96904e-11	Fig4
ENSMUSG00000025437	7.99414	3.25399e-08	Usp33
ENSMUSG00000054404	7.97274	2.64369e-05	Slfn5
ENSMUSG00000027630	7.97013	5.34437e-08	Tbl1xr1
ENSMUSG00000051674	7.89705	0.0115707	Dcun1d4
ENSMUSG00000052534	7.79871	4.44548e-17	Pbx1
ENSMUSG00000027499	7.7799	1.29395e-09	Pkia
ENSMUSG00000031144	7.77973	1.40922e-05	Syp
ENSMUSG00000026174	7.75499	1.68567e-09	Cnot9
ENSMUSG00000021596	7.74676	0.0021368	Mctp1
ENSMUSG00000004896	7.68878	7.47332e-09	Rrnad1
ENSMUSG00000056486	7.66966	5.08391e-05	Chn1
ENSMUSG00000042116	7.6685	0.00966827	Vwa1
ENSMUSG00000060301	7.62843	0.00382391	2610008E11Rik
ENSMUSG00000022105	7.59275	8.98368e-07	Rb1
ENSMUSG00000006134	7.57811	1.43065e-06	Crkl
ENSMUSG00000052331	7.5747	2.06965e-05	Ankrd44
ENSMUSG00000028795	7.54914	7.05078e-07	Ccdc28b
ENSMUSG00000068206	7.53128	1.71735e-08	Pick1
ENSMUSG00000031508	7.50905	2.17023e-05	Ankrd10
ENSMUSG00000041351	7.49524	0.0002231	Rap1gap
ENSMUSG00000071337	7.45163	7.21967e-11	Tia1
ENSMUSG00000039982	7.40929	3.54168e-06	Dtx4
ENSMUSG00000045827	7.36258	0.00736181	Serpinb9
ENSMUSG00000079084	7.34601	1.81126e-05	Ccdc82
ENSMUSG00000024563	7.33969	1.08296e-06	Smad2
ENSMUSG00000073555	7.32595	2.53623e-09	Gm4951
ENSMUSG00000026637	7.30314	7.66204e-07	Traf5
ENSMUSG00000037134	7.3008	0.044271	Prmt9
ENSMUSG00000033287	7.29273	0.000195896	Kctd17
ENSMUSG00000031568	7.28968	2.54256e-05	Rwdd4a
ENSMUSG00000029776	7.26583	4.34114e-08	Hibadh
ENSMUSG00000028882	7.2585	7.67035e-07	Ppp1r8
ENSMUSG00000054942	7.2568	0.0354156	Miga1
ENSMUSG00000027210	7.25293	2.31769e-05	Meis2
ENSMUSG00000021916	7.25268	0.0040121	Glt8d1
ENSMUSG00000027168	7.25005	2.77956e-06	Pax6
ENSMUSG00000027963	7.24596	2.06965e-05	Extl2
ENSMUSG00000063450	7.23479	5.50664e-06	Syne2
ENSMUSG00000054280	7.20104	0.0302258	Prr14l
ENSMUSG00000020536	7.19885	0.00664252	Llgl1
ENSMUSG00000062822	7.15743	4.04279e-09	4833420G17Rik
ENSMUSG00000022009	7.15735	0.00550443	Nufip1
ENSMUSG00000036270	7.13348	2.995e-05	Edc4
ENSMUSG00000026790	7.12987	6.31267e-10	Odf2
ENSMUSG00000039917	7.11499	0.000102393	Rhbdd2
ENSMUSG00000022119	7.11332	5.97279e-05	Rbm26
ENSMUSG00000039156	7.09424	0.00476232	Stim2
ENSMUSG00000024824	7.07312	2.94204e-09	Rad9a
ENSMUSG00000028633	7.07068	0.0483331	Ctps
ENSMUSG00000020044	7.06763	1.484e-06	Timp3
ENSMUSG00000070284	7.05029	0.00804246	Gmppb
ENSMUSG00000087413	7.04474	0.00252579	Gm11266
ENSMUSG00000000561	7.03951	0.00067566	Wdr77
ENSMUSG00000034912	6.99619	4.54442e-05	Mdga2
ENSMUSG00000073988	6.99413	0.000490255	Ttpa
ENSMUSG00000037509	6.99361	0.00400827	Arhgef4
ENSMUSG00000031539	6.98283	0.0167541	Ap3m2
ENSMUSG00000027433	6.97877	3.25723e-05	Xrn2
ENSMUSG00000029752	6.97816	2.54256e-05	Asns
ENSMUSG00000044456	6.97813	1.1059e-07	Rin3
ENSMUSG00000032540	6.93328	5.53936e-23	Abhd5
ENSMUSG00000038332	6.92749	0.00759598	Sesn1
ENSMUSG00000022122	6.90216	0.000171674	Ednrb
ENSMUSG00000015363	6.90206	0.0170865	Trabd
ENSMUSG00000024654	6.89847	3.75504e-08	Asrgl1
ENSMUSG00000000567	6.89402	1.16009e-07	Sox9
ENSMUSG00000007783	6.89383	5.24985e-06	Cpt1c
ENSMUSG00000028629	6.88327	0.0126919	Exo5
ENSMUSG00000026788	6.86901	0.0129105	Zbtb43
ENSMUSG00000022972	6.86095	0.011009	Cfap298
ENSMUSG00000028431	6.84022	0.0132836	Elp1
ENSMUSG00000047514	6.83067	5.19903e-05	Tspyl1
ENSMUSG00000045608	6.81832	5.90622e-05	Dbx2
ENSMUSG00000022351	6.77698	0.000125512	Sqle
ENSMUSG00000034007	6.7618	0.00752841	Scaper
ENSMUSG00000070934	6.74888	2.6833e-05	Rraga
ENSMUSG00000027828	6.74362	9.86903e-06	Ssr3
ENSMUSG00000020496	6.72652	0.00207778	Rnf187
ENSMUSG00000054676	6.72636	6.21799e-05	1600014C10Rik
ENSMUSG00000029821	6.72534	0.000753468	Gsdme
ENSMUSG00000058997	6.70941	0.00364078	Vwa8
ENSMUSG00000024477	6.68827	0.000970517	Pggt1b
ENSMUSG00000054008	6.66824	0.0314581	Ndst1
ENSMUSG00000073471	6.66702	4.66859e-05	Rsph3a
ENSMUSG00000018411	6.66434	9.70233e-05	Mapt
ENSMUSG00000020783	6.6367	0.0422167	Ncbp3
ENSMUSG00000021548	6.61192	0.00498482	Ccnh
ENSMUSG00000061436	6.60856	0.00966827	Hipk2
ENSMUSG00000069255	6.58581	0.0319154	Dusp22
ENSMUSG00000028461	6.56076	0.00067566	Ccdc107
ENSMUSG00000048878	6.54887	1.74241e-05	Hexim1
ENSMUSG00000034269	6.53413	0.00411273	Setd5
ENSMUSG00000032911	6.49132	0.0213789	Cspg4
ENSMUSG00000061718	6.48122	0.0122828	Ppp1r1b
ENSMUSG00000021811	6.47256	0.00400827	Dnajc9
ENSMUSG00000044150	6.45358	0.000272495	Bclaf3
ENSMUSG00000074698	6.44719	6.97455e-06	Csnk2a1
ENSMUSG00000055430	6.44342	2.26277e-06	Nap1l5
ENSMUSG00000024530	6.41746	0.00863812	Prelid3a
ENSMUSG00000089875	6.40495	0.0369166	Etohd2
ENSMUSG00000073424	6.39353	0.000715583	Cyp4f15
ENSMUSG00000024642	6.38681	0.03228	Tle4
ENSMUSG00000041483	6.36844	0.00750762	Zfp281
ENSMUSG00000030225	6.36596	0.000978066	Dera
ENSMUSG00000098923	6.35111	0.0302258	Tmem185b
ENSMUSG00000023021	6.34709	0.00159304	Cers5
ENSMUSG00000017291	6.34692	1.4525e-10	Taok1
ENSMUSG00000035158	6.32055	0.0360623	Mitf
ENSMUSG00000021820	6.31533	0.00160944	Camk2g
ENSMUSG00000039158	6.31233	0.000660407	Akna
ENSMUSG00000037318	6.29353	1.27345e-05	Traf3ip3
ENSMUSG00000041353	6.29311	0.00137893	Tmem29
ENSMUSG00000026097	6.28376	3.98899e-05	Ormdl1
ENSMUSG00000027822	6.27607	0.00343351	Slc33a1
ENSMUSG00000028519	6.27074	7.7196e-10	Dab1
ENSMUSG00000033214	6.25126	0.0419563	Slitrk5
ENSMUSG00000002748	6.23299	0.000112588	Baz1b
ENSMUSG00000026281	6.22953	0.00310943	Dtymk
ENSMUSG00000034850	6.22201	0.00028292	Tmem127
ENSMUSG00000020593	6.22191	0.000302689	Lpin1
ENSMUSG00000053470	6.1928	0.000697929	Kdm3a
ENSMUSG00000062480	6.17865	0.00298472	Acat3
ENSMUSG00000035545	6.16692	7.52411e-05	Leng8
ENSMUSG00000053646	6.1593	0.00144465	Plxnb1
ENSMUSG00000023075	6.13394	0.00802482	Akirin1
ENSMUSG00000027200	6.12187	0.0103237	Sema6d
ENSMUSG00000039952	6.07161	0.0266377	Dag1
ENSMUSG00000024309	6.03767	0.000883785	Pfdn6
ENSMUSG00000038664	6.03278	0.00463697	Herc1
ENSMUSG00000031137	6.01712	0.0068812	Fgf13
ENSMUSG00000025872	6.01316	0.0173308	Thoc3
ENSMUSG00000032050	6.0118	0.0160743	Rdx
ENSMUSG00000040025	6.00859	0.0332718	Ythdf2
ENSMUSG00000097855	5.98166	0.0266381	A930007I19Rik
ENSMUSG00000038828	5.93316	0.00118971	Tmem214
ENSMUSG00000002778	5.91814	0.00314096	Kdelr1
ENSMUSG00000027677	5.91558	0.0229037	Ttc14
ENSMUSG00000020647	5.91128	0.00366064	Ncoa1
ENSMUSG00000032485	5.90431	7.97081e-06	Scap
ENSMUSG00000099696	5.90341	1.06027e-17	2900052N01Rik
ENSMUSG00000039753	5.8732	0.000107493	Fbxl5
ENSMUSG00000023921	5.86928	0.00282875	Mmut
ENSMUSG00000037364	5.86035	5.98861e-05	Srrt
ENSMUSG00000034621	5.85145	0.0041765	Gpatch8
ENSMUSG00000021013	5.84769	0.00118679	Ttc8
ENSMUSG00000036499	5.84669	1.1857e-05	Eea1
ENSMUSG00000032637	5.83509	4.4927e-10	Atxn2l
ENSMUSG00000049295	5.81361	0.00907891	Zfp219
ENSMUSG00000025209	5.80519	1.442e-10	Twnk
ENSMUSG00000022537	5.80355	2.96166e-05	Tmem44
ENSMUSG00000002808	5.78753	0.015601	Epdr1
ENSMUSG00000036181	5.78466	0.000152183	H1f2
ENSMUSG00000001017	5.78241	0.00400827	Chtop
ENSMUSG00000004446	5.77435	0.000876246	Bid
ENSMUSG00000068335	5.77091	2.31344e-06	Dok1
ENSMUSG00000004267	5.73321	0.0253753	Eno2
ENSMUSG00000034158	5.73087	9.03002e-05	Lrrc58
ENSMUSG00000021945	5.71458	0.00691412	Zmym2
ENSMUSG00000027936	5.71383	0.0066271	Crtc2
ENSMUSG00000028266	5.70203	6.93625e-09	Lmo4
ENSMUSG00000027160	5.70193	0.0113397	Ccdc34
ENSMUSG00000097412	5.68701	5.35828e-05	1810014B01Rik
ENSMUSG00000006651	5.68582	7.21967e-11	Aplp1
ENSMUSG00000024782	5.67563	0.000775749	Ak3
ENSMUSG00000047648	5.64479	0.0169258	Fbxo30
ENSMUSG00000032902	5.62934	0.00981549	Slc16a1
ENSMUSG00000064061	5.62078	0.00691412	Dzip3
ENSMUSG00000060657	5.62017	0.0336523	Marf1
ENSMUSG00000062031	5.60843	0.000477929	Pgghg
ENSMUSG00000031796	5.60125	0.000122567	Cfap20
ENSMUSG00000031781	5.5938	0.00103167	Ciapin1
ENSMUSG00000005609	5.59171	0.0100771	Ctr9
ENSMUSG00000010057	5.57864	2.36994e-19	Nprl2
ENSMUSG00000021796	5.57822	0.0133333	Bmpr1a
ENSMUSG00000096054	5.57507	0.0112238	Syne1
ENSMUSG00000047714	5.57405	0.0470038	Ppp1r2
ENSMUSG00000004952	5.57229	0.000277572	Rasa4
ENSMUSG00000010453	5.56969	0.00459483	Kansl3
ENSMUSG00000053141	5.55948	0.0225161	Ptprt
ENSMUSG00000034021	5.54763	0.0295375	Pds5b
ENSMUSG00000006675	5.54608	0.00139111	P4htm
ENSMUSG00000014551	5.54313	0.00417705	Mrps25
ENSMUSG00000044783	5.53244	0.0225161	Hjurp
ENSMUSG00000082286	5.52147	0.0115981	Pisd-ps1
ENSMUSG00000072946	5.51697	0.00617394	Ptgr2
ENSMUSG00000006850	5.49902	0.0136986	Tmco6
ENSMUSG00000109715	5.49427	0.03228	Gm45606
ENSMUSG00000029613	5.49006	0.00250974	Eif2ak1
ENSMUSG00000024978	5.48697	0.0143686	Gpam
ENSMUSG00000064302	5.48694	0.00519658	Clasp1
ENSMUSG00000021495	5.47155	0.0292612	Fam193b
ENSMUSG00000075590	5.45977	0.0462129	Nrbp2
ENSMUSG00000029636	5.44895	0.0228629	Wasf3
ENSMUSG00000037415	5.44682	0.0140715	Ranbp10
ENSMUSG00000028243	5.44298	0.0365228	Ubxn2b
ENSMUSG00000039285	5.44017	0.00966247	Azi2
ENSMUSG00000029686	5.42803	0.00691412	Cul1
ENSMUSG00000032298	5.39005	0.032716	Neil1
ENSMUSG00000106379	5.38454	0.0142316	Lhfpl3
ENSMUSG00000035437	5.36237	0.00790022	Rabgap1
ENSMUSG00000028042	5.35538	0.00282875	Zbtb7b
ENSMUSG00000031264	5.34098	0.00465976	Btk
ENSMUSG00000030207	5.33253	0.00941047	Fam234b
ENSMUSG00000025931	5.31694	0.00216721	Paqr8
ENSMUSG00000032199	5.29627	0.0270721	Polr2m
ENSMUSG00000014980	5.29187	0.00941047	Tsen15
ENSMUSG00000004937	5.29171	0.010242	Sgta
ENSMUSG00000027582	5.27082	0.0163142	Zgpat
ENSMUSG00000038552	5.25775	0.000969484	Fndc4
ENSMUSG00000022614	5.25192	0.00649711	Lmf2
ENSMUSG00000030847	5.24887	0.00188778	Bag3
ENSMUSG00000021108	5.2456	0.017311	Prkch
ENSMUSG00000025889	5.22906	0.0120322	Snca
ENSMUSG00000046311	5.22413	0.0411707	Zfp62
ENSMUSG00000004931	5.21561	0.0386773	Apba3
ENSMUSG00000038615	5.20593	0.000167659	Nfe2l1
ENSMUSG00000003308	5.2036	0.0270153	Keap1
ENSMUSG00000004677	5.20194	1.62198e-08	Myo9b
ENSMUSG00000042605	5.18031	0.0398046	Atxn2
ENSMUSG00000032745	5.16816	0.0144119	Gpbp1
ENSMUSG00000005983	5.15863	0.0019234	1700037C18Rik
ENSMUSG00000020530	5.15394	0.00437779	Ggnbp2
ENSMUSG00000028565	5.13717	0.0040527	Nfia
ENSMUSG00000068742	5.10643	0.000441401	Cry2
ENSMUSG00000040236	5.10212	0.0160743	Trappc5
ENSMUSG00000024892	5.1001	0.00838325	Pcx
ENSMUSG00000018666	5.09834	0.00021576	Cbx1
ENSMUSG00000052906	5.08905	0.0131365	Ubxn8
ENSMUSG00000006463	5.04486	0.0250962	Zdhhc24
ENSMUSG00000020628	5.04183	0.0109347	Trappc12
ENSMUSG00000026421	5.03805	0.00250974	Csrp1
ENSMUSG00000070733	5.0244	0.0319595	Fryl
ENSMUSG00000020150	5.01987	0.0305194	Gamt
ENSMUSG00000109865	5.0116	4.24662e-09	Hspa14
ENSMUSG00000055322	5.00818	0.0289775	Tns1
ENSMUSG00000022749	4.99652	0.00617394	Tbc1d23
ENSMUSG00000047881	4.96792	0.0462875	Rell1
ENSMUSG00000032594	4.96029	0.000253281	Ip6k1
ENSMUSG00000005533	4.957	0.0469063	Igf1r
ENSMUSG00000032481	4.95462	6.24533e-09	Smarcc1
ENSMUSG00000046756	4.91452	0.0286692	Mrps7
ENSMUSG00000035198	4.90586	0.0353553	Tubg1
ENSMUSG00000033364	4.89992	0.03228	Usp37
ENSMUSG00000041528	4.89205	0.0378597	Rnf123
ENSMUSG00000024515	4.88316	0.0366698	Smad4
ENSMUSG00000054252	4.87196	1.72168e-26	Fgfr3
ENSMUSG00000036352	4.8656	0.00863812	Ubac1
ENSMUSG00000027570	4.85725	0.0302258	Col9a3
ENSMUSG00000070327	4.85723	0.0033317	Rnf213
ENSMUSG00000027531	4.82389	0.000588363	Impa1
ENSMUSG00000022428	4.80456	0.0280196	Cby1
ENSMUSG00000063297	4.79992	0.00735761	Luzp2
ENSMUSG00000001774	4.79373	0.00535545	Chordc1
ENSMUSG00000022240	4.78058	0.0179253	Ctnnd2
ENSMUSG00000000600	4.77648	0.00681599	Krit1
ENSMUSG00000006522	4.77205	0.0110443	Itih3
ENSMUSG00000023169	4.76873	0.0323037	Slc38a1
ENSMUSG00000028910	4.76291	0.0471273	Mecr
ENSMUSG00000042719	4.73441	0.0317199	Naa25
ENSMUSG00000042446	4.7336	0.0121101	Zmym4
ENSMUSG00000029998	4.70376	0.0144138	Pcyox1
ENSMUSG00000004071	4.70158	0.000180814	Cdip1
ENSMUSG00000022914	4.69785	0.0368743	Brwd1
ENSMUSG00000074649	4.694	0.0160743	BC029722
ENSMUSG00000026313	4.65748	0.00382391	Hdac4
ENSMUSG00000030352	4.65289	0.0398046	Tspan9
ENSMUSG00000023764	4.65141	0.0258526	Sfi1
ENSMUSG00000020538	4.60719	3.23449e-06	Srebf1
ENSMUSG00000001755	4.60714	0.0170383	Coasy
ENSMUSG00000032435	4.59081	0.0245473	Dync1li1
ENSMUSG00000025203	4.52381	8.58136e-15	Scd2
ENSMUSG00000034640	4.50819	0.0381114	Tiparp
ENSMUSG00000020333	4.49373	2.31786e-07	Acsl6
ENSMUSG00000020422	4.48874	0.00303662	Tns3
ENSMUSG00000036104	4.48347	0.00200819	Rab3gap1
ENSMUSG00000024776	4.48273	0.00207778	Stambpl1
ENSMUSG00000024411	4.47058	0.00175776	Aqp4
ENSMUSG00000081534	4.46218	0.0230156	Slc48a1
ENSMUSG00000021906	4.44994	0.00416109	Oxnad1
ENSMUSG00000018678	4.44774	0.00841964	Sp2
ENSMUSG00000029648	4.44502	0.0131625	Flt1
ENSMUSG00000020888	4.41968	0.010817	Dvl2
ENSMUSG00000020181	4.39077	0.0281044	Nav3
ENSMUSG00000021843	4.37616	0.000865446	Ktn1
ENSMUSG00000034709	4.37282	0.0373448	Ppp1r21
ENSMUSG00000032186	4.35476	0.0319154	Tmod2
ENSMUSG00000062203	4.33374	0.0388745	Gspt1
ENSMUSG00000034422	4.30502	0.0349677	Parp14
ENSMUSG00000041329	4.30117	8.71275e-09	Atp1b2
ENSMUSG00000041935	4.26774	1.16271e-05	AW549877
ENSMUSG00000018654	4.2175	0.033922	Ikzf1
ENSMUSG00000030105	4.18921	0.0261705	Arl8b
ENSMUSG00000012535	4.14935	0.00451911	Tnpo3
ENSMUSG00000017119	4.10043	0.000277606	Nbr1
ENSMUSG00000024302	4.09197	0.0234197	Dtna
ENSMUSG00000028128	4.05853	0.0168952	F3
ENSMUSG00000038390	4.00993	0.0460247	Gpr162
ENSMUSG00000052293	3.9884	0.00482984	Taf9
ENSMUSG00000042328	3.97865	4.74881e-11	Hps4
ENSMUSG00000032193	3.97136	5.24985e-06	Ldlr
ENSMUSG00000028670	3.94845	0.000517654	Lypla2
ENSMUSG00000009293	3.94427	0.0175422	Ube2g2
ENSMUSG00000020590	3.90395	0.0476665	Snx13
ENSMUSG00000063550	3.87545	0.0258526	Nup98
ENSMUSG00000068748	3.86783	2.48071e-06	Ptprz1
ENSMUSG00000033208	3.84892	7.28037e-07	S100b
ENSMUSG00000026426	3.81587	0.00352723	Arl8a
ENSMUSG00000022160	3.808	0.0302258	Mettl3
ENSMUSG00000030088	3.769	0.0120424	Aldh1l1
ENSMUSG00000032281	3.76453	8.45665e-13	Acsbg1
ENSMUSG00000036275	3.7353	0.0112647	9530068E07Rik
ENSMUSG00000004788	3.71632	0.0443317	Eif2b2
ENSMUSG00000101438	3.71274	0.00903798	Gm19412
ENSMUSG00000038034	3.71239	2.59536e-06	Igsf8
ENSMUSG00000028149	3.65807	0.00873491	Rap1gds1
ENSMUSG00000079036	3.59965	0.0163142	Alkbh1
ENSMUSG00000015461	3.51231	9.07669e-05	Atf6b
ENSMUSG00000039747	3.50455	0.00863592	Orai2
ENSMUSG00000085741	3.48133	0.00410882	5430405H02Rik
ENSMUSG00000031652	3.46138	0.000328252	N4bp1
ENSMUSG00000022789	3.4556	0.000102973	Dnm1l
ENSMUSG00000050953	3.44628	1.28826e-07	Gja1
ENSMUSG00000022558	3.41925	2.77956e-06	Mroh1
ENSMUSG00000071649	3.39463	0.0367017	B3gat3
ENSMUSG00000070544	3.39415	0.000704659	Top1
ENSMUSG00000026743	3.37868	0.00126602	Mllt10
ENSMUSG00000004558	3.35365	5.81195e-09	Ndrg2
ENSMUSG00000031808	3.34944	1.5629e-06	Slc27a1
ENSMUSG00000018401	3.30979	0.00366064	Mtmr4
ENSMUSG00000026424	3.2473	1.24799e-07	Gpr37l1
ENSMUSG00000045092	3.24386	3.62408e-06	S1pr1
ENSMUSG00000010064	3.22985	0.000598639	Slc38a3
ENSMUSG00000004056	3.20538	4.66859e-05	Akt2
ENSMUSG00000079037	3.13512	1.4525e-10	Prnp
ENSMUSG00000022139	3.12388	0.0258526	Mbnl2
ENSMUSG00000033720	3.06912	0.026078	Sfxn5
ENSMUSG00000005089	3.02367	2.69511e-06	Slc1a2
ENSMUSG00000031422	3.01543	8.60941e-08	Morf4l2
ENSMUSG00000097156	3.00275	0.00320555	Gm3764
ENSMUSG00000028161	2.99088	0.0332902	Ppp3ca
ENSMUSG00000001911	2.97333	0.0112082	Nfix
ENSMUSG00000003382	2.95836	0.008441	Etv3
ENSMUSG00000029838	2.95624	2.11025e-05	Ptn
ENSMUSG00000039262	2.93122	0.000694398	Prrc2b
ENSMUSG00000004032	2.90801	7.3357e-14	Gstm5
ENSMUSG00000028902	2.8925	1.0217e-12	Sf3a3
ENSMUSG00000020076	2.88365	0.000174144	Ddx50
ENSMUSG00000029309	2.87575	5.65378e-07	Sparcl1
ENSMUSG00000033365	2.87051	0.00883036	Ipo13
ENSMUSG00000027589	2.71127	0.0136335	Pcmtd2
ENSMUSG00000023150	2.6966	0.0245898	Ivns1abp
ENSMUSG00000001674	2.65743	0.00202467	Ddx18
ENSMUSG00000053477	2.6128	0.00106106	Tcf4
ENSMUSG00000029328	2.60875	0.00310943	Hnrnpdl
ENSMUSG00000022037	2.54235	0.00366064	Clu
ENSMUSG00000044986	2.49658	0.00800606	Tst
ENSMUSG00000054693	2.46412	0.000272495	Adam10
ENSMUSG00000008035	2.45314	0.000323625	Mid1ip1
ENSMUSG00000059974	2.43398	4.66859e-05	Ntm
ENSMUSG00000022708	2.42305	0.000440434	Zbtb20
ENSMUSG00000022462	2.38588	0.00763419	Slc38a2
ENSMUSG00000039849	2.38066	0.0109347	Pcif1
ENSMUSG00000007097	2.3431	0.000448132	Atp1a2
ENSMUSG00000017390	2.3253	0.0379887	Aldoc
ENSMUSG00000061080	2.32093	0.00114965	Lsamp
ENSMUSG00000029106	2.30675	0.0144138	Add1
ENSMUSG00000029657	2.30534	0.0258526	Hsph1
ENSMUSG00000050043	2.30163	0.00247434	Tmx2
ENSMUSG00000026249	2.2881	6.21799e-05	Serpine2
ENSMUSG00000030605	2.28477	0.00402213	Mfge8
ENSMUSG00000021340	2.26489	0.00482829	Gpld1
ENSMUSG00000028649	2.26384	0.00854171	Macf1
ENSMUSG00000005360	2.26078	0.0245898	Slc1a3
ENSMUSG00000059325	2.24154	0.00787442	Hopx
ENSMUSG00000028517	2.23684	0.0276355	Plpp3
ENSMUSG00000026657	2.227	0.00501176	Frmd4a
ENSMUSG00000071014	2.2252	0.00216985	Ndufb6
ENSMUSG00000031785	2.21877	0.008441	Adgrg1
ENSMUSG00000001270	2.19779	0.0377514	Ckb
ENSMUSG00000032181	2.1945	1.65322e-05	Scg3
ENSMUSG00000101892	2.1783	0.00758726	9130401M01Rik
ENSMUSG00000030760	2.16694	0.0396047	Acer3
ENSMUSG00000078853	2.14968	0.0171117	Igtp
ENSMUSG00000024665	2.1459	0.00067566	Fads2
ENSMUSG00000033065	2.14257	0.00426981	Pfkm
ENSMUSG00000056515	2.13745	0.00250974	Rab31
ENSMUSG00000058254	2.13037	0.000813086	Tspan7
ENSMUSG00000034187	2.10631	0.041382	Nsf
ENSMUSG00000026123	2.10296	0.0373448	Plekhb2
ENSMUSG00000032349	2.09988	0.00428598	Elovl5
ENSMUSG00000039206	2.09607	0.00118971	Daglb
ENSMUSG00000068923	2.04607	0.00479415	Syt11
ENSMUSG00000033174	2.01642	0.0153474	Mgll
ENSMUSG00000055254	1.99654	0.0254205	Ntrk2
ENSMUSG00000032482	1.98632	0.00400827	Cspg5
ENSMUSG00000022658	1.97144	3.49308e-06	Tagln3
ENSMUSG00000010663	1.94179	0.0150387	Fads1
ENSMUSG00000031960	1.92518	0.0155205	Aars
ENSMUSG00000028452	1.90359	0.0330563	Vcp
ENSMUSG00000031342	1.88201	0.00297695	Gpm6b
ENSMUSG00000015950	1.88107	0.0180209	Ncf1
ENSMUSG00000002475	1.83972	0.0175146	Abhd3
ENSMUSG00000021273	1.83902	0.000404872	Fdft1
ENSMUSG00000037852	1.83885	0.0131473	Cpe
ENSMUSG00000031762	1.83605	0.0436672	Mt2
ENSMUSG00000021497	1.8343	0.0452064	Txndc15
ENSMUSG00000016253	1.83392	0.0451727	Nelfcd
ENSMUSG00000053898	1.83234	0.0135355	Ech1
ENSMUSG00000047250	1.77121	0.0129558	Ptgs1
ENSMUSG00000022477	1.76471	0.00247463	Aco2
ENSMUSG00000026701	1.76337	0.000404872	Prdx6
ENSMUSG00000031604	1.76172	0.00392111	Msmo1
ENSMUSG00000058672	1.73804	0.000326545	Tubb2a
ENSMUSG00000007659	1.72494	0.0272239	Bcl2l1
ENSMUSG00000091649	1.67879	0.0469063	Phf11b
ENSMUSG00000045980	1.59484	0.0270721	Tmem104
ENSMUSG00000064367	1.55059	0.000883785	mt-Nd5
ENSMUSG00000056116	1.51613	0.0178722	H2-T22
ENSMUSG00000040435	1.42345	0.0105773	Ppp1r15a
ENSMUSG00000031770	1.41288	0.033922	Herpud1
ENSMUSG00000020315	1.40183	0.0338109	Sptbn1
ENSMUSG00000074457	1.39091	0.0419563	S100a16
ENSMUSG00000026385	1.35702	0.0451727	Dbi
ENSMUSG00000027406	1.33513	0.0092412	Idh3b
ENSMUSG00000054405	1.17377	0.0337557	Dnajc8
ENSMUSG00000019810	1.16823	0.000432573	Fuca2
ENSMUSG00000028879	1.1609	0.0404648	Stx12
ENSMUSG00000025823	1.15031	0.00313266	Pdia4
ENSMUSG00000038393	1.12785	0.0306773	Txnip
ENSMUSG00000027131	1.07068	0.00930134	Emc4
ENSMUSG00000076617	1.00261	0.0427541	Ighm
ENSMUSG00000037742	-1.02498	0.0066271	Eef1a1
ENSMUSG00000027712	-1.03487	0.0460247	Anxa5
ENSMUSG00000020219	-1.05517	0.0453559	Timm13
ENSMUSG00000033880	-1.06571	0.0144138	Lgals3bp
ENSMUSG00000027287	-1.07752	0.0462875	Snap23
ENSMUSG00000047215	-1.10425	0.0039255	Rpl9
ENSMUSG00000022204	-1.12243	0.035509	Ngdn
ENSMUSG00000029649	-1.12869	0.0315092	Pomp
ENSMUSG00000028745	-1.13255	0.000115608	Capzb
ENSMUSG00000038642	-1.15256	0.0108039	Ctss
ENSMUSG00000004207	-1.16444	0.0319595	Psap
ENSMUSG00000020460	-1.18376	0.0331935	Rps27a
ENSMUSG00000055839	-1.18857	0.00437779	Elob
ENSMUSG00000021486	-1.20942	0.0103128	Prelid1
ENSMUSG00000029076	-1.21542	0.0161501	Sdf4
ENSMUSG00000003458	-1.22265	0.0169258	Ncstn
ENSMUSG00000030844	-1.22398	0.00143464	Rgs10
ENSMUSG00000006301	-1.22853	0.00290211	Tmbim1
ENSMUSG00000016256	-1.23295	0.00324722	Ctsz
ENSMUSG00000024338	-1.23478	0.0255511	Psmb8
ENSMUSG00000034947	-1.23933	0.0302258	Tmem106a
ENSMUSG00000028691	-1.24272	0.0258526	Prdx1
ENSMUSG00000017760	-1.25151	0.00672955	Ctsa
ENSMUSG00000024608	-1.25502	0.0128727	Rps14
ENSMUSG00000020077	-1.25545	0.0328296	Srgn
ENSMUSG00000033307	-1.25811	0.00352652	Mif
ENSMUSG00000045128	-1.25821	0.00735549	Rpl18a
ENSMUSG00000029622	-1.29193	0.000753468	Arpc1b
ENSMUSG00000060802	-1.29443	0.00463005	B2m
ENSMUSG00000007891	-1.30145	0.0178444	Ctsd
ENSMUSG00000028773	-1.3176	0.0332902	Fabp3
ENSMUSG00000031387	-1.32161	0.000836556	Renbp
ENSMUSG00000021242	-1.33315	0.000274549	Npc2
ENSMUSG00000038374	-1.33655	0.0345416	Rbm8a
ENSMUSG00000021996	-1.34013	0.00617394	Esd
ENSMUSG00000027245	-1.3572	0.0136986	Hypk
ENSMUSG00000031447	-1.36119	0.0338109	Lamp1
ENSMUSG00000041453	-1.36156	0.000887328	Rpl21
ENSMUSG00000027502	-1.36546	0.0336068	Rtf2
ENSMUSG00000018774	-1.37755	0.0155205	Cd68
ENSMUSG00000040952	-1.37917	0.00542216	Rps19
ENSMUSG00000079197	-1.38416	0.0235305	Psme2
ENSMUSG00000053317	-1.39614	0.0176904	Sec61b
ENSMUSG00000026358	-1.39621	0.00227725	Rgs1
ENSMUSG00000028923	-1.40051	0.0186886	Necap2
ENSMUSG00000036905	-1.40088	0.00161686	C1qb
ENSMUSG00000042043	-1.41809	0.0358193	Tbca
ENSMUSG00000036896	-1.42503	0.015601	C1qc
ENSMUSG00000036887	-1.42606	0.00067566	C1qa
ENSMUSG00000029614	-1.44673	0.00126602	Rpl6
ENSMUSG00000029465	-1.46751	2.43892e-07	Arpc3
ENSMUSG00000074129	-1.4699	0.0332902	Rpl13a
ENSMUSG00000002580	-1.47282	0.0218977	Mien1
ENSMUSG00000018286	-1.47951	0.00459257	Psmb6
ENSMUSG00000008682	-1.48434	0.00411273	Rpl10
ENSMUSG00000028692	-1.52477	3.4523e-05	Akr1a1
ENSMUSG00000058558	-1.52563	0.00967763	Rpl5
ENSMUSG00000047675	-1.52641	0.0255511	Rps8
ENSMUSG00000050732	-1.55326	0.0476665	Vamp8
ENSMUSG00000006333	-1.56307	0.000596031	Rps9
ENSMUSG00000037720	-1.56423	0.00320555	Tmem33
ENSMUSG00000024397	-1.56639	0.0168737	Aif1
ENSMUSG00000031820	-1.56785	0.0040121	Babam1
ENSMUSG00000030579	-1.5703	0.0155205	Tyrobp
ENSMUSG00000091537	-1.57245	0.0103616	Tma7
ENSMUSG00000079293	-1.57323	0.046375	Clec7a
ENSMUSG00000037935	-1.59021	0.00539754	Smarce1
ENSMUSG00000004667	-1.59629	0.0302258	Polr2e
ENSMUSG00000079547	-1.59974	0.0212457	H2-DMb1
ENSMUSG00000004285	-1.60516	0.0012133	Atp6v1f
ENSMUSG00000093674	-1.60929	0.00655144	Rpl41
ENSMUSG00000060143	-1.61587	0.0180501	Gm10076
ENSMUSG00000025351	-1.61746	0.000625736	Cd63
ENSMUSG00000057841	-1.62715	0.000203682	Rpl32
ENSMUSG00000038274	-1.64273	0.0144776	Fau
ENSMUSG00000058715	-1.64961	0.00539754	Fcer1g
ENSMUSG00000020485	-1.66478	0.0386773	Supt4a
ENSMUSG00000031954	-1.67436	0.0332902	Cfdp1
ENSMUSG00000060586	-1.67972	0.0443317	H2-Eb1
ENSMUSG00000031497	-1.68587	0.040559	Tnfsf13b
ENSMUSG00000024953	-1.69699	0.000129075	Prdx5
ENSMUSG00000033475	-1.6971	0.0352151	Tomm6
ENSMUSG00000028234	-1.70121	0.0180501	Rps20
ENSMUSG00000001999	-1.70741	0.0236672	Blvra
ENSMUSG00000024854	-1.72065	0.0302251	Pold4
ENSMUSG00000063856	-1.73847	8.06019e-05	Gpx1
ENSMUSG00000030220	-1.75226	0.00219409	Arhgdib
ENSMUSG00000024610	-1.75905	0.00899395	Cd74
ENSMUSG00000003363	-1.75921	0.000293756	Pld3
ENSMUSG00000031347	-1.76043	0.00535545	Cetn2
ENSMUSG00000003808	-1.78297	0.0280254	Farsa
ENSMUSG00000062382	-1.80209	0.00370117	Ftl1-ps1
ENSMUSG00000060938	-1.80761	0.00200513	Rpl26
ENSMUSG00000027835	-1.8261	0.0332902	Pdcd10
ENSMUSG00000042541	-1.84854	0.017145	Sem1
ENSMUSG00000050708	-1.8904	1.87311e-05	Ftl1
ENSMUSG00000049775	-1.90867	0.0002231	Tmsb4x
ENSMUSG00000099974	-1.90976	0.00498482	Bcl2a1d
ENSMUSG00000043004	-1.91066	0.00571034	Gng2
ENSMUSG00000062352	-1.92769	0.0415922	Itgb1bp1
ENSMUSG00000020823	-1.94668	0.0447425	Sec14l1
ENSMUSG00000005054	-1.9656	0.000667912	Cstb
ENSMUSG00000002679	-1.96785	0.0467978	Med6
ENSMUSG00000061983	-1.96926	0.0333419	Rps12
ENSMUSG00000112148	-1.9778	0.0289775	Lilrb4a
ENSMUSG00000020707	-1.9967	0.000883785	Rnf135
ENSMUSG00000028367	-2.00826	0.00212225	Txn1
ENSMUSG00000060591	-2.0158	0.0245664	Ifitm2
ENSMUSG00000020397	-2.01833	0.016365	Med7
ENSMUSG00000063171	-2.01859	0.0292612	Rps4l
ENSMUSG00000028843	-2.03212	7.72312e-05	Sh3bgrl3
ENSMUSG00000000682	-2.0959	5.09038e-07	Cd52
ENSMUSG00000044197	-2.12026	0.018844	Gpr146
ENSMUSG00000112023	-2.12511	0.0341069	Lilrb4b
ENSMUSG00000020745	-2.12878	0.036222	Pafah1b1
ENSMUSG00000022620	-2.17871	0.0330985	Arsa
ENSMUSG00000029816	-2.18384	0.00207778	Gpnmb
ENSMUSG00000037062	-2.18448	0.0316974	Sh3glb1
ENSMUSG00000006519	-2.22259	6.66047e-06	Cyba
ENSMUSG00000056737	-2.22367	5.30626e-05	Capg
ENSMUSG00000039759	-2.22515	0.0472427	Thap3
ENSMUSG00000078453	-2.26771	0.00426981	Abracl
ENSMUSG00000006360	-2.28246	0.00168343	Crip1
ENSMUSG00000034744	-2.29195	0.0451745	Nagk
ENSMUSG00000028863	-2.40264	4.69099e-05	Meaf6
ENSMUSG00000025779	-2.40382	0.0231206	Ly96
ENSMUSG00000040528	-2.41637	0.00704997	Milr1
ENSMUSG00000069792	-2.41733	0.0136986	Wfdc17
ENSMUSG00000038179	-2.41926	0.0338109	Slamf7
ENSMUSG00000108037	-2.48118	0.0386419	Gm44597
ENSMUSG00000073412	-2.53468	0.0040121	Lst1
ENSMUSG00000038811	-2.57479	0.00142799	Gngt2
ENSMUSG00000034652	-2.61487	0.00320023	Cd300a
ENSMUSG00000030339	-2.61733	0.0449157	Ltbr
ENSMUSG00000031226	-2.66465	0.00400827	Pbdc1
ENSMUSG00000022701	-2.73064	0.041382	Ccdc191
ENSMUSG00000108414	-2.8778	0.00126602	Snhg1
ENSMUSG00000009687	-2.91364	0.000422288	Fxyd5
ENSMUSG00000079478	-2.9918	0.0185584	Znrd2
ENSMUSG00000000568	-3.04982	0.0486084	Hnrnpd
ENSMUSG00000025854	-3.05983	0.0153474	Fam20c
ENSMUSG00000062248	-3.07278	0.00966247	Cks2
ENSMUSG00000075010	-3.07547	0.000558793	AW112010
ENSMUSG00000046245	-3.18306	0.00142801	Pilra
ENSMUSG00000040212	-3.19028	0.000391516	Emp3
ENSMUSG00000016283	-3.22605	0.0302258	H2-M2
ENSMUSG00000034042	-3.23819	0.00863812	Gpbp1l1
ENSMUSG00000050335	-3.40932	2.55932e-05	Lgals3
ENSMUSG00000069516	-3.66425	4.00617e-12	Lyz2
ENSMUSG00000026832	-3.75228	0.036634	Cytip
ENSMUSG00000022586	-4.05383	0.00050584	Ly6i
ENSMUSG00000021298	-4.41424	0.026078	Gpr132
ENSMUSG00000074874	-4.63204	0.00429945	Ctla2b
ENSMUSG00000024672	-4.87911	0.0469589	Ms4a7
ENSMUSG00000040026	-6.17868	0.023485	Saa3
ENSMUSG00000108238	-7.16328	0.0292612	Gm43984
ENSMUSG00000073700	-8.65504	0.0422096	Klhl21
ENSMUSG00000001998	-10.2184	0.00168748	Ap4e1

## Sheet: AD-STATvsAD-double
ENSM	log2FoldChange	padj	gene_name
ENSMUSG00000021238	10.8783	6.03398e-23	Aldh6a1
ENSMUSG00000031748	10.8005	2.02917e-23	Gnao1
ENSMUSG00000045136	10.5787	6.05581e-23	Tubb2b
ENSMUSG00000041329	10.2199	9.52498e-42	Atp1b2
ENSMUSG00000058835	10.1568	8.21116e-13	Abi1
ENSMUSG00000029192	10.032	3.44285e-15	Tbc1d14
ENSMUSG00000032479	9.9279	2.21641e-44	Map4
ENSMUSG00000000386	9.76645	1.48318e-12	Mx1
ENSMUSG00000020074	9.66797	2.75223e-14	Ccar1
ENSMUSG00000026867	9.6231	5.37766e-16	Gapvd1
ENSMUSG00000006205	9.17623	3.4751e-12	Htra1
ENSMUSG00000028649	9.13978	3.36621e-10	Macf1
ENSMUSG00000071337	9.13167	8.01766e-11	Tia1
ENSMUSG00000022711	9.08683	9.09637e-09	Pmm2
ENSMUSG00000041225	9.08413	1.2552e-09	Arhgap12
ENSMUSG00000000001	9.08373	4.66517e-13	Gnai3
ENSMUSG00000018848	9.06892	8.2284e-25	Rars
ENSMUSG00000025931	9.04572	5.56974e-08	Paqr8
ENSMUSG00000025816	9.03799	6.91687e-12	Sec61a2
ENSMUSG00000049421	8.92758	2.74307e-11	Zfp260
ENSMUSG00000040723	8.905	1.45708e-11	Rcsd1
ENSMUSG00000030861	8.86899	1.73518e-09	Acadsb
ENSMUSG00000029298	8.77281	7.28385e-11	Gbp9
ENSMUSG00000033671	8.59433	6.5396e-07	Cep350
ENSMUSG00000034165	8.54859	5.04876e-19	Ccnd3
ENSMUSG00000038368	8.47125	1.34211e-05	Focad
ENSMUSG00000026048	8.4256	3.62294e-09	Ercc5
ENSMUSG00000055782	8.37238	6.90751e-08	Abcd2
ENSMUSG00000038957	8.30299	0.00187235	Edc3
ENSMUSG00000085438	8.22196	2.63297e-13	Oip5os1
ENSMUSG00000021540	8.22049	2.34392e-05	Smad5
ENSMUSG00000045983	8.19425	5.21116e-09	Eif4g1
ENSMUSG00000020289	8.10258	6.38773e-08	Nprl3
ENSMUSG00000036986	8.01121	1.56016e-24	Pml
ENSMUSG00000060098	8.00272	1.85345e-05	Prmt7
ENSMUSG00000026504	8.00022	5.23312e-09	Sdccag8
ENSMUSG00000020283	7.98286	6.28132e-07	Pex13
ENSMUSG00000022091	7.97808	2.55022e-13	Sorbs3
ENSMUSG00000039501	7.92703	7.43571e-06	Znfx1
ENSMUSG00000040848	7.89654	0.000308155	Sft2d2
ENSMUSG00000018481	7.89548	0.000475499	Appbp2
ENSMUSG00000006651	7.89088	1.69223e-07	Aplp1
ENSMUSG00000032096	7.85969	0.000350426	Arcn1
ENSMUSG00000071632	7.84167	1.02065e-05	2510002D24Rik
ENSMUSG00000029204	7.83789	3.85006e-07	Rhoh
ENSMUSG00000021065	7.81159	3.28343e-05	Fut8
ENSMUSG00000058655	7.80804	6.26319e-07	Eif4b
ENSMUSG00000064145	7.80022	7.93046e-07	Arih2
ENSMUSG00000028309	7.78678	9.73822e-07	Rnf20
ENSMUSG00000059851	7.7614	7.78807e-07	Kmt5c
ENSMUSG00000036667	7.75764	7.67348e-07	Tcaf1
ENSMUSG00000029022	7.75504	1.73603e-08	Miip
ENSMUSG00000022708	7.7424	8.77706e-13	Zbtb20
ENSMUSG00000024142	7.68081	3.56913e-06	Mlst8
ENSMUSG00000024350	7.6735	9.85131e-15	Dnajc18
ENSMUSG00000041229	7.67227	0.00421286	Phf8
ENSMUSG00000031843	7.66316	6.90751e-08	Mphosph6
ENSMUSG00000026663	7.65129	3.58205e-07	Atf6
ENSMUSG00000032512	7.63732	4.49184e-05	Wdr48
ENSMUSG00000017485	7.62787	6.60767e-05	Top2b
ENSMUSG00000030759	7.62191	3.13743e-06	Far1
ENSMUSG00000027692	7.59468	1.01124e-06	Tnik
ENSMUSG00000023259	7.59329	0.0282906	Slc26a6
ENSMUSG00000055430	7.58038	0.000185794	Nap1l5
ENSMUSG00000038244	7.55173	4.79923e-10	Mical2
ENSMUSG00000028820	7.54966	1.48886e-08	Sfpq
ENSMUSG00000035671	7.54008	2.63693e-05	Zswim4
ENSMUSG00000040054	7.53293	1.27407e-05	Baz2a
ENSMUSG00000032648	7.52524	4.06667e-05	Pygm
ENSMUSG00000028266	7.50875	1.2173e-11	Lmo4
ENSMUSG00000035401	7.45819	0.030644	Emsy
ENSMUSG00000051285	7.45588	5.50408e-07	Pcmtd1
ENSMUSG00000036270	7.45404	7.3899e-06	Edc4
ENSMUSG00000022665	7.45265	4.8274e-06	Ccdc80
ENSMUSG00000034266	7.43962	0.0277129	Batf
ENSMUSG00000041057	7.42838	1.20577e-06	Wdr43
ENSMUSG00000035851	7.4056	6.48443e-05	Ythdc1
ENSMUSG00000041417	7.35608	5.40266e-07	Pik3r1
ENSMUSG00000026424	7.34978	0.000622592	Gpr37l1
ENSMUSG00000026004	7.34283	0.00886595	Kansl1l
ENSMUSG00000040055	7.3171	1.01098e-24	Gjb6
ENSMUSG00000022364	7.28983	0.000119366	Tbc1d31
ENSMUSG00000021408	7.26671	0.0141523	Ripk1
ENSMUSG00000030966	7.26505	4.81588e-05	Trim21
ENSMUSG00000033436	7.24019	6.27819e-05	Armcx2
ENSMUSG00000020900	7.2269	0.0119976	Myh10
ENSMUSG00000032199	7.19955	7.04639e-05	Polr2m
ENSMUSG00000038855	7.1446	1.38576e-06	Itpkb
ENSMUSG00000097195	7.13042	4.97788e-10	Snhg5
ENSMUSG00000034390	7.12724	0.00388108	Cmip
ENSMUSG00000079562	7.11792	1.4822e-05	Maea
ENSMUSG00000019528	7.10848	2.74142e-05	Gyg
ENSMUSG00000028811	7.10246	0.000153488	Yars
ENSMUSG00000030307	7.08292	4.49184e-05	Slc6a11
ENSMUSG00000029913	7.07091	5.99073e-06	Prdm5
ENSMUSG00000003992	7.05945	9.29771e-05	Ssbp2
ENSMUSG00000010277	7.04475	0.000109223	2610507B11Rik
ENSMUSG00000067336	7.03396	7.79106e-05	Bmpr2
ENSMUSG00000033207	7.02917	0.000271178	Mamdc2
ENSMUSG00000031578	7.02031	0.000692161	Mak16
ENSMUSG00000003226	7.01727	0.000743197	Ranbp2
ENSMUSG00000028796	7.01403	5.37126e-05	Phc2
ENSMUSG00000039294	7.00129	9.50573e-05	Cybc1
ENSMUSG00000020448	6.97429	3.85006e-07	Rnf185
ENSMUSG00000038733	6.97332	0.000115275	Wdr26
ENSMUSG00000028565	6.96839	2.83134e-10	Nfia
ENSMUSG00000021379	6.96334	4.97061e-06	Id4
ENSMUSG00000031631	6.96002	9.25996e-07	Cfap97
ENSMUSG00000026991	6.95151	3.04145e-05	Pkp4
ENSMUSG00000075284	6.92475	0.000782374	Wipf1
ENSMUSG00000029345	6.92427	0.0165057	Tfip11
ENSMUSG00000035569	6.90944	8.82682e-05	Ankrd11
ENSMUSG00000039191	6.90395	0.000350917	Rbpj
ENSMUSG00000040365	6.83921	0.000146029	Trim41
ENSMUSG00000026578	6.83592	0.0320427	Ccdc181
ENSMUSG00000041058	6.83229	0.0323679	Wwp1
ENSMUSG00000022462	6.82372	6.84456e-06	Slc38a2
ENSMUSG00000006169	6.80931	0.000130361	Clint1
ENSMUSG00000006289	6.80643	0.00173901	Osgep
ENSMUSG00000040759	6.79007	0.000377526	Cmtm5
ENSMUSG00000037815	6.76872	8.47185e-05	Ctnna1
ENSMUSG00000063445	6.75799	0.00742858	Nmral1
ENSMUSG00000039239	6.70609	0.000278664	Tgfb2
ENSMUSG00000049680	6.69988	1.00389e-05	Urgcp
ENSMUSG00000018199	6.69492	0.000533637	Ro60
ENSMUSG00000029185	6.69329	0.0431172	Fam114a1
ENSMUSG00000056698	6.67449	0.000973568	Elmod3
ENSMUSG00000028524	6.66024	1.4822e-05	Sgip1
ENSMUSG00000022263	6.65375	0.00102064	Trio
ENSMUSG00000022752	6.64974	0.00747091	Tomm70a
ENSMUSG00000034667	6.63941	2.85803e-05	Xpot
ENSMUSG00000033208	6.62662	0.000197187	S100b
ENSMUSG00000021097	6.61488	0.00032845	Clmn
ENSMUSG00000022389	6.61252	0.000115275	Tef
ENSMUSG00000024238	6.61006	0.000216759	Zeb1
ENSMUSG00000057176	6.59808	0.00694723	Ccdc189
ENSMUSG00000070426	6.58714	3.58205e-07	Rnf121
ENSMUSG00000027363	6.56302	0.000837712	Usp8
ENSMUSG00000022570	6.53583	2.47484e-26	Gfus
ENSMUSG00000040234	6.52937	0.00432125	Tm7sf3
ENSMUSG00000043940	6.5179	4.34185e-09	Wdfy3
ENSMUSG00000030088	6.51512	3.44638e-19	Aldh1l1
ENSMUSG00000082286	6.51072	0.000429156	Pisd-ps1
ENSMUSG00000020220	6.51028	0.00543221	Vps13d
ENSMUSG00000036352	6.49624	0.000334925	Ubac1
ENSMUSG00000090935	6.44347	0.000524782	Synj2bp
ENSMUSG00000031278	6.42652	0.000419472	Acsl4
ENSMUSG00000020109	6.41157	0.0036497	Dnajb12
ENSMUSG00000020935	6.40179	0.000208305	Dcakd
ENSMUSG00000028086	6.39315	0.0457422	Fbxw7
ENSMUSG00000025261	6.3754	0.00169217	Huwe1
ENSMUSG00000034875	6.373	0.0295829	Nudt19
ENSMUSG00000024145	6.36363	0.0382359	Pigf
ENSMUSG00000022682	6.35962	0.00380659	Rrn3
ENSMUSG00000027180	6.34748	0.000522491	Fbxo3
ENSMUSG00000040612	6.32972	1.4822e-05	Ildr2
ENSMUSG00000038406	6.32542	0.000150948	Scaf1
ENSMUSG00000030232	6.27709	2.38731e-05	Aebp2
ENSMUSG00000002274	6.26129	0.00107761	Metrn
ENSMUSG00000070738	6.25743	0.0299205	Dgkd
ENSMUSG00000037104	6.25071	0.0463095	Socs5
ENSMUSG00000023341	6.24851	0.00212275	Mx2
ENSMUSG00000000439	6.2481	1.64059e-27	Mkrn2
ENSMUSG00000027087	6.2285	0.000212006	Itgav
ENSMUSG00000027452	6.22445	2.24058e-05	Acss1
ENSMUSG00000047187	6.22285	4.13684e-09	Rab2a
ENSMUSG00000031601	6.22281	0.00960317	Cnot7
ENSMUSG00000036192	6.20966	0.00935815	Rorb
ENSMUSG00000001774	6.16248	0.00141501	Chordc1
ENSMUSG00000030310	6.15586	0.00159348	Slc6a1
ENSMUSG00000035131	6.14542	0.0391736	Brinp3
ENSMUSG00000035268	6.14014	0.00235443	Pkig
ENSMUSG00000047417	6.1312	0.0176461	Rexo1
ENSMUSG00000018740	6.1233	0.0030703	Slc25a35
ENSMUSG00000006705	6.12251	0.000350917	Pknox1
ENSMUSG00000073436	6.1203	0.0164669	Eme2
ENSMUSG00000022451	6.11755	1.0311e-09	Twf1
ENSMUSG00000024457	6.10253	0.00216384	Trim26
ENSMUSG00000037112	6.09171	0.0217151	Sik2
ENSMUSG00000036580	6.0766	0.000146029	Spg20
ENSMUSG00000021428	6.06907	0.00186184	Riok1
ENSMUSG00000020189	6.05969	0.00565421	Osbpl8
ENSMUSG00000038497	6.05712	0.00164507	Tmco3
ENSMUSG00000034714	6.04436	0.00248304	Ttyh2
ENSMUSG00000025209	6.03602	6.36342e-14	Twnk
ENSMUSG00000029464	6.03578	0.00074986	Gpn3
ENSMUSG00000033364	6.01782	0.00136123	Usp37
ENSMUSG00000020573	6.00474	0.00542654	Pik3cg
ENSMUSG00000028960	5.99819	0.0488325	Ube4b
ENSMUSG00000010663	5.96028	0.00568854	Fads1
ENSMUSG00000092607	5.95699	3.89245e-05	Scnm1
ENSMUSG00000000149	5.95553	4.01119e-13	Gna12
ENSMUSG00000025742	5.94798	0.0201138	Prps2
ENSMUSG00000027122	5.94638	0.00545159	Arl14ep
ENSMUSG00000018076	5.9426	0.0335425	Med13l
ENSMUSG00000039531	5.93101	0.00752889	Zup1
ENSMUSG00000030213	5.92285	0.00676308	Atf7ip
ENSMUSG00000032244	5.91752	0.0463095	Fem1b
ENSMUSG00000032740	5.9169	0.00447429	Ccdc88a
ENSMUSG00000028124	5.91097	0.00609156	Gclm
ENSMUSG00000017664	5.90403	0.00432125	Slc35c2
ENSMUSG00000041297	5.90108	0.0151129	Cdk13
ENSMUSG00000068739	5.86174	0.00097603	Sars
ENSMUSG00000052889	5.85331	4.86908e-08	Prkcb
ENSMUSG00000021536	5.84496	0.000845481	Adcy2
ENSMUSG00000079110	5.83528	0.00344839	Capn3
ENSMUSG00000029559	5.83072	0.000453346	2210016L21Rik
ENSMUSG00000031596	5.82449	0.0224233	Slc7a2
ENSMUSG00000068917	5.82173	0.012272	Clk2
ENSMUSG00000033985	5.79604	0.0162847	Tesk2
ENSMUSG00000002679	5.78859	2.32603e-13	Med6
ENSMUSG00000048154	5.76716	0.0102294	Kmt2d
ENSMUSG00000031451	5.76275	3.01652e-06	Gas6
ENSMUSG00000024073	5.73922	0.049608	Birc6
ENSMUSG00000024613	5.71608	0.01863	Tcof1
ENSMUSG00000022132	5.71214	0.0164353	Cldn10
ENSMUSG00000048148	5.7047	0.0102444	Nwd1
ENSMUSG00000033059	5.69262	0.0185588	Pygb
ENSMUSG00000054611	5.69257	0.00349381	Kdm2a
ENSMUSG00000047875	5.68557	0.0023633	Gpr157
ENSMUSG00000028413	5.67665	0.000236072	B4galt1
ENSMUSG00000048930	5.64985	0.00542654	Tada3
ENSMUSG00000028668	5.64844	0.0191226	Eloa
ENSMUSG00000040913	5.64261	0.00667273	Fbxw4
ENSMUSG00000021832	5.62196	0.00904263	Psmc6
ENSMUSG00000037526	5.62135	0.00937858	Atg14
ENSMUSG00000046329	5.61372	0.0169288	Slc25a23
ENSMUSG00000020402	5.60704	0.0102444	Vdac1
ENSMUSG00000038241	5.58391	0.0377039	Cep250
ENSMUSG00000024294	5.57244	1.06625e-05	Mib1
ENSMUSG00000031214	5.56974	0.0127861	Ophn1
ENSMUSG00000034471	5.56348	0.0281799	Caskin2
ENSMUSG00000033161	5.54927	0.0026043	Atp1a1
ENSMUSG00000007836	5.52863	0.0301157	Hnrnpa0
ENSMUSG00000020023	5.52543	0.0181382	Tmcc3
ENSMUSG00000057880	5.49946	0.0206107	Abat
ENSMUSG00000054252	5.47005	0.0135287	Fgfr3
ENSMUSG00000016528	5.45999	5.74032e-09	Mapkapk2
ENSMUSG00000030888	5.44594	0.00972086	Rrp8
ENSMUSG00000052423	5.43472	0.0205541	B4galt3
ENSMUSG00000049606	5.42854	0.0216498	Zfp644
ENSMUSG00000041483	5.41806	0.0483105	Zfp281
ENSMUSG00000030816	5.41711	0.0163509	Rnf40
ENSMUSG00000030605	5.40529	3.39437e-13	Mfge8
ENSMUSG00000026088	5.40088	0.0189565	Mitd1
ENSMUSG00000042594	5.38551	0.00102854	Sh2b3
ENSMUSG00000021711	5.3831	0.0154013	Trappc13
ENSMUSG00000034422	5.3756	0.0378096	Parp14
ENSMUSG00000060904	5.36885	2.95901e-05	Arl1
ENSMUSG00000026761	5.36659	0.0130037	Orc4
ENSMUSG00000021071	5.36462	0.0154439	Trim9
ENSMUSG00000038095	5.33429	0.014309	Sbno1
ENSMUSG00000010205	5.31082	0.0350171	Raver1
ENSMUSG00000058013	5.3005	0.0306254	Septin11
ENSMUSG00000034424	5.28393	0.0206107	Gcsh
ENSMUSG00000029238	5.2806	0.00568854	Clock
ENSMUSG00000037971	5.27591	0.0221854	1110032A03Rik
ENSMUSG00000029621	5.26364	2.48648e-05	Arpc1a
ENSMUSG00000026240	5.25325	0.0127199	Cops7b
ENSMUSG00000108037	5.24165	0.0151129	Gm44597
ENSMUSG00000043885	5.23743	0.019147	Slc36a4
ENSMUSG00000063297	5.23724	0.0133974	Luzp2
ENSMUSG00000024079	5.23723	0.0195078	Eif2ak2
ENSMUSG00000037197	5.2371	0.0191809	Rbm17
ENSMUSG00000007097	5.23632	0.00107071	Atp1a2
ENSMUSG00000022529	5.23083	0.0198906	Zfp263
ENSMUSG00000062014	5.22438	0.0264283	Gmfb
ENSMUSG00000024969	5.22205	0.00386071	Mark2
ENSMUSG00000041775	5.20922	0.0154439	Mapk1ip1
ENSMUSG00000026814	5.1906	0.0106634	Eng
ENSMUSG00000020532	5.18786	0.0449573	Acaca
ENSMUSG00000032458	5.17545	0.024064	Copb2
ENSMUSG00000024072	5.16479	0.0328444	Yipf4
ENSMUSG00000025047	5.16082	0.0469521	Pdcd11
ENSMUSG00000020850	5.14674	0.000141215	Prpf8
ENSMUSG00000049969	5.09813	0.000539698	Plekhf2
ENSMUSG00000026176	5.09334	0.00503643	Ctdsp1
ENSMUSG00000024782	5.08674	0.0299205	Ak3
ENSMUSG00000027879	5.05826	0.0285026	Sec22b
ENSMUSG00000033429	5.05146	0.0308051	Mcee
ENSMUSG00000029571	5.03207	0.0306465	Tmem106b
ENSMUSG00000021621	5.03205	0.0433303	Zcchc9
ENSMUSG00000055022	5.0131	0.0384952	Cntn1
ENSMUSG00000027646	5.0055	0.0162847	Src
ENSMUSG00000024558	5.00336	0.00947712	Mapk4
ENSMUSG00000029703	4.99386	0.0329384	Lrwd1
ENSMUSG00000015305	4.97885	0.0375959	Sash1
ENSMUSG00000032875	4.97307	0.0317279	Arhgef17
ENSMUSG00000024304	4.96873	0.0226102	Cdh2
ENSMUSG00000007655	4.96767	0.0325128	Cav1
ENSMUSG00000031754	4.95093	0.0285094	Nudt21
ENSMUSG00000018411	4.94663	0.0295922	Mapt
ENSMUSG00000024486	4.94641	0.0295829	Hbegf
ENSMUSG00000027340	4.93733	0.0376142	Slc23a2
ENSMUSG00000036095	4.92594	0.0151129	Dgkb
ENSMUSG00000027488	4.9132	0.046005	Snta1
ENSMUSG00000063320	4.8769	0.0195965	1190007I07Rik
ENSMUSG00000091971	4.87367	0.0306254	Hspa1a
ENSMUSG00000001440	4.84538	0.000731029	Kpnb1
ENSMUSG00000003316	4.84253	0.0317137	Glg1
ENSMUSG00000019872	4.84149	2.94093e-07	Smpdl3a
ENSMUSG00000024614	4.8342	4.6196e-49	Tmx3
ENSMUSG00000015222	4.8215	0.0440899	Map2
ENSMUSG00000028128	4.81503	0.0197586	F3
ENSMUSG00000025350	4.80419	0.00256211	Rdh5
ENSMUSG00000002455	4.7753	0.0429602	Prpf6
ENSMUSG00000032410	4.75951	0.0460393	Xrn1
ENSMUSG00000059811	4.7506	0.0194599	Atl2
ENSMUSG00000034158	4.73907	0.0469642	Lrrc58
ENSMUSG00000074466	4.66018	0.0367549	Gm15417
ENSMUSG00000026393	4.65342	0.00779485	Nek7
ENSMUSG00000038170	4.65303	0.0041856	Pde4dip
ENSMUSG00000022105	4.62675	0.000950819	Rb1
ENSMUSG00000063077	4.59953	0.000162828	Kif1b
ENSMUSG00000015937	4.58297	0.049608	Macroh2a1
ENSMUSG00000037852	4.57024	7.82936e-10	Cpe
ENSMUSG00000022521	4.56457	0.0102444	Crebbp
ENSMUSG00000032281	4.45921	0.00646219	Acsbg1
ENSMUSG00000097855	4.44746	0.0270898	A930007I19Rik
ENSMUSG00000066621	4.374	0.00943645	Tecpr1
ENSMUSG00000005089	4.37235	9.52856e-15	Slc1a2
ENSMUSG00000020333	4.36679	6.16426e-06	Acsl6
ENSMUSG00000042772	4.35641	0.00381558	Smg7
ENSMUSG00000004451	4.3509	0.0181382	Ralb
ENSMUSG00000022194	4.33944	0.00276609	Pabpn1
ENSMUSG00000021413	4.29399	0.000145382	Prpf4b
ENSMUSG00000038784	4.28194	0.0391736	Cnot4
ENSMUSG00000045092	4.20069	1.19691e-07	S1pr1
ENSMUSG00000020463	4.19185	0.0151129	Ppp4r3b
ENSMUSG00000024654	4.18477	0.0398521	Asrgl1
ENSMUSG00000017390	4.13667	4.39441e-19	Aldoc
ENSMUSG00000062078	4.10913	0.000874347	Qk
ENSMUSG00000030428	4.07146	3.69466e-14	Ttyh1
ENSMUSG00000063550	4.05566	0.0100615	Nup98
ENSMUSG00000039533	4.04578	0.0382359	Mmd2
ENSMUSG00000021000	4.02653	0.00386071	Mia2
ENSMUSG00000037236	4.00899	0.0017698	Matr3
ENSMUSG00000021501	4.00042	0.0002131	Caml
ENSMUSG00000072704	3.97124	0.0275852	Smim10l1
ENSMUSG00000001891	3.96637	4.70939e-05	Ugp2
ENSMUSG00000025203	3.96339	7.45957e-09	Scd2
ENSMUSG00000024914	3.9514	0.0164231	Drap1
ENSMUSG00000020610	3.93596	0.0154013	Amz2
ENSMUSG00000055254	3.87147	0.000763969	Ntrk2
ENSMUSG00000001467	3.80502	1.17844e-06	Cyp51
ENSMUSG00000045103	3.79061	0.0239199	Dmd
ENSMUSG00000021750	3.77548	9.73822e-07	Fam107a
ENSMUSG00000032691	3.76044	0.0266463	Nlrp3
ENSMUSG00000005360	3.74426	4.29759e-07	Slc1a3
ENSMUSG00000060548	3.74348	0.0389826	Tnfrsf19
ENSMUSG00000022037	3.73701	2.05208e-12	Clu
ENSMUSG00000101438	3.71832	0.00581866	Gm19412
ENSMUSG00000029309	3.71523	7.69632e-08	Sparcl1
ENSMUSG00000030082	3.7076	2.36521e-10	Sec61a1
ENSMUSG00000029501	3.67103	0.000966536	Ankle2
ENSMUSG00000079037	3.62261	7.45957e-09	Prnp
ENSMUSG00000021687	3.58603	0.0299205	Scamp1
ENSMUSG00000025736	3.57406	0.0295741	Jmjd8
ENSMUSG00000032449	3.50799	0.0259148	Slc25a36
ENSMUSG00000069045	3.46763	0.0438628	Ddx3y
ENSMUSG00000036246	3.46132	0.00485216	Gmip
ENSMUSG00000003032	3.45782	0.0145954	Klf4
ENSMUSG00000017677	3.43672	1.30558e-09	Wsb1
ENSMUSG00000004558	3.39487	0.00800364	Ndrg2
ENSMUSG00000028173	3.36843	8.27394e-05	Wls
ENSMUSG00000017721	3.36527	0.000462426	Pigt
ENSMUSG00000000567	3.36014	0.000905644	Sox9
ENSMUSG00000031760	3.35203	0.00410042	Mt3
ENSMUSG00000037364	3.33283	0.00623433	Srrt
ENSMUSG00000024535	3.31515	0.00453571	Snx24
ENSMUSG00000058254	3.30724	1.29443e-13	Tspan7
ENSMUSG00000036398	3.29407	0.0313787	Ppp1r11
ENSMUSG00000031517	3.27781	3.05164e-05	Gpm6a
ENSMUSG00000028233	3.27049	2.68731e-08	Tgs1
ENSMUSG00000023452	3.23024	0.030644	Pisd
ENSMUSG00000019188	3.22391	0.00301544	H13
ENSMUSG00000067365	3.17005	4.96008e-08	Tmem128
ENSMUSG00000020598	3.13126	1.19215e-08	Nrcam
ENSMUSG00000026020	3.11727	0.0132812	Nop58
ENSMUSG00000049755	3.11109	5.51725e-05	Zfp672
ENSMUSG00000021193	3.10308	0.0430678	Pitrm1
ENSMUSG00000026786	3.08616	2.74142e-05	Apbb1ip
ENSMUSG00000027575	3.07603	0.00136123	Arfgap1
ENSMUSG00000033184	3.05302	0.00542654	Tmed7
ENSMUSG00000024480	3.01146	0.000564233	Ap3s1
ENSMUSG00000052298	2.94096	0.000952734	Cdc42se2
ENSMUSG00000024013	2.93801	4.96008e-08	Fgd2
ENSMUSG00000020932	2.90403	0.000430244	Gfap
ENSMUSG00000028465	2.83912	7.04639e-05	Tln1
ENSMUSG00000031342	2.8021	1.06119e-06	Gpm6b
ENSMUSG00000051853	2.78681	0.00975101	Arf3
ENSMUSG00000053929	2.7791	0.0222282	Cyhr1
ENSMUSG00000033705	2.75167	0.0189661	Stard9
ENSMUSG00000023951	2.72225	0.016811	Vegfa
ENSMUSG00000025533	2.68689	0.00120094	Asl
ENSMUSG00000001416	2.65441	0.00288178	Cct3
ENSMUSG00000025498	2.6468	0.0057422	Irf7
ENSMUSG00000029838	2.64357	8.43719e-05	Ptn
ENSMUSG00000002475	2.63556	2.23896e-05	Abhd3
ENSMUSG00000028207	2.57446	0.0181382	Asph
ENSMUSG00000024640	2.55462	0.0184103	Psat1
ENSMUSG00000073639	2.53189	0.0375959	Rab18
ENSMUSG00000078517	2.50642	0.0272431	Emc1
ENSMUSG00000031762	2.49627	0.00106196	Mt2
ENSMUSG00000040433	2.45551	0.0116677	Zbtb38
ENSMUSG00000001270	2.44029	0.000728215	Ckb
ENSMUSG00000075486	2.39787	0.0044908	Commd6
ENSMUSG00000058135	2.37571	0.000206881	Gstm1
ENSMUSG00000074457	2.3622	0.000102999	S100a16
ENSMUSG00000020376	2.35942	0.0433303	Rnf130
ENSMUSG00000032482	2.33571	0.00481057	Cspg5
ENSMUSG00000001472	2.29297	0.0360956	Tcf25
ENSMUSG00000004892	2.28131	0.0142879	Bcan
ENSMUSG00000032181	2.27733	0.000234207	Scg3
ENSMUSG00000030435	2.17502	0.0253132	U2af2
ENSMUSG00000036570	2.15816	6.7059e-06	Fxyd1
ENSMUSG00000028015	2.15239	4.12188e-05	Ctso
ENSMUSG00000031604	2.14229	0.000350917	Msmo1
ENSMUSG00000000378	2.13862	0.0198906	Ccm2
ENSMUSG00000029723	2.1288	0.00137599	Tsc22d4
ENSMUSG00000002625	2.11587	1.4101e-06	Akap8l
ENSMUSG00000026701	2.11244	0.000267501	Prdx6
ENSMUSG00000058672	2.07502	7.79106e-05	Tubb2a
ENSMUSG00000031311	1.99887	0.0344224	Nono
ENSMUSG00000029422	1.99157	0.00626648	Rsrc2
ENSMUSG00000072235	1.96406	0.00868254	Tuba1a
ENSMUSG00000052397	1.95305	0.0469642	Ezr
ENSMUSG00000031808	1.90055	0.0248496	Slc27a1
ENSMUSG00000025421	1.87793	0.0201138	Hdhd2
ENSMUSG00000039197	1.8778	0.00551123	Adk
ENSMUSG00000026473	1.85383	0.0208852	Glul
ENSMUSG00000020671	1.8532	0.0323942	Rab10
ENSMUSG00000021792	1.83252	0.0154439	Prxl2a
ENSMUSG00000040785	1.79046	6.69676e-05	Ttc3
ENSMUSG00000056211	1.7759	0.000831211	R3hdm1
ENSMUSG00000022771	1.75344	0.00204592	Ppil2
ENSMUSG00000064215	1.67547	0.0277549	Ifi27
ENSMUSG00000025982	1.66553	0.0164886	Sf3b1
ENSMUSG00000028156	1.65541	0.0483105	Eif4e
ENSMUSG00000064370	1.65334	0.00136123	mt-Cytb
ENSMUSG00000064351	1.64621	0.00334739	mt-Co1
ENSMUSG00000028608	1.63099	0.00230197	Czib
ENSMUSG00000068290	1.59386	1.47883e-09	Ddrgk1
ENSMUSG00000015291	1.55657	0.0463095	Gdi1
ENSMUSG00000021250	1.55015	0.0127045	Fos
ENSMUSG00000024038	1.54766	0.0452408	Ndufv3
ENSMUSG00000064367	1.52997	0.000581043	mt-Nd5
ENSMUSG00000031708	1.45114	0.00519312	Tecr
ENSMUSG00000027078	1.42281	0.00542654	Ube2l6
ENSMUSG00000025980	1.39683	0.030644	Hspd1
ENSMUSG00000020585	1.29661	0.00150689	Laptm4a
ENSMUSG00000022884	1.29598	0.00136899	Eif4a2
ENSMUSG00000038150	1.1628	0.0339207	Ormdl3
ENSMUSG00000002844	1.14424	0.0469504	Adprh
ENSMUSG00000060675	1.12221	0.0375959	Plaat3
ENSMUSG00000041028	1.10127	0.0155985	Ghitm
ENSMUSG00000064339	1.0539	0.00136123	mt-Rnr2
ENSMUSG00000024387	1.02005	0.00169212	Csnk2b
ENSMUSG00000017707	1.0132	0.0416097	Serinc3
ENSMUSG00000028234	-1.02654	0.0418826	Rps20
ENSMUSG00000017760	-1.0399	0.0198906	Ctsa
ENSMUSG00000025353	-1.04757	0.0493081	Ormdl2
ENSMUSG00000059291	-1.06763	0.0070991	Rpl11
ENSMUSG00000007041	-1.11508	0.0158538	Clic1
ENSMUSG00000016495	-1.12653	0.00349381	Plgrkt
ENSMUSG00000031820	-1.16202	0.0201138	Babam1
ENSMUSG00000036905	-1.17564	0.0412433	C1qb
ENSMUSG00000047675	-1.17711	0.049608	Rps8
ENSMUSG00000025351	-1.18245	0.0154439	Cd63
ENSMUSG00000032299	-1.18277	0.034886	Commd4
ENSMUSG00000002728	-1.19643	0.0414108	Naa20
ENSMUSG00000004285	-1.20263	1.21165e-06	Atp6v1f
ENSMUSG00000038374	-1.2141	0.0295829	Rbm8a
ENSMUSG00000024338	-1.23413	0.0266463	Psmb8
ENSMUSG00000021242	-1.26338	0.0357817	Npc2
ENSMUSG00000024854	-1.27628	0.0328444	Pold4
ENSMUSG00000013707	-1.28867	0.0358517	Tnfaip8l2
ENSMUSG00000049775	-1.33452	0.0269499	Tmsb4x
ENSMUSG00000028367	-1.33649	0.00609156	Txn1
ENSMUSG00000067274	-1.34442	0.00195835	Rplp0
ENSMUSG00000000682	-1.34627	0.00602569	Cd52
ENSMUSG00000062691	-1.3491	0.0374229	Cebpzos
ENSMUSG00000046223	-1.36816	0.0335425	Plaur
ENSMUSG00000029622	-1.37381	0.000515347	Arpc1b
ENSMUSG00000024953	-1.37598	0.0239199	Prdx5
ENSMUSG00000003363	-1.38032	0.00626598	Pld3
ENSMUSG00000043953	-1.389	0.0180154	Ccrl2
ENSMUSG00000022969	-1.41308	0.0429602	Il10rb
ENSMUSG00000027245	-1.43218	0.00174498	Hypk
ENSMUSG00000026728	-1.48051	0.0317279	Vim
ENSMUSG00000018920	-1.49207	0.00820262	Cxcl16
ENSMUSG00000018774	-1.49497	0.046005	Cd68
ENSMUSG00000029994	-1.53201	0.0345537	Anxa4
ENSMUSG00000053317	-1.54978	0.0126575	Sec61b
ENSMUSG00000052146	-1.56091	3.12376e-06	Rps10
ENSMUSG00000079547	-1.56833	0.0285958	H2-DMb1
ENSMUSG00000005054	-1.57463	0.0197391	Cstb
ENSMUSG00000079293	-1.57824	0.0412433	Clec7a
ENSMUSG00000001999	-1.63523	0.0221191	Blvra
ENSMUSG00000006304	-1.64393	0.0198906	Arpc2
ENSMUSG00000028792	-1.67406	0.000837712	Ak2
ENSMUSG00000037820	-1.68301	0.0172603	Tgm2
ENSMUSG00000062421	-1.71856	0.0287365	Arf2
ENSMUSG00000050708	-1.76444	5.38949e-07	Ftl1
ENSMUSG00000044811	-1.7655	0.00470771	Cd300c2
ENSMUSG00000040528	-1.7841	0.0117175	Milr1
ENSMUSG00000026126	-1.78642	0.00634331	Ptpn18
ENSMUSG00000006519	-1.82995	0.0032374	Cyba
ENSMUSG00000028843	-1.87758	7.79106e-05	Sh3bgrl3
ENSMUSG00000062382	-1.92988	7.79106e-05	Ftl1-ps1
ENSMUSG00000030220	-1.95833	0.0197586	Arhgdib
ENSMUSG00000034652	-2.04471	0.0467234	Cd300a
ENSMUSG00000025068	-2.06045	0.000357837	Gsto1
ENSMUSG00000031429	-2.06459	0.016811	Psmd10
ENSMUSG00000037966	-2.11607	0.0130232	Ninj1
ENSMUSG00000024679	-2.11809	0.00036758	Ms4a6d
ENSMUSG00000009687	-2.18374	0.00609156	Fxyd5
ENSMUSG00000056737	-2.18771	1.40956e-09	Capg
ENSMUSG00000069792	-2.24384	0.0251372	Wfdc17
ENSMUSG00000028639	-2.24718	0.0036497	Ybx1
ENSMUSG00000057135	-2.32758	0.0100615	Scimp
ENSMUSG00000041607	-2.40886	0.014571	Mbp
ENSMUSG00000024939	-2.44518	0.00136123	Fam89b
ENSMUSG00000071715	-2.4757	0.014309	Ncf4
ENSMUSG00000075010	-2.54507	0.00603708	AW112010
ENSMUSG00000025854	-2.67018	0.0460608	Fam20c
ENSMUSG00000031833	-2.71429	0.0417987	Mast3
ENSMUSG00000112023	-2.73518	0.00450219	Lilrb4b
ENSMUSG00000030649	-2.74253	0.0148924	Anapc15
ENSMUSG00000003123	-2.77447	0.0463095	Lipe
ENSMUSG00000024661	-2.78744	0.0282906	Fth1
ENSMUSG00000050335	-2.91309	2.33704e-05	Lgals3
ENSMUSG00000039886	-2.94944	0.0147078	Tmem120a
ENSMUSG00000033213	-3.0042	0.0239646	AA467197
ENSMUSG00000097589	-3.11654	0.039654	Dleu2
ENSMUSG00000040212	-3.15391	7.56529e-05	Emp3
ENSMUSG00000059866	-3.3005	0.00150503	Tnip2
ENSMUSG00000046245	-3.32413	0.0277483	Pilra
ENSMUSG00000040564	-3.37642	0.00189961	Apoc1
ENSMUSG00000069516	-3.52302	1.67266e-11	Lyz2
ENSMUSG00000022586	-3.69018	0.0030597	Ly6i
ENSMUSG00000074874	-3.93578	0.0283029	Ctla2b
ENSMUSG00000059479	-4.74794	0.0240146	B3gnt8
ENSMUSG00000026159	-4.93985	0.0463095	Agfg1
ENSMUSG00000040026	-8.48039	0.000119366	Saa3
ENSMUSG00000001998	-8.80873	0.0176199	Ap4e1
ENSMUSG00000036334	-9.16448	0.0451682	Igsf10

## Sheet: WT-STATvsWT-NFKB
ENSM	log2FoldChange	padj	gene_name
ENSMUSG00000039533	11.4748	8.22861e-13	Mmd2
ENSMUSG00000020333	10.4025	3.67138e-10	Acsl6
ENSMUSG00000040055	10.2097	3.37456e-10	Gjb6
ENSMUSG00000033208	9.89876	1.3032e-08	S100b
ENSMUSG00000039542	9.74686	6.7682e-09	Ncam1
ENSMUSG00000019437	9.60877	1.52396e-09	Tlcd1
ENSMUSG00000102252	9.47466	3.08851e-06	Snrpn
ENSMUSG00000030495	9.36665	4.0322e-07	Slc7a10
ENSMUSG00000031425	9.36458	1.81413e-07	Plp1
ENSMUSG00000021071	9.15062	3.96596e-07	Trim9
ENSMUSG00000030772	9.06558	1.10807e-07	Dkk3
ENSMUSG00000047238	8.97215	1.65243e-07	Mageh1
ENSMUSG00000040289	8.85707	0.00015973	Hey1
ENSMUSG00000061740	8.83748	8.27546e-05	Cyp2d22
ENSMUSG00000030701	8.71228	1.91342e-05	Plekhb1
ENSMUSG00000071281	8.68512	0.0252747	Zfp65
ENSMUSG00000025978	8.67945	5.79888e-05	Rftn2
ENSMUSG00000030310	8.64868	7.2004e-07	Slc6a1
ENSMUSG00000022040	8.59204	5.50985e-06	Ephx2
ENSMUSG00000046093	8.54553	0.00133695	Hpcal4
ENSMUSG00000055254	8.53399	1.87392e-08	Ntrk2
ENSMUSG00000039037	8.51684	1.43719e-06	St6galnac5
ENSMUSG00000026424	8.21564	1.04899e-06	Gpr37l1
ENSMUSG00000032181	8.18726	5.66669e-07	Scg3
ENSMUSG00000037852	8.06823	1.04899e-06	Cpe
ENSMUSG00000048388	7.92417	0.000786003	Fam171b
ENSMUSG00000027618	7.91451	0.000303835	Nfs1
ENSMUSG00000044066	7.87304	0.0023955	Cep68
ENSMUSG00000028480	7.86818	0.00451337	Glipr2
ENSMUSG00000032470	7.71479	0.00152325	Mras
ENSMUSG00000001700	7.70213	0.0150149	Gramd3
ENSMUSG00000048078	7.68919	0.00750949	Tenm4
ENSMUSG00000022272	7.61905	5.79735e-06	Myo10
ENSMUSG00000021087	7.51533	0.0045619	Rtn1
ENSMUSG00000024039	7.50577	0.000212141	Cbs
ENSMUSG00000020541	7.4302	0.00684553	Tom1l1
ENSMUSG00000030605	7.38156	5.50985e-06	Mfge8
ENSMUSG00000022899	7.34628	0.000491905	Slc15a2
ENSMUSG00000029176	7.33765	0.00819593	Anapc4
ENSMUSG00000002608	7.31106	0.00864773	Ccdc97
ENSMUSG00000002105	7.28537	0.00268304	Slc39a13
ENSMUSG00000004768	7.24881	0.0207416	Rab23
ENSMUSG00000006356	7.02964	0.000214844	Crip2
ENSMUSG00000024304	6.99052	0.00993705	Cdh2
ENSMUSG00000035206	6.91428	0.0185097	Sppl2b
ENSMUSG00000028032	6.8875	0.00599228	Papss1
ENSMUSG00000079056	6.88579	0.00281729	Kcnip3
ENSMUSG00000028414	6.87795	0.0476086	Fktn
ENSMUSG00000026173	6.81854	0.003829	Plcd4
ENSMUSG00000045917	6.81283	0.0185097	Tmem268
ENSMUSG00000000247	6.80171	0.00452186	Lhx2
ENSMUSG00000027822	6.78332	0.0415295	Slc33a1
ENSMUSG00000025235	6.76408	0.0187521	Bbs4
ENSMUSG00000028973	6.76334	0.0326572	Abcb8
ENSMUSG00000020271	6.74006	0.00255838	Fbxw11
ENSMUSG00000027498	6.73962	0.0225663	Cstf1
ENSMUSG00000029212	6.73775	0.000338208	Gabrb1
ENSMUSG00000003464	6.68711	0.00814091	Pex19
ENSMUSG00000051098	6.68631	0.0256027	Mblac2
ENSMUSG00000027777	6.68332	0.00407983	Schip1
ENSMUSG00000007682	6.59128	0.00133695	Dio2
ENSMUSG00000044986	6.5337	0.0225663	Tst
ENSMUSG00000005897	6.52531	0.0218533	Nr2c1
ENSMUSG00000041598	6.51379	0.00916482	Cdc42ep4
ENSMUSG00000059974	6.49649	0.000723125	Ntm
ENSMUSG00000029034	6.47954	0.0425642	Ints11
ENSMUSG00000025059	6.43741	0.0137522	Gk
ENSMUSG00000026698	6.42145	0.0473142	Pigc
ENSMUSG00000032883	6.41117	0.00814091	Acsl3
ENSMUSG00000052914	6.35238	0.00461755	Cyp2j6
ENSMUSG00000004558	6.33942	0.00115277	Ndrg2
ENSMUSG00000056698	6.25086	0.0260749	Elmod3
ENSMUSG00000000976	6.24667	0.0150149	Heatr6
ENSMUSG00000048351	6.24448	0.0398871	Coa7
ENSMUSG00000024395	6.2315	0.0139657	Lims2
ENSMUSG00000001768	6.21861	0.00589316	Rin2
ENSMUSG00000017734	6.16008	0.00581093	Dbndd2
ENSMUSG00000028524	6.07009	0.0150149	Sgip1
ENSMUSG00000031517	6.03884	0.00864773	Gpm6a
ENSMUSG00000021013	6.03859	0.0453946	Ttc8
ENSMUSG00000025607	6.03285	0.0475662	Copg2
ENSMUSG00000028128	6.02628	0.0142443	F3
ENSMUSG00000002475	5.97545	0.0080607	Abhd3
ENSMUSG00000025485	5.96929	0.0231436	Ric8a
ENSMUSG00000027111	5.93322	0.0398871	Itga6
ENSMUSG00000061130	5.92786	0.0388492	Ppm1b
ENSMUSG00000051232	5.91926	0.00819593	Tmem199
ENSMUSG00000059336	5.81576	0.0476086	Slc14a1
ENSMUSG00000015224	5.77503	0.00750066	Cyp2j9
ENSMUSG00000026817	5.74184	0.0294928	Ak1
ENSMUSG00000027797	5.69928	0.0102469	Dclk1
ENSMUSG00000038776	5.68233	0.0327631	Ephx1
ENSMUSG00000035131	5.67306	0.0304274	Brinp3
ENSMUSG00000022010	5.63237	0.0476086	Tsc22d1
ENSMUSG00000027893	5.56246	0.0398871	Ahcyl1
ENSMUSG00000000184	5.5098	0.0142443	Ccnd2
ENSMUSG00000032281	5.47427	0.0105122	Acsbg1
ENSMUSG00000029309	5.43178	0.00708872	Sparcl1
ENSMUSG00000021474	5.36464	0.0399151	Sfxn1
ENSMUSG00000101438	5.34228	0.0362433	Gm19412
ENSMUSG00000032482	5.27559	0.0471757	Cspg5
ENSMUSG00000031760	5.27058	0.0398871	Mt3
ENSMUSG00000006205	5.26923	0.0328756	Htra1
ENSMUSG00000014602	5.25312	0.00461755	Kif1a
ENSMUSG00000028675	5.21365	0.0425642	Pnrc2
ENSMUSG00000070284	5.13051	0.0398871	Gmppb
ENSMUSG00000028517	5.12871	0.0476086	Plpp3
ENSMUSG00000022323	5.06166	0.0448215	Rida
ENSMUSG00000079037	4.96927	0.0245219	Prnp
ENSMUSG00000041329	4.84829	0.0141586	Atp1b2
ENSMUSG00000035104	4.70585	0.0415295	Eva1a
ENSMUSG00000017390	4.57815	0.0475662	Aldoc
ENSMUSG00000069516	-5.22973	0.0047372	Lyz2
ENSMUSG00000027611	-5.98704	0.0491201	Procr
ENSMUSG00000090272	-6.18938	0.0159385	Mndal
ENSMUSG00000031740	-6.66649	0.0260749	Mmp2
ENSMUSG00000039242	-7.5108	0.00814091	B3galnt2
ENSMUSG00000048612	-7.55657	0.021638	Myof
ENSMUSG00000032688	-7.55709	0.0383813	Malt1
ENSMUSG00000024037	-7.64903	0.00819593	Wdr4
ENSMUSG00000022673	-7.81935	0.00772256	Mcm4
ENSMUSG00000040987	-8.26838	0.0473142	Mill2
ENSMUSG00000029547	-8.34001	0.0132119	Ints1
ENSMUSG00000001128	-8.68041	0.00423661	Cfp
ENSMUSG00000040950	-8.77134	0.0223273	Mgl2
ENSMUSG00000034641	-8.82056	0.0225663	Cd300ld
ENSMUSG00000043467	-8.88916	0.0238194	Zbtb37
ENSMUSG00000037795	-8.92097	0.0493866	N4bp2
ENSMUSG00000034006	-9.91815	0.000502676	Slc66a2

## Sheet: WT-STATvsWT-double
ENSM	log2FoldChange	padj	gene_name
ENSMUSG00000025060	9.50052	0.00454606	Slk
ENSMUSG00000044349	8.55089	0.00166966	Snhg11
ENSMUSG00000005897	8.51925	0.0063958	Nr2c1
ENSMUSG00000031428	8.36448	0.000305953	Zcchc18
ENSMUSG00000031840	8.30937	0.00159007	Rab3a
ENSMUSG00000055373	8.2943	0.000269503	Fut9
ENSMUSG00000023980	8.24587	0.00171893	Taf8
ENSMUSG00000024370	7.96381	0.0459849	Cdc23
ENSMUSG00000036968	7.94504	0.00757361	Cnpy4
ENSMUSG00000022364	7.78359	0.0446517	Tbc1d31
ENSMUSG00000029089	7.59705	0.0196586	5730480H06Rik
ENSMUSG00000021911	7.37237	0.0270482	Parg
ENSMUSG00000055612	7.31691	0.0270482	Cdca7
ENSMUSG00000015522	7.27416	0.0063958	Arnt
ENSMUSG00000031673	7.20706	0.0278055	Cdh11
ENSMUSG00000021224	7.15424	0.00192419	Numb
ENSMUSG00000028976	7.11258	0.0150867	Slc2a5
ENSMUSG00000020309	6.96145	0.0105355	Chac2
ENSMUSG00000025139	6.90316	0.0288982	Tollip
ENSMUSG00000025083	6.89985	0.00676094	Afap1l2
ENSMUSG00000038375	6.89175	0.0446517	Trp53inp2
ENSMUSG00000025648	6.81547	0.0270482	Pfkfb4
ENSMUSG00000049969	6.70005	0.0270482	Plekhf2
ENSMUSG00000032449	6.56799	0.0446517	Slc25a36
ENSMUSG00000047710	6.36657	0.0377651	Champ1
ENSMUSG00000015697	6.22449	0.0353518	Setdb1
ENSMUSG00000045973	6.15468	0.0459849	Slc25a51
ENSMUSG00000055322	6.01956	0.0288982	Tns1
ENSMUSG00000062991	-6.90005	0.0288982	Nrg1
ENSMUSG00000074064	-8.16895	0.0282606	Mlycd
ENSMUSG00000038545	-8.47689	0.000307241	Cul7
ENSMUSG00000003418	-9.27974	0.00676094	St8sia6

## Sheet: WT-NFKBvsWT-double
ENSM	log2FoldChange	padj	gene_name
ENSMUSG00000032181	-7.63402	0.0334452	Scg3
ENSMUSG00000037852	-7.65198	0.0379095	Cpe
ENSMUSG00000001700	-8.41603	0.0196307	Gramd3
ENSMUSG00000028480	-8.44444	0.0144403	Glipr2
ENSMUSG00000021071	-8.46903	0.0136201	Trim9
ENSMUSG00000020333	-8.85319	0.00461831	Acsl6
ENSMUSG00000040055	-8.85716	0.00325602	Gjb6
ENSMUSG00000019437	-9.08999	0.00325602	Tlcd1
ENSMUSG00000039542	-9.11554	0.00310228	Ncam1
ENSMUSG00000030495	-9.3031	0.0334452	Slc7a10
ENSMUSG00000033208	-9.37836	0.0015142	S100b
ENSMUSG00000055254	-9.40713	0.0015142	Ntrk2
ENSMUSG00000061740	-9.92099	0.0136201	Cyp2d22
ENSMUSG00000039533	-10.7083	0.000349558	Mmd2

## Sheet: WT-STATvsAD-STAT
ENSM	log2FoldChange	padj	gene_name
ENSMUSG00000044678	7.69586	0.029607	Ly6k
ENSMUSG00000024754	7.47482	0.00055215	Cemip2
ENSMUSG00000030499	6.82552	0.00187644	Kctd15
ENSMUSG00000020519	6.72313	0.00112475	Sap30l
ENSMUSG00000079467	6.39224	0.0281671	Gm14966
ENSMUSG00000040022	6.25413	0.0235627	Rab11fip2
ENSMUSG00000038305	5.61051	0.0141717	Spats2l
ENSMUSG00000073412	5.20096	4.71244e-05	Lst1
ENSMUSG00000027552	4.99741	0.032564	E2f5
ENSMUSG00000051627	4.96064	0.00673919	H1f4
ENSMUSG00000035042	4.21959	0.00055215	Ccl5
ENSMUSG00000027907	4.10664	0.000996656	S100a11
ENSMUSG00000060981	4.09868	0.00119954	H4c8
ENSMUSG00000039001	4.02916	0.00215274	Rps21
ENSMUSG00000057278	4.0199	0.0010166	Snrpg
ENSMUSG00000037152	3.9297	0.00105377	Ndufc1
ENSMUSG00000098332	3.91461	0.00165444	Pigbos1
ENSMUSG00000067847	3.89817	0.00144985	Romo1
ENSMUSG00000063787	3.89416	0.029607	Chchd1
ENSMUSG00000041959	3.83477	0.00058249	S100a10
ENSMUSG00000078572	3.83126	0.00243656	Ndufaf8
ENSMUSG00000055839	3.83121	0.000309923	Elob
ENSMUSG00000050856	3.82778	0.00160585	Atp5k
ENSMUSG00000078451	3.82001	0.0490686	Ppil6
ENSMUSG00000027133	3.81669	0.000214426	Nop10
ENSMUSG00000033938	3.76307	0.000408732	Ndufb7
ENSMUSG00000059278	3.73826	0.00116206	Naa38
ENSMUSG00000033213	3.71265	0.000339627	AA467197
ENSMUSG00000000682	3.70807	0.00308803	Cd52
ENSMUSG00000018585	3.69733	0.00187644	Atox1
ENSMUSG00000001025	3.67052	0.00133849	S100a6
ENSMUSG00000019689	3.65948	0.00112135	Fmc1
ENSMUSG00000075010	3.65214	0.00567196	AW112010
ENSMUSG00000016252	3.64532	0.000162014	Atp5e
ENSMUSG00000020018	3.63721	0.00422709	Snrpf
ENSMUSG00000036781	3.62636	0.000996656	Rps27l
ENSMUSG00000062997	3.60869	0.00113142	Rpl35
ENSMUSG00000057322	3.59871	0.00308803	Rpl38
ENSMUSG00002076161	3.59332	0.00654569	Rn7sk
ENSMUSG00000063457	3.57215	0.000900749	Rps15
ENSMUSG00000022890	3.56557	0.000745941	Atp5j
ENSMUSG00000035352	3.56206	0.000269314	Ccl12
ENSMUSG00000057863	3.55097	0.00160585	Rpl36
ENSMUSG00000034892	3.5393	0.0032442	Rps29
ENSMUSG00000100954	3.53926	0.03828	Gm10138
ENSMUSG00000028234	3.53852	0.000339627	Rps20
ENSMUSG00000023089	3.53074	0.000745941	Ndufa5
ENSMUSG00000067288	3.5297	0.00197435	Rps28
ENSMUSG00000073616	3.52258	0.00145293	Cops9
ENSMUSG00000038489	3.51237	0.00997652	Polr2l
ENSMUSG00000040824	3.49243	0.0020421	Snrpd2
ENSMUSG00000042747	3.48268	0.00119954	Krtcap2
ENSMUSG00000106918	3.47856	0.00119954	Mrpl33
ENSMUSG00000021716	3.47367	0.00716266	Srek1ip1
ENSMUSG00000053317	3.46948	0.00340103	Sec61b
ENSMUSG00000028470	3.46788	0.00144985	Hint2
ENSMUSG00000021040	3.46178	0.000309923	Slirp
ENSMUSG00000073676	3.46108	0.00055215	Hspe1
ENSMUSG00000025492	3.44954	0.000382319	Ifitm3
ENSMUSG00000039016	3.43607	0.00160585	Timm8b
ENSMUSG00000010406	3.4349	0.00123284	Mrpl52
ENSMUSG00000017778	3.42055	0.000776731	Cox7c
ENSMUSG00000113902	3.41592	0.00556788	Ndufb1
ENSMUSG00000090733	3.40928	0.00173191	Rps27
ENSMUSG00000093674	3.39611	0.00144985	Rpl41
ENSMUSG00000032330	3.38234	0.000900749	Cox7a2
ENSMUSG00000049751	3.37829	0.000591949	Rpl36al
ENSMUSG00000063316	3.37802	0.00145293	Rpl27
ENSMUSG00000044894	3.37127	0.000996656	Uqcrq
ENSMUSG00000018196	3.36776	0.0246911	Glrx2
ENSMUSG00000060143	3.35797	0.0016069	Gm10076
ENSMUSG00000091625	3.34747	0.0244068	Lsm5
ENSMUSG00000025466	3.34087	0.0136105	Fuom
ENSMUSG00000084796	3.33833	0.00346902	Mir142hg
ENSMUSG00000033020	3.33539	0.00153233	Polr2f
ENSMUSG00000046330	3.33457	0.0030338	Rpl37a
ENSMUSG00000021290	3.319	0.00172823	Atp5mpl
ENSMUSG00000026126	3.31462	0.0204389	Ptpn18
ENSMUSG00000042541	3.31025	0.00140658	Sem1
ENSMUSG00000016833	3.29577	0.00417937	Mrps18c
ENSMUSG00000024397	3.29165	0.00159065	Aif1
ENSMUSG00000002416	3.28734	0.00055215	Ndufb2
ENSMUSG00000028998	3.27977	0.0136105	Tomm7
ENSMUSG00000049760	3.27797	0.000339627	Micos13
ENSMUSG00000035674	3.27702	0.00274084	Ndufa3
ENSMUSG00000022450	3.27583	0.00140658	Ndufa6
ENSMUSG00000025508	3.25743	0.00736111	Rplp2
ENSMUSG00000054091	3.24789	0.00116206	1810037I17Rik
ENSMUSG00000059534	3.2405	0.00121689	Uqcr10
ENSMUSG00000035048	3.23427	0.0032442	Anapc13
ENSMUSG00000054312	3.2167	0.00165107	Mrps21
ENSMUSG00000073702	3.20231	0.00274084	Rpl31
ENSMUSG00000020022	3.18646	0.000314035	Ndufa12
ENSMUSG00000079641	3.18136	0.00430311	Rpl39
ENSMUSG00000023939	3.17785	0.00241445	Mrpl14
ENSMUSG00000090247	3.17754	0.00105377	Bloc1s1
ENSMUSG00000014294	3.16123	0.00187644	Ndufa2
ENSMUSG00000045854	3.15924	0.0140436	Lyrm2
ENSMUSG00000031765	3.15251	0.0013394	Mt1
ENSMUSG00000038690	3.1483	0.00294612	Atp5j2
ENSMUSG00000086841	3.14552	0.00567196	2410006H16Rik
ENSMUSG00000020163	3.14456	0.00173191	Uqcr11
ENSMUSG00000058351	3.14034	0.00720283	Smim4
ENSMUSG00000028062	3.13711	0.000309923	Lamtor2
ENSMUSG00000079017	3.12849	0.00716266	Ifi27l2a
ENSMUSG00000050608	3.12703	0.00373906	Micos10
ENSMUSG00000031762	3.12627	0.00223959	Mt2
ENSMUSG00000026385	3.12506	0.000996656	Dbi
ENSMUSG00000031231	3.12504	0.00170619	Cox7b
ENSMUSG00000061518	3.12158	0.0013394	Cox5b
ENSMUSG00000035885	3.11941	0.00147189	Cox8a
ENSMUSG00000019738	3.1033	0.012428	Polr2i
ENSMUSG00000038274	3.10053	0.000996656	Fau
ENSMUSG00000054428	3.09561	0.00502936	Atpif1
ENSMUSG00000022013	3.09127	0.00290598	Dnajc15
ENSMUSG00000042043	3.07969	0.000996656	Tbca
ENSMUSG00000005054	3.06881	0.00105377	Cstb
ENSMUSG00000002379	3.06541	0.00116206	Ndufa11
ENSMUSG00000041841	3.06221	0.00807482	Rpl37
ENSMUSG00000042312	3.05813	0.00226606	S100a13
ENSMUSG00000024208	3.05617	0.00172823	Uqcc2
ENSMUSG00000030037	3.0495	0.00119954	Mrpl53
ENSMUSG00000014301	3.04678	0.00951073	Pam16
ENSMUSG00000024446	3.04651	0.0047596	Rpp21
ENSMUSG00000071653	3.04463	0.00113142	1810009A15Rik
ENSMUSG00000009927	3.04097	0.00244959	Rps25
ENSMUSG00000021606	3.03953	0.00223959	Ndufs6
ENSMUSG00000036372	3.03638	0.0174414	Tmem258
ENSMUSG00000025362	3.03483	0.00556788	Rps26
ENSMUSG00000027384	3.02979	0.00843188	Ndufaf5
ENSMUSG00000022820	3.02449	0.00369741	Ndufb4
ENSMUSG00000028648	3.02385	0.00123284	Ndufs5
ENSMUSG00000084786	3.02083	0.00187644	Ubl5
ENSMUSG00000041881	3.01336	0.00340103	Ndufa7
ENSMUSG00000049775	3.00882	0.0026566	Tmsb4x
ENSMUSG00000025779	2.9999	0.00807482	Ly96
ENSMUSG00000030417	2.9953	0.00147189	Pdcd5
ENSMUSG00000078713	2.98464	0.00055215	Tomm5
ENSMUSG00000035692	2.97228	0.00340103	Isg15
ENSMUSG00000037772	2.96032	0.0198131	Mrpl23
ENSMUSG00000098274	2.94142	0.00223959	Rpl24
ENSMUSG00000031059	2.93672	0.00708781	Ndufb11
ENSMUSG00000045996	2.93029	0.0172777	Polr2k
ENSMUSG00000019797	2.92892	0.0026566	Mtres1
ENSMUSG00000035373	2.92469	0.00725447	Ccl7
ENSMUSG00000091537	2.91877	0.00241445	Tma7
ENSMUSG00000021520	2.91398	0.00417937	Uqcrb
ENSMUSG00000007892	2.91162	0.00654569	Rplp1
ENSMUSG00000068523	2.90748	0.00349604	Gng5
ENSMUSG00000085156	2.90735	0.00226606	Snhg15
ENSMUSG00000030717	2.89488	0.000309923	Nupr1
ENSMUSG00000090137	2.88704	0.0043169	Uba52
ENSMUSG00000022452	2.88022	0.000996656	Smdt1
ENSMUSG00000027245	2.87826	0.00373906	Hypk
ENSMUSG00000049960	2.86984	0.0200295	Mrps16
ENSMUSG00000041697	2.86927	0.00417937	Cox6a1
ENSMUSG00000038811	2.8614	0.010669	Gngt2
ENSMUSG00000061787	2.85425	0.00417937	Rps17
ENSMUSG00000029632	2.85207	0.00140658	Ndufa4
ENSMUSG00000036751	2.85021	0.00159065	Cox6b1
ENSMUSG00000063882	2.84414	0.00571449	Uqcrh
ENSMUSG00000062376	2.84174	0.0173002	Borcs7
ENSMUSG00000071415	2.84024	0.00264257	Rpl23
ENSMUSG00000020377	2.83945	0.00771267	Ltc4s
ENSMUSG00000014313	2.83407	0.00502936	Cox6c
ENSMUSG00000062006	2.83037	0.00543572	Rpl34
ENSMUSG00000036199	2.82604	0.00223959	Ndufa13
ENSMUSG00000071528	2.82264	0.0125323	Atp5md
ENSMUSG00000060938	2.8177	0.00417937	Rpl26
ENSMUSG00000036570	2.81518	0.00308803	Fxyd1
ENSMUSG00000006057	2.81349	0.00406385	Atp5g1
ENSMUSG00000028367	2.81247	0.0225501	Txn1
ENSMUSG00000008683	2.81115	0.00807482	Rps15a
ENSMUSG00000033307	2.80928	0.00725447	Mif
ENSMUSG00000046516	2.78769	0.040211	Cox17
ENSMUSG00000070394	2.76652	0.00340103	Tmem256
ENSMUSG00000038717	2.7575	0.0211906	Atp5l
ENSMUSG00000060923	2.75515	0.00456076	Acyp2
ENSMUSG00000020460	2.74263	0.00169842	Rps27a
ENSMUSG00000058546	2.71155	0.00203003	Rpl23a
ENSMUSG00000044080	2.7029	0.00243415	S100a1
ENSMUSG00000078784	2.68589	0.0117346	Rbis
ENSMUSG00000006717	2.67978	0.0116725	Acot13
ENSMUSG00000057841	2.67118	0.00195547	Rpl32
ENSMUSG00000025868	2.66765	0.00449492	Higd2a
ENSMUSG00000040269	2.65548	0.0165558	Mrps28
ENSMUSG00000028643	2.64917	0.00340103	Svbp
ENSMUSG00000009013	2.64492	0.00145293	Dynll1
ENSMUSG00000001666	2.6351	0.000367172	Ddt
ENSMUSG00000046402	2.63483	0.00145293	Rbp1
ENSMUSG00000073155	2.63427	0.00119954	1810058I24Rik
ENSMUSG00000031610	2.63015	0.000996656	Scrg1
ENSMUSG00000016427	2.62633	0.0139387	Ndufa1
ENSMUSG00000024414	2.62158	0.00799028	Mrpl27
ENSMUSG00000071014	2.61651	0.00460696	Ndufb6
ENSMUSG00000025144	2.6161	0.00390365	Cenpx
ENSMUSG00000024608	2.61466	0.0112447	Rps14
ENSMUSG00000078974	2.61337	0.0295291	Sec61g
ENSMUSG00000036835	2.61293	0.00502936	Psenen
ENSMUSG00000050732	2.5977	0.00947699	Vamp8
ENSMUSG00000020950	2.5779	0.0357332	Foxg1
ENSMUSG00000038803	2.5576	0.00476135	Ost4
ENSMUSG00000020267	2.55611	0.00312032	Hint1
ENSMUSG00000060424	2.55333	0.00502936	Pantr1
ENSMUSG00000086859	2.53692	0.00417937	Snhg20
ENSMUSG00000026032	2.53676	0.00356214	Ndufb3
ENSMUSG00000041453	2.5363	0.00340103	Rpl21
ENSMUSG00000034566	2.51224	0.00460696	Atp5h
ENSMUSG00000064339	2.49631	0.00369741	mt-Rnr2
ENSMUSG00000062169	2.48852	0.0108359	Cnih4
ENSMUSG00000003429	2.48363	0.0067342	Rps11
ENSMUSG00000035385	2.48253	0.00145293	Ccl2
ENSMUSG00000006412	2.47809	0.0262946	Pfdn2
ENSMUSG00000090000	2.46777	0.0107339	Ier3ip1
ENSMUSG00000031760	2.46393	0.00851499	Mt3
ENSMUSG00000010376	2.45966	0.0246911	Nedd8
ENSMUSG00000058715	2.45907	0.0244068	Fcer1g
ENSMUSG00000063694	2.45245	0.00245709	Cycs
ENSMUSG00000030647	2.449	0.00216148	Ndufc2
ENSMUSG00000025290	2.44898	0.0135979	Rps24
ENSMUSG00000059291	2.44895	0.00121689	Rpl11
ENSMUSG00000058600	2.44394	0.031108	Rpl30
ENSMUSG00000023020	2.43379	0.0281778	Cox14
ENSMUSG00000040483	2.42938	0.0242749	Xaf1
ENSMUSG00000047675	2.42891	0.00997652	Rps8
ENSMUSG00000062981	2.42364	0.00716266	Mrpl42
ENSMUSG00000015092	2.42261	0.0155888	Edf1
ENSMUSG00000040952	2.41778	0.0172777	Rps19
ENSMUSG00000024067	2.41257	0.0139387	Dpy30
ENSMUSG00000062328	2.39223	0.0173288	Rpl17
ENSMUSG00000007777	2.38317	0.00165107	0610009B22Rik
ENSMUSG00000068220	2.38253	0.0415861	Lgals1
ENSMUSG00000049517	2.38	0.00675908	Rps23
ENSMUSG00000060636	2.37376	0.0417249	Rpl35a
ENSMUSG00000052146	2.36857	0.0107339	Rps10
ENSMUSG00000022982	2.3665	0.00226758	Sod1
ENSMUSG00000018930	2.36554	0.00720283	Ccl4
ENSMUSG00000120224	2.36425	0.0265762	NA
ENSMUSG00000017188	2.36062	0.00264257	Coa3
ENSMUSG00000021243	2.35491	0.00188417	Fcf1
ENSMUSG00000024346	2.35155	0.0281671	Pfdn1
ENSMUSG00000045948	2.34731	0.0274126	Mrps12
ENSMUSG00000047459	2.34481	0.00673919	Dynlrb1
ENSMUSG00000033475	2.34237	0.0458747	Tomm6
ENSMUSG00000038900	2.33893	0.0050378	Rpl12
ENSMUSG00000061477	2.32885	0.0228032	Rps7
ENSMUSG00000064337	2.3266	0.00365092	mt-Rnr1
ENSMUSG00000020219	2.30115	0.00276981	Timm13
ENSMUSG00000020857	2.29877	0.0032442	Nme2
ENSMUSG00000022205	2.2772	0.0087754	Sub1
ENSMUSG00000020949	2.27574	0.00223401	Fkbp3
ENSMUSG00000038412	2.27434	0.0424478	Higd1a
ENSMUSG00000078695	2.2668	0.00346021	Cisd3
ENSMUSG00000030432	2.25897	0.0375439	Rpl28
ENSMUSG00000051989	2.25698	0.0499336	Smim11
ENSMUSG00000019362	2.25492	0.0106568	D8Ertd738e
ENSMUSG00000019659	2.25287	0.00112455	Ccdc12
ENSMUSG00000089847	2.24951	0.029493	Timm10b
ENSMUSG00000018102	2.24676	0.0101018	H2bc4
ENSMUSG00000020801	2.23718	0.0108359	Med31
ENSMUSG00000004285	2.23128	0.0127828	Atp6v1f
ENSMUSG00000072772	2.22003	0.0187448	Grcc10
ENSMUSG00000029918	2.21537	0.0263357	Mrps33
ENSMUSG00000024309	2.20821	0.0267839	Pfdn6
ENSMUSG00000001289	2.20472	0.0328004	Pfdn5
ENSMUSG00000036977	2.20455	0.0407127	Anapc10
ENSMUSG00000074129	2.18825	0.0139387	Rpl13a
ENSMUSG00000029066	2.18697	0.00187455	Mrpl20
ENSMUSG00000006519	2.18259	0.0383639	Cyba
ENSMUSG00000046364	2.17185	0.0228032	Rpl27a
ENSMUSG00000028843	2.16742	0.0319153	Sh3bgrl3
ENSMUSG00000038374	2.1466	0.040373	Rbm8a
ENSMUSG00000020803	2.14287	0.00197435	Txndc17
ENSMUSG00000000567	2.13357	0.00853882	Sox9
ENSMUSG00000040048	2.12786	0.00576275	Ndufb10
ENSMUSG00000032398	2.11957	0.00962705	Snapc5
ENSMUSG00000021905	2.1159	0.0261483	Dph3
ENSMUSG00000024537	2.11143	0.0345415	Psmg2
ENSMUSG00000039759	2.1064	0.0355079	Thap3
ENSMUSG00000024844	2.09054	0.0458747	Banf1
ENSMUSG00000024194	2.08832	0.0169463	Cuta
ENSMUSG00000036504	2.08177	0.0335099	Phpt1
ENSMUSG00000056629	2.07595	0.0294946	Fkbp2
ENSMUSG00000090841	2.07522	0.0211906	Myl6
ENSMUSG00000031818	2.07223	0.00375234	Cox4i1
ENSMUSG00000022354	2.06639	0.037122	Ndufb9
ENSMUSG00000045128	2.05844	0.0221044	Rpl18a
ENSMUSG00000028295	2.03544	0.0108359	Smim8
ENSMUSG00000028443	2.03465	0.0344659	Nudt2
ENSMUSG00000117924	2.03133	0.0141717	Tmem223
ENSMUSG00000102349	2.01972	0.0204766	Gm37376
ENSMUSG00000087260	2.01218	0.00537152	Lamtor5
ENSMUSG00000038812	2.00542	0.0250417	Trmt112
ENSMUSG00000059070	1.9973	0.0319153	Rpl18
ENSMUSG00000016344	1.99595	0.0371631	Ppdpf
ENSMUSG00000021764	1.99543	0.0139247	Ndufs4
ENSMUSG00000024646	1.99163	0.000996656	Cyb5a
ENSMUSG00000018770	1.99143	0.00170888	Atp5g3
ENSMUSG00000022400	1.98683	0.0155702	Rbx1
ENSMUSG00000079197	1.98656	0.0203924	Psme2
ENSMUSG00000040883	1.98488	0.0139247	Tmem205
ENSMUSG00000046718	1.98373	0.0242749	Bst2
ENSMUSG00000026154	1.97799	0.0455174	Sdhaf4
ENSMUSG00000029343	1.9699	0.00510463	Crybb1
ENSMUSG00000034345	1.96887	0.0101018	Gtf2h5
ENSMUSG00000024902	1.95228	0.0225013	Mrpl11
ENSMUSG00000022174	1.95154	0.0108359	Dad1
ENSMUSG00000014504	1.94934	0.0127828	Srp19
ENSMUSG00000026083	1.94251	0.0458747	Eif5b
ENSMUSG00000002661	1.94216	0.0385256	Alkbh7
ENSMUSG00000078348	1.92601	0.0273207	Sf3b5
ENSMUSG00000039221	1.91771	0.0295793	Rpl22l1
ENSMUSG00000053565	1.9074	0.0225501	Eif3k
ENSMUSG00000029649	1.89691	0.0242749	Pomp
ENSMUSG00000008036	1.89431	0.0204389	Ap2s1
ENSMUSG00000069744	1.89416	0.0131458	Psmb3
ENSMUSG00000020180	1.88733	0.00913234	Snrpd3
ENSMUSG00000032060	1.88639	0.0477194	Cryab
ENSMUSG00000033543	1.87838	0.0247778	Gtf2a2
ENSMUSG00000033916	1.87422	0.00147189	Chmp2a
ENSMUSG00000001175	1.86484	0.0499132	Calm1
ENSMUSG00000033845	1.86457	0.0172777	Mrpl15
ENSMUSG00000041571	1.82818	0.0391053	Selenow
ENSMUSG00000019054	1.82247	0.0103208	Fis1
ENSMUSG00000030335	1.81486	0.0247778	Mrpl51
ENSMUSG00000048758	1.8088	0.0372543	Rpl29
ENSMUSG00000062753	1.79792	0.0375439	AI413582
ENSMUSG00000060802	1.78845	0.0345415	B2m
ENSMUSG00000020415	1.77528	0.00312032	Pttg1
ENSMUSG00000053332	1.77389	0.044213	Gas5
ENSMUSG00000047215	1.77128	0.0291962	Rpl9
ENSMUSG00000034855	1.73982	0.0139247	Cxcl10
ENSMUSG00000075706	1.73609	0.00691198	Gpx4
ENSMUSG00000042670	1.68085	0.0186051	Immp1l
ENSMUSG00000092341	1.62173	0.044259	Malat1
ENSMUSG00000002395	1.61871	0.0383639	Use1
ENSMUSG00000030291	1.60396	0.044213	Med21
ENSMUSG00000028964	1.60269	0.0221044	Park7
ENSMUSG00000025381	1.59747	0.0452245	Cnpy2
ENSMUSG00000061613	1.59187	0.0418348	U2af1
ENSMUSG00000033355	1.58693	0.00154503	Rtp4
ENSMUSG00000063856	1.58433	0.0217937	Gpx1
ENSMUSG00000070283	1.57261	0.0312799	Ndufaf3
ENSMUSG00000024516	1.55481	0.0320043	Sec11c
ENSMUSG00000021917	1.53547	0.029493	Spcs1
ENSMUSG00000027673	1.5302	0.0288925	Ndufb5
ENSMUSG00000057388	1.51228	0.0281671	Mrpl18
ENSMUSG00000020077	1.49841	0.0407247	Srgn
ENSMUSG00000034108	1.49419	0.0427737	Ccs
ENSMUSG00000006333	1.48747	0.0467393	Rps9
ENSMUSG00000066551	1.48605	0.0449339	Hmgb1
ENSMUSG00000031516	1.48226	0.0499132	Dctn6
ENSMUSG00000014856	1.45503	0.0263357	Tmem208
ENSMUSG00000027566	1.44715	0.0332596	Psma7
ENSMUSG00000042682	1.42829	0.0140436	Selenok
ENSMUSG00000015575	1.4174	0.0200295	Atp6v0e
ENSMUSG00000035443	1.41605	0.0453586	Thyn1
ENSMUSG00000060803	1.26601	0.0246469	Gstp1
ENSMUSG00000005510	1.24903	0.0244614	Ndufs3
ENSMUSG00000021361	1.19817	0.0423361	Tmem14c
ENSMUSG00000060073	1.16774	0.0495064	Psma3
ENSMUSG00000064215	1.16434	0.0348231	Ifi27
ENSMUSG00000019505	1.07742	0.0348231	Ubb
ENSMUSG00000079477	-1.22232	0.0309857	Rab7
ENSMUSG00000028581	-1.30708	0.0269128	Laptm5
ENSMUSG00000032294	-1.33415	0.0204389	Pkm
ENSMUSG00000027848	-1.34864	0.0488441	Olfml3
ENSMUSG00000024308	-1.46516	0.00581093	Tapbp
ENSMUSG00000049550	-1.47476	0.0421757	Clip1
ENSMUSG00000031729	-1.49192	0.0458747	Ist1
ENSMUSG00000025579	-1.51133	0.0348231	Gaa
ENSMUSG00000025232	-1.56504	0.00326604	Hexa
ENSMUSG00000030894	-1.62498	0.0262534	Tpp1
ENSMUSG00000031207	-1.63213	0.0385256	Msn
ENSMUSG00000030737	-1.67857	0.0365359	Slco2b1
ENSMUSG00000025151	-1.726	0.024131	Maged1
ENSMUSG00000032089	-1.79792	0.020994	Il10ra
ENSMUSG00000014361	-1.84782	0.0382393	Mertk
ENSMUSG00000051439	-1.87282	0.0348231	Cd14
ENSMUSG00000093445	-1.9195	0.00390365	Lrch4
ENSMUSG00000010097	-1.92229	0.00833781	Nxf1
ENSMUSG00000073424	-1.94638	0.0407482	Cyp4f15
ENSMUSG00000024507	-2.03278	0.0371631	Hsd17b4
ENSMUSG00000020097	-2.0629	0.0149818	Sgpl1
ENSMUSG00000064267	-2.09269	0.0013394	Hvcn1
ENSMUSG00000005142	-2.10428	0.000112827	Man2b1
ENSMUSG00000056429	-2.13109	0.000996656	Tgoln1
ENSMUSG00000025372	-2.14666	0.00962705	Baiap2
ENSMUSG00000032434	-2.16123	0.0480029	Cmtm6
ENSMUSG00000026553	-2.22231	0.0250417	Copa
ENSMUSG00000050721	-2.26456	0.0218128	Plekho2
ENSMUSG00000026365	-2.35854	0.0295291	Cfh
ENSMUSG00000018927	-2.40855	0.0324296	Ccl6
ENSMUSG00000032612	-2.41293	0.0453409	Usp4
ENSMUSG00000026123	-2.47446	0.0292862	Plekhb2
ENSMUSG00000031144	-2.65989	0.0146061	Syp
ENSMUSG00000002147	-2.66973	0.0172914	Stat6
ENSMUSG00000027628	-2.69571	0.00812034	Aar2
ENSMUSG00000027466	-2.74556	0.000717884	Rbck1
ENSMUSG00000041879	-2.74858	0.00192056	Ipo9
ENSMUSG00000028405	-2.79666	0.0218558	Aco1
ENSMUSG00000019302	-2.8087	0.00153526	Atp6v0a1
ENSMUSG00000022180	-2.95626	0.00145293	Slc7a8
ENSMUSG00000020092	-2.98478	0.0347674	Pald1
ENSMUSG00000118669	-3.31298	0.0281671	Arvcf
ENSMUSG00000039463	-3.3434	0.0231293	Slc9a8
ENSMUSG00000025792	-3.43694	0.0287345	Slc25a10
ENSMUSG00000010142	-3.4825	0.0415861	Tnfrsf13b
ENSMUSG00000011148	-3.55341	0.0429172	Adssl1
ENSMUSG00000017132	-3.63236	0.000339627	Cyth1
ENSMUSG00000021451	-3.64949	0.0399313	Sema4d
ENSMUSG00000031010	-3.65562	0.0480029	Usp9x
ENSMUSG00000022391	-3.66115	0.0385256	Rangap1
ENSMUSG00000029502	-3.67407	0.0191425	Golga3
ENSMUSG00000003865	-3.68978	0.0394022	Gys1
ENSMUSG00000020364	-3.74854	0.00807482	Zfp354a
ENSMUSG00000027104	-3.78419	0.0239579	Atf2
ENSMUSG00000044716	-3.8013	0.0467402	Dok7
ENSMUSG00000022816	-3.85594	0.0344659	Fstl1
ENSMUSG00000004530	-3.86496	0.00944629	Coro1c
ENSMUSG00000032487	-3.87284	0.0191425	Ptgs2
ENSMUSG00000029816	-3.87805	0.00188417	Gpnmb
ENSMUSG00000059013	-3.90646	0.029607	Sh2d3c
ENSMUSG00000024960	-3.93115	0.043859	Plcb3
ENSMUSG00000000555	-3.93184	0.0295291	Itga5
ENSMUSG00000001986	-3.99145	0.0452245	Gria3
ENSMUSG00000024251	-4.03599	0.0211906	Thada
ENSMUSG00000033777	-4.07065	0.00997652	Tlr13
ENSMUSG00000029640	-4.08297	0.0467393	Usp12
ENSMUSG00000007989	-4.13375	0.0269128	Fzd3
ENSMUSG00000020604	-4.52161	0.0107981	Arsg
ENSMUSG00000042055	-4.57771	0.00807482	Wdr11
ENSMUSG00000028830	-4.72943	0.00160585	AU040320
ENSMUSG00000029304	-4.76452	0.00160585	Spp1
ENSMUSG00000036915	-4.84853	0.00567196	Kirrel2
ENSMUSG00000051674	-4.85886	0.0116725	Dcun1d4
ENSMUSG00000039509	-4.98386	0.000996656	Nup133
ENSMUSG00000054737	-5.09112	0.0185457	Zfp182
ENSMUSG00000022673	-5.13329	0.0453409	Mcm4
ENSMUSG00000111080	-5.13843	0.0367294	Gm20300
ENSMUSG00000038486	-5.2592	0.0372917	Sv2a
ENSMUSG00000071847	-5.28527	0.0199049	Apcdd1
ENSMUSG00000030930	-5.32561	0.0245523	Chst15
ENSMUSG00000002032	-5.47085	0.029607	Tmem25
ENSMUSG00000033207	-5.47427	0.00556788	Mamdc2
ENSMUSG00000020329	-5.56595	0.00055215	Polrmt
ENSMUSG00000015568	-5.65953	2.6873e-05	Lpl
ENSMUSG00000024118	-5.73037	0.0139387	Tedc2
ENSMUSG00000020053	-5.76076	0.0145258	Igf1
ENSMUSG00000108255	-5.87175	0.0143079	Gm16499
ENSMUSG00000103867	-6.04318	0.0155939	9630010A21Rik
ENSMUSG00000036676	-6.09135	0.0143079	Tmtc3
ENSMUSG00000075478	-6.25955	0.0319897	Slitrk1
ENSMUSG00000027750	-6.31522	0.00326604	Postn
ENSMUSG00000058997	-6.38454	0.0046123	Vwa8
ENSMUSG00000034525	-6.42712	0.00052371	Ice1
ENSMUSG00000032688	-6.51193	0.00219278	Malt1
ENSMUSG00000030554	-6.6393	0.00556788	Synm
ENSMUSG00000009092	-6.88785	0.0459797	Derl3
ENSMUSG00000022687	-6.95886	2.6873e-05	Boc
ENSMUSG00000029547	-7.01451	0.000996656	Ints1
ENSMUSG00000043388	-7.14044	0.0382393	Tmem130
ENSMUSG00000043467	-7.33115	0.029607	Zbtb37
ENSMUSG00000036815	-7.43694	0.00275994	Dpp10
ENSMUSG00000034006	-7.52085	0.0104344	Slc66a2
ENSMUSG00000055991	-7.84314	0.000690734	Zkscan5
ENSMUSG00000003418	-7.98457	0.00145323	St8sia6

## Sheet: WT-doublevsAD-double
ENSM	log2FoldChange	padj	gene_name
ENSMUSG00000000386	11.3491	0.00361441	Mx1
ENSMUSG00000041329	10.9551	7.74515e-05	Atp1b2
ENSMUSG00000045136	10.2054	0.000861614	Tubb2b
ENSMUSG00000020074	9.94246	0.0142039	Ccar1
ENSMUSG00000032479	9.68492	0.00152318	Map4
ENSMUSG00000031748	9.27449	0.0353778	Gnao1
ENSMUSG00000031843	9.27182	0.0262682	Mphosph6
ENSMUSG00000028649	9.2563	0.0262682	Macf1
ENSMUSG00000031578	9.17102	0.0262682	Mak16
ENSMUSG00000034165	9.14052	0.0262682	Ccnd3
ENSMUSG00000024142	9.09052	0.0318405	Mlst8
ENSMUSG00000026867	9.06864	0.0425877	Gapvd1
ENSMUSG00000028820	9.0107	0.0290769	Sfpq
ENSMUSG00000006205	8.91086	0.0290769	Htra1
ENSMUSG00000097195	8.69381	0.0262682	Snhg5
ENSMUSG00000028266	8.61893	0.0262682	Lmo4
ENSMUSG00000024006	-7.50803	0.0492835	Stk38
ENSMUSG00000003123	-9.17677	0.0290769	Lipe
ENSMUSG00000034255	-10.545	0.0262682	Arhgap27
