# Supplementary material for: Signaling cascades shape functional subpopulations of cortical astrocytes in male wild-type mice and APP/PS1dE9 Alzheimer’s disease model
Source: Nat Commun. 2026 Apr 14;17:4194. doi: 10.1038/s41467-026-71826-w (PMC13153161; doi:10.1038/s41467-026-71826-w)
Supplement: Supplementary file 4 — Supplementary Data 2 [file 41467_2026_71826_MOESM4_ESM.xlsx]

## Sheet: 635DEG-up
Pathway enrichement analysis on the 477 up-regulated genes in AD-STAT3 vs AD-NF-kB astrocytes
geneSet	description	link	size	overlap	expect	enrichmentRatio	FDR	overlapId	userId	wikiGeneName
KEGG
mmu01212	Fatty acid metabolism	http://www.kegg.jp/kegg-bin/show_pathway?mmu01212+20250+216739+224530+26922+56473+68801+76267+78070+94180	62	9	1.5001	6	0.0056	20250;216739;224530;26922;56473;68801;76267;78070;94180	ENSMUSG00000007783;ENSMUSG00000062480;ENSMUSG00000028910;ENSMUSG00000025203;ENSMUSG00000020333;ENSMUSG00000032281;ENSMUSG00000024665;ENSMUSG00000032349;ENSMUSG00000010663	Cpt1c;Acat3;Mecr;Scd2;Acsl6;Acsbg1;Fads2;Elovl5;Fads1
GO-BP FDR <0,005
GO:0007417	central nervous system development	http://amigo.geneontology.org/amigo/term/GO:0007417	989	56	22.9375	2.44142	5.18663e-06	11803;11932;12166;12759;12929;12995;13131;13138;13167;13609;14168;14758;14766;15531;16001;16835;16897;16911;17536;17977;18023;18032;18212;18508;18514;18823;19242;19283;20239;20511;20682;20720;20742;22151;24128;50500;56335;66958;67581;67760;67916;73710;75409;76260;98660;100182;171469;214968;216965;217715;218194;226407;234734;235439;245880;319565	ENSMUSG00000031425;ENSMUSG00000045136;ENSMUSG00000054728;ENSMUSG00000052534;ENSMUSG00000006134;ENSMUSG00000027210;ENSMUSG00000027168;ENSMUSG00000063450;ENSMUSG00000020536;ENSMUSG00000073988;ENSMUSG00000027433;ENSMUSG00000000567;ENSMUSG00000054008;ENSMUSG00000074698;ENSMUSG00000017291;ENSMUSG00000039158;ENSMUSG00000028519;ENSMUSG00000033214;ENSMUSG00000027200;ENSMUSG00000039952;ENSMUSG00000038664;…	Plp1;Tubb2b;Phactr1;Pbx1;Crkl;Meis2;Pax6;Syne2;Llgl1;Ttpa;Xrn2;Sox9;Ndst1;Csnk2a1;Taok1;Akna;Dab1;Slitrk5;Sema6d;Dag1;Herc1;Fgf13;Ncoa1;Ttc8;Lmo4;Aplp1;Bmpr1a;Wasf3;Nfe2l1;Atxn2;Tbc1d23;Igf1r;Rab3gap1;Atp1b2;Ldlr;Ptprz1;Mettl3;Eif2b2;Gpr37l1;S1pr1;Slc1a2;Nfix;Ptn;Clu;Slc38a2;Atp1a2;Tmx2;Serpine2;Plpp3;Adgrg1;Ntrk2;Aars1;Gpm6b;Tubb2a;Sptbn1;Dbi
GO:0042063	gliogenesis	http://amigo.geneontology.org/amigo/term/GO:0042063	382	31	8.85956	3.49904	7.43722e-06	11652;11932;12759;12929;13131;13138;13167;14254;14758;14766;16835;18023;18027;18032;18212;18508;18755;18823;19242;19283;19645;20682;20720;29873;56335;67916;121021;171469;217715;245880;319565	ENSMUSG00000031425;ENSMUSG00000022105;ENSMUSG00000006134;ENSMUSG00000027168;ENSMUSG00000063450;ENSMUSG00000000567;ENSMUSG00000032911;ENSMUSG00000028519;ENSMUSG00000039952;ENSMUSG00000029636;ENSMUSG00000021108;ENSMUSG00000038615;ENSMUSG00000028565;ENSMUSG00000029648;ENSMUSG00000041329;ENSMUSG00000032193;ENSMUSG00000068748;ENSMUSG00000022160;ENSMUSG00000004788;ENSMUSG00000026424;ENSMUSG00000004056;…	Plp1;Rb1;Crkl;Pax6;Syne2;Sox9;Cspg4;Dab1;Dag1;Wasf3;Prkch;Nfe2l1;Nfia;Flt1;Atp1b2;Ldlr;Ptprz1;Mettl3;Eif2b2;Gpr37l1;Akt2;Nfix;Ptn;Clu;Serpine2;Plpp3;Adgrg1;Ntrk2;Cspg5;Gpm6b;Dbi
GO:0006631	fatty acid metabolic process	http://amigo.geneontology.org/amigo/term/GO:0006631	457	34	10.599	3.20785	7.51337e-06	11652;13167;14245;14732;17850;18023;18823;19224;20250;20617;20682;20787;23945;26394;26457;26922;51798;56473;64385;67469;68041;68801;76267;77219;78070;94180;102247;106648;106861;216739;224530;229211;231871;235623	ENSMUSG00000031425;ENSMUSG00000031545;ENSMUSG00000027710;ENSMUSG00000024292;ENSMUSG00000032540;ENSMUSG00000000567;ENSMUSG00000007783;ENSMUSG00000073424;ENSMUSG00000020593;ENSMUSG00000062480;ENSMUSG00000032485;ENSMUSG00000023921;ENSMUSG00000072946;ENSMUSG00000024978;ENSMUSG00000025889;ENSMUSG00000038615;ENSMUSG00000028910;ENSMUSG00000020538;ENSMUSG00000025203;ENSMUSG00000020333;ENSMUSG00000028670;…	Plp1;Gpat4;Acad9;Cyp4f14;Abhd5;Sox9;Cpt1c;Cyp4f15;Lpin1;Acat3;Scap;Mmut;Ptgr2;Gpam;Snca;Nfe2l1;Mecr;Srebf1;Scd2;Acsl6;Lypla2;Acsbg1;Slc27a1;Akt2;Mid1ip1;Fads2;Elovl5;Daglb;Mgll;Fads1;Abhd3;Ech1;Ptgs1;Dbi
GO:0022008	neurogenesis	http://amigo.geneontology.org/amigo/term/GO:0022008	1860	83	43.1382	1.92405	8.09922e-06	11487;11652;11803;11932;12166;12325;12759;12929;13131;13138;13167;13543;13609;13618;14168;14254;14609;14758;14766;15258;16001;16835;16897;16911;17128;17762;17977;18023;18027;18032;18163;18212;18508;18514;18755;18823;19055;19242;19283;19645;20203;20239;20512;20682;20720;21413;23945;24128;29873;53872;54722;56335;67581;67916;72313;73710;74006;74132;74187;75409;76260;83701;100182;103199;108699;110351…	ENSMUSG00000031425;ENSMUSG00000045136;ENSMUSG00000029634;ENSMUSG00000031517;ENSMUSG00000027184;ENSMUSG00000054728;ENSMUSG00000031787;ENSMUSG00000038417;ENSMUSG00000025437;ENSMUSG00000052534;ENSMUSG00000056486;ENSMUSG00000022105;ENSMUSG00000006134;ENSMUSG00000041351;ENSMUSG00000027168;ENSMUSG00000063450;ENSMUSG00000020536;ENSMUSG00000034912;ENSMUSG00000027433;ENSMUSG00000022122;ENSMUSG00000000567;…	Plp1;Tubb2b;Rnf6;Gpm6a;Caprin1;Phactr1;Katnb1;Fig4;Usp33;Pbx1;Chn1;Rb1;Crkl;Rap1gap;Pax6;Syne2;Llgl1;Mdga2;Xrn2;Ednrb;Sox9;Gsdme;Mapt;Hipk2;Cspg4;Taok1;Camk2g;Akna;Dab1;Slitrk5;Plxnb1;Sema6d;Dag1;Herc1;Fgf13;Ythdf2;Ncoa1;Srrt;Ttc8;Lmo4;Aplp1;Bmpr1a;Wasf3;Prkch;Nfe2l1;Atxn2;Nfia;Fryl;Tbc1d23;Igf1r;Smad4;Ctnnd2;Acsl6;Flt1;Dvl2;Atp1b2;Ldlr;Ptprz1;S100b;Mettl3;Eif2b2;Alkbh1;Dnm1l;Gja1;Gpr37l1;S1pr1;A…
GO:0032787	monocarboxylic acid metabolic process	http://amigo.geneontology.org/amigo/term/GO:0032787	693	43	16.0725	2.67538	8.69941e-06	11652;11676;13167;13807;14245;14431;14732;17850;18023;18642;18823;19224;20250;20501;20512;20617;20682;20787;23945;26394;26457;26922;51798;56473;56490;64385;67469;68041;68801;76267;77219;78070;94180;102247;105727;106648;106861;208727;216739;224530;229211;231871;235623	ENSMUSG00000031425;ENSMUSG00000031545;ENSMUSG00000027710;ENSMUSG00000024292;ENSMUSG00000032540;ENSMUSG00000000567;ENSMUSG00000007783;ENSMUSG00000073424;ENSMUSG00000020593;ENSMUSG00000062480;ENSMUSG00000032485;ENSMUSG00000023921;ENSMUSG00000004267;ENSMUSG00000032902;ENSMUSG00000072946;ENSMUSG00000024978;ENSMUSG00000025889;ENSMUSG00000038615;ENSMUSG00000020150;ENSMUSG00000023169;ENSMUSG00000028910;…	Plp1;Gpat4;Acad9;Cyp4f14;Abhd5;Sox9;Cpt1c;Cyp4f15;Lpin1;Acat3;Scap;Mmut;Eno2;Slc16a1;Ptgr2;Gpam;Snca;Nfe2l1;Gamt;Slc38a1;Mecr;Hdac4;Srebf1;Scd2;Acsl6;Lypla2;Acsbg1;Slc27a1;Akt2;Mid1ip1;Zbtb20;Aldoc;Slc1a3;Fads2;Pfkm;Elovl5;Daglb;Mgll;Fads1;Abhd3;Ech1;Ptgs1;Dbi
GO:0019752	carboxylic acid metabolic process	http://amigo.geneontology.org/amigo/term/GO:0019752	979	52	22.7055	2.29019	2.92918e-05	11429;11652;11676;13167;13807;14245;14431;14732;17850;17969;18023;18642;18823;19224;20250;20501;20512;20617;20682;20787;23945;26394;26457;26922;27053;51797;51798;56473;56490;58875;64385;66514;67469;68041;68801;76267;77219;78070;94180;102247;105727;106648;106861;107747;170718;208727;216739;224530;229211;231871;234734;235623	ENSMUSG00000031425;ENSMUSG00000031545;ENSMUSG00000027710;ENSMUSG00000024292;ENSMUSG00000029776;ENSMUSG00000028633;ENSMUSG00000029752;ENSMUSG00000032540;ENSMUSG00000024654;ENSMUSG00000000567;ENSMUSG00000007783;ENSMUSG00000073424;ENSMUSG00000020593;ENSMUSG00000062480;ENSMUSG00000032485;ENSMUSG00000023921;ENSMUSG00000004267;ENSMUSG00000032902;ENSMUSG00000072946;ENSMUSG00000024978;ENSMUSG00000025889;…	Plp1;Gpat4;Acad9;Cyp4f14;Hibadh;Ctps1;Asns;Abhd5;Asrgl1;Sox9;Cpt1c;Cyp4f15;Lpin1;Acat3;Scap;Mmut;Eno2;Slc16a1;Ptgr2;Gpam;Snca;Nfe2l1;Gamt;Slc38a1;Mecr;Hdac4;Srebf1;Scd2;Acsl6;Lypla2;Aldh1l1;Acsbg1;Slc27a1;Akt2;Mid1ip1;Zbtb20;Aldoc;Slc1a3;Fads2;Pfkm;Elovl5;Daglb;Mgll;Fads1;Aars1;Ncf1;Abhd3;Ech1;Ptgs1;Aco2;Dbi;Idh3b
GO:0048699	generation of neurons	http://amigo.geneontology.org/amigo/term/GO:0048699	1615	73	37.456	1.94895	2.92918e-05	11487;11803;11932;12166;12325;12759;12929;13131;13138;13543;13609;13618;14168;14609;14758;14766;15258;16001;16897;16911;17128;17762;17977;18023;18027;18032;18163;18212;18508;18514;18823;19055;19242;19283;19645;20203;20239;20512;20682;20720;21413;23945;24128;29873;53872;54722;56335;67581;72313;73710;74006;74132;74187;75409;76260;100182;103199;108699;110351;121021;170822;171469;211064;214968;216739…	ENSMUSG00000031425;ENSMUSG00000045136;ENSMUSG00000029634;ENSMUSG00000031517;ENSMUSG00000027184;ENSMUSG00000054728;ENSMUSG00000031787;ENSMUSG00000038417;ENSMUSG00000025437;ENSMUSG00000052534;ENSMUSG00000056486;ENSMUSG00000022105;ENSMUSG00000006134;ENSMUSG00000041351;ENSMUSG00000027168;ENSMUSG00000020536;ENSMUSG00000034912;ENSMUSG00000027433;ENSMUSG00000022122;ENSMUSG00000000567;ENSMUSG00000029821;…	Plp1;Tubb2b;Rnf6;Gpm6a;Caprin1;Phactr1;Katnb1;Fig4;Usp33;Pbx1;Chn1;Rb1;Crkl;Rap1gap;Pax6;Llgl1;Mdga2;Xrn2;Ednrb;Sox9;Gsdme;Mapt;Hipk2;Cspg4;Taok1;Camk2g;Akna;Dab1;Slitrk5;Plxnb1;Sema6d;Dag1;Herc1;Fgf13;Ncoa1;Ttc8;Lmo4;Aplp1;Bmpr1a;Nfe2l1;Atxn2;Nfia;Fryl;Tbc1d23;Igf1r;Smad4;Ctnnd2;Acsl6;Dvl2;Atp1b2;Ptprz1;S100b;Mettl3;Eif2b2;Alkbh1;Dnm1l;Gja1;Gpr37l1;S1pr1;Ppp3ca;Nfix;Ptn;Tcf4;Clu;Adam10;Serpine2;…
GO:0043436	oxoacid metabolic process	http://amigo.geneontology.org/amigo/term/GO:0043436	996	52	23.0998	2.2511	4.25341e-05	11429;11652;11676;13167;13807;14245;14431;14732;17850;17969;18023;18642;18823;19224;20250;20501;20512;20617;20682;20787;23945;26394;26457;26922;27053;51797;51798;56473;56490;58875;64385;66514;67469;68041;68801;76267;77219;78070;94180;102247;105727;106648;106861;107747;170718;208727;216739;224530;229211;231871;234734;235623	ENSMUSG00000031425;ENSMUSG00000031545;ENSMUSG00000027710;ENSMUSG00000024292;ENSMUSG00000029776;ENSMUSG00000028633;ENSMUSG00000029752;ENSMUSG00000032540;ENSMUSG00000024654;ENSMUSG00000000567;ENSMUSG00000007783;ENSMUSG00000073424;ENSMUSG00000020593;ENSMUSG00000062480;ENSMUSG00000032485;ENSMUSG00000023921;ENSMUSG00000004267;ENSMUSG00000032902;ENSMUSG00000072946;ENSMUSG00000024978;ENSMUSG00000025889;…	Plp1;Gpat4;Acad9;Cyp4f14;Hibadh;Ctps1;Asns;Abhd5;Asrgl1;Sox9;Cpt1c;Cyp4f15;Lpin1;Acat3;Scap;Mmut;Eno2;Slc16a1;Ptgr2;Gpam;Snca;Nfe2l1;Gamt;Slc38a1;Mecr;Hdac4;Srebf1;Scd2;Acsl6;Lypla2;Aldh1l1;Acsbg1;Slc27a1;Akt2;Mid1ip1;Zbtb20;Aldoc;Slc1a3;Fads2;Pfkm;Elovl5;Daglb;Mgll;Fads1;Aars1;Ncf1;Abhd3;Ech1;Ptgs1;Aco2;Dbi;Idh3b
GO:0006082	organic acid metabolic process	http://amigo.geneontology.org/amigo/term/GO:0006082	1002	52	23.239	2.23762	4.58982e-05	11429;11652;11676;13167;13807;14245;14431;14732;17850;17969;18023;18642;18823;19224;20250;20501;20512;20617;20682;20787;23945;26394;26457;26922;27053;51797;51798;56473;56490;58875;64385;66514;67469;68041;68801;76267;77219;78070;94180;102247;105727;106648;106861;107747;170718;208727;216739;224530;229211;231871;234734;235623	ENSMUSG00000031425;ENSMUSG00000031545;ENSMUSG00000027710;ENSMUSG00000024292;ENSMUSG00000029776;ENSMUSG00000028633;ENSMUSG00000029752;ENSMUSG00000032540;ENSMUSG00000024654;ENSMUSG00000000567;ENSMUSG00000007783;ENSMUSG00000073424;ENSMUSG00000020593;ENSMUSG00000062480;ENSMUSG00000032485;ENSMUSG00000023921;ENSMUSG00000004267;ENSMUSG00000032902;ENSMUSG00000072946;ENSMUSG00000024978;ENSMUSG00000025889;…	Plp1;Gpat4;Acad9;Cyp4f14;Hibadh;Ctps1;Asns;Abhd5;Asrgl1;Sox9;Cpt1c;Cyp4f15;Lpin1;Acat3;Scap;Mmut;Eno2;Slc16a1;Ptgr2;Gpam;Snca;Nfe2l1;Gamt;Slc38a1;Mecr;Hdac4;Srebf1;Scd2;Acsl6;Lypla2;Aldh1l1;Acsbg1;Slc27a1;Akt2;Mid1ip1;Zbtb20;Aldoc;Slc1a3;Fads2;Pfkm;Elovl5;Daglb;Mgll;Fads1;Aars1;Ncf1;Abhd3;Ech1;Ptgs1;Aco2;Dbi;Idh3b
GO:0044248	cellular catabolic process	http://amigo.geneontology.org/amigo/term/GO:0044248	1475	66	34.2091	1.92931	0.000158215	11652;11676;11758;12122;12759;12876;12995;13167;13807;14245;14852;14866;16145;16151;16835;17168;17762;17966;17969;18642;20501;20617;20787;21859;22033;23945;24128;26394;29810;50868;51798;53872;56032;56335;56490;58184;58875;64385;66190;66514;67166;67469;67588;68053;68441;72244;74006;100226;106064;106648;106861;107747;140742;170749;170822;208727;213541;224530;226407;229211;229521;231871;232449;23469…	ENSMUSG00000027184;ENSMUSG00000027710;ENSMUSG00000020289;ENSMUSG00000004221;ENSMUSG00000025373;ENSMUSG00000024292;ENSMUSG00000025437;ENSMUSG00000026174;ENSMUSG00000026637;ENSMUSG00000029776;ENSMUSG00000036270;ENSMUSG00000020044;ENSMUSG00000027433;ENSMUSG00000032540;ENSMUSG00000038332;ENSMUSG00000024654;ENSMUSG00000070934;ENSMUSG00000054676;ENSMUSG00000018411;ENSMUSG00000074698;ENSMUSG00000073424;…	Caprin1;Acad9;Nprl3;Ikbkg;Rnf41;Cyp4f14;Usp33;Cnot9;Traf5;Hibadh;Edc4;Timp3;Xrn2;Abhd5;Sesn1;Asrgl1;Rraga;1600014C10Rik;Mapt;Csnk2a1;Cyp4f15;Dera;Lpin1;Acat3;Herc1;Ythdf2;Bid;Eno2;Slc16a1;Nprl2;Ubxn2b;Bag3;Snca;Keap1;Hdac4;Srebf1;Rab3gap1;Gspt1;Rimoc1;Arl8b;Nbr1;Ldlr;Lypla2;Mettl3;Aldh1l1;Dnm1l;Mtmr4;Akt2;Gstm5;Clu;Zbtb20;Aldoc;Acer3;Igtp;Pfkm;Daglb;Syt11;Mgll;Vcp;Ncf1;Abhd3;Cpe;Ech1;Prdx6;Dbi;St…
GO:0044281	small molecule metabolic process	http://amigo.geneontology.org/amigo/term/GO:0044281	1838	77	42.628	1.80633	0.000171416	11429;11652;11676;12048;13167;13618;13807;14137;14245;14431;14732;16835;17721;17850;17969;18023;18642;18823;19224;20250;20411;20501;20512;20617;20682;20775;20787;21915;23945;26394;26457;26922;27053;27399;50500;51797;51798;56248;56473;56490;58193;58875;64385;66190;66234;66514;66848;67469;67916;68041;68801;71743;74006;74343;76267;77219;78070;94180;98660;102247;104263;105727;106648;106861;107747;170…	ENSMUSG00000031425;ENSMUSG00000025006;ENSMUSG00000031545;ENSMUSG00000027710;ENSMUSG00000024292;ENSMUSG00000029776;ENSMUSG00000027963;ENSMUSG00000028633;ENSMUSG00000070284;ENSMUSG00000073988;ENSMUSG00000029752;ENSMUSG00000032540;ENSMUSG00000022122;ENSMUSG00000024654;ENSMUSG00000000567;ENSMUSG00000007783;ENSMUSG00000022351;ENSMUSG00000073424;ENSMUSG00000030225;ENSMUSG00000026281;ENSMUSG00000020593;…	Plp1;Sorbs1;Gpat4;Acad9;Cyp4f14;Hibadh;Extl2;Ctps1;Gmppb;Ttpa;Asns;Abhd5;Ednrb;Asrgl1;Sox9;Cpt1c;Sqle;Cyp4f15;Dera;Dtymk;Lpin1;Kdm3a;Acat3;Scap;Mmut;Eno2;Crtc2;Ak3;Slc16a1;Ptgr2;Gpam;Snca;Nfe2l1;Gamt;Ip6k1;Slc38a1;Mecr;Hdac4;Srebf1;Coasy;Scd2;Acsl6;Ldlr;Lypla2;Aldh1l1;Acsbg1;Dnm1l;Slc27a1;Akt2;Mid1ip1;Zbtb20;Atp1a2;Aldoc;Slc1a3;Plpp3;Ndufb6;Acer3;Fads2;Pfkm;Elovl5;Daglb;Mgll;Fads1;Aars1;Vcp;Ncf1;…
GO:0030182	neuron differentiation	http://amigo.geneontology.org/amigo/term/GO:0030182	1527	67	35.4151	1.89185	0.000178621	11487;11803;11932;12166;12325;12759;12929;13131;13138;13543;13609;13618;14609;14758;15258;16001;16897;16911;17128;17762;17977;18023;18027;18032;18163;18212;18508;18514;18823;19055;19242;19283;19645;20203;20239;20512;20682;20720;21413;23945;24128;29873;53872;54722;67581;72313;73710;74006;74132;74187;75409;76260;103199;108699;110351;121021;170822;171469;211064;214968;216739;216965;217715;218194;234…	ENSMUSG00000031425;ENSMUSG00000045136;ENSMUSG00000029634;ENSMUSG00000031517;ENSMUSG00000027184;ENSMUSG00000054728;ENSMUSG00000031787;ENSMUSG00000038417;ENSMUSG00000025437;ENSMUSG00000052534;ENSMUSG00000056486;ENSMUSG00000022105;ENSMUSG00000006134;ENSMUSG00000041351;ENSMUSG00000027168;ENSMUSG00000020536;ENSMUSG00000027433;ENSMUSG00000022122;ENSMUSG00000000567;ENSMUSG00000029821;ENSMUSG00000018411;…	Plp1;Tubb2b;Rnf6;Gpm6a;Caprin1;Phactr1;Katnb1;Fig4;Usp33;Pbx1;Chn1;Rb1;Crkl;Rap1gap;Pax6;Llgl1;Xrn2;Ednrb;Sox9;Gsdme;Mapt;Hipk2;Cspg4;Taok1;Camk2g;Dab1;Slitrk5;Plxnb1;Sema6d;Dag1;Herc1;Ncoa1;Ttc8;Lmo4;Aplp1;Bmpr1a;Nfe2l1;Atxn2;Nfia;Fryl;Tbc1d23;Igf1r;Smad4;Ctnnd2;Acsl6;Dvl2;Atp1b2;Ptprz1;S100b;Eif2b2;Alkbh1;Dnm1l;Gja1;Gpr37l1;S1pr1;Ppp3ca;Nfix;Ptn;Tcf4;Clu;Adam10;Serpine2;Slc1a3;Mgll;Ntrk2;Cspg5;…
GO:0007420	brain development	http://amigo.geneontology.org/amigo/term/GO:0007420	717	40	16.6291	2.40542	0.000178621	11803;11932;12166;12929;12995;13131;13167;13609;14168;14766;15531;16001;16897;17536;17977;18032;18212;18508;18514;20239;20511;20720;22151;24128;56335;66958;67581;67760;73710;75409;76260;98660;100182;171469;214968;218194;226407;234734;235439;319565	ENSMUSG00000045136;ENSMUSG00000054728;ENSMUSG00000052534;ENSMUSG00000006134;ENSMUSG00000027210;ENSMUSG00000027168;ENSMUSG00000063450;ENSMUSG00000020536;ENSMUSG00000027433;ENSMUSG00000054008;ENSMUSG00000074698;ENSMUSG00000039158;ENSMUSG00000028519;ENSMUSG00000033214;ENSMUSG00000027200;ENSMUSG00000038664;ENSMUSG00000031137;ENSMUSG00000020647;ENSMUSG00000021013;ENSMUSG00000006651;ENSMUSG00000021796;…	Tubb2b;Phactr1;Pbx1;Crkl;Meis2;Pax6;Syne2;Llgl1;Xrn2;Ndst1;Csnk2a1;Akna;Dab1;Slitrk5;Sema6d;Herc1;Fgf13;Ncoa1;Ttc8;Aplp1;Bmpr1a;Atxn2;Tbc1d23;Igf1r;Rab3gap1;Atp1b2;Mettl3;Gpr37l1;S1pr1;Slc1a2;Nfix;Slc38a2;Atp1a2;Tmx2;Serpine2;Adgrg1;Ntrk2;Aars1;Tubb2a;Dbi
GO:0120036	plasma membrane bounded cell projection organization	http://amigo.geneontology.org/amigo/term/GO:0120036	1625	70	37.6879	1.85736	0.000178621	11487;11758;11803;11932;12325;12759;12929;13131;13138;13543;13609;14245;14609;14758;14894;16001;16897;16911;17128;17762;18032;18163;18212;18286;18508;18823;19055;19122;19242;19283;19645;19684;20203;20239;20720;23945;29873;53872;57776;64009;66264;67581;68001;68050;69672;72313;73710;73739;74006;74132;74187;75409;76260;103199;108699;110351;121021;170822;208727;211064;214968;216739;217715;218194;2269…	ENSMUSG00000031425;ENSMUSG00000045136;ENSMUSG00000029634;ENSMUSG00000031517;ENSMUSG00000027184;ENSMUSG00000054728;ENSMUSG00000030428;ENSMUSG00000031787;ENSMUSG00000038417;ENSMUSG00000025437;ENSMUSG00000056486;ENSMUSG00000022105;ENSMUSG00000006134;ENSMUSG00000028795;ENSMUSG00000041351;ENSMUSG00000027168;ENSMUSG00000063450;ENSMUSG00000020536;ENSMUSG00000026790;ENSMUSG00000037509;ENSMUSG00000022972;…	Plp1;Tubb2b;Rnf6;Gpm6a;Caprin1;Phactr1;Ttyh1;Katnb1;Fig4;Usp33;Chn1;Rb1;Crkl;Ccdc28b;Rap1gap;Pax6;Syne2;Llgl1;Odf2;Arhgef4;Cfap298;Mapt;Cspg4;Camk2g;Dab1;Slitrk5;Lpin1;Plxnb1;Akirin1;Sema6d;Dag1;Herc1;Rdx;Ttc8;Lmo4;Aplp1;Cfap20;Syne1;Wasf3;Atxn2;Fryl;Tbc1d23;Igf1r;Smad4;Cby1;Ctnnd2;Hdac4;Acsl6;Dvl2;Atp1b2;Ptprz1;S100b;Eif2b2;Alkbh1;Dnm1l;Gja1;S1pr1;Prnp;Ppp3ca;Nfix;Ptn;Clu;Adam10;Serpine2;Mgll;Nt…
GO:0060322	head development	http://amigo.geneontology.org/amigo/term/GO:0060322	774	42	17.9511	2.3397	0.000178621	11803;11932;12166;12929;12995;13131;13167;13609;14168;14766;15531;16001;16897;17536;17977;18032;18212;18508;18514;20239;20511;20682;20720;22151;24128;56335;66958;67581;67760;73710;75409;76260;98660;99929;100182;171469;214968;218194;226407;234734;235439;319565	ENSMUSG00000045136;ENSMUSG00000054728;ENSMUSG00000052534;ENSMUSG00000006134;ENSMUSG00000027210;ENSMUSG00000027168;ENSMUSG00000063450;ENSMUSG00000020536;ENSMUSG00000027433;ENSMUSG00000000567;ENSMUSG00000054008;ENSMUSG00000074698;ENSMUSG00000039158;ENSMUSG00000028519;ENSMUSG00000033214;ENSMUSG00000027200;ENSMUSG00000038664;ENSMUSG00000031137;ENSMUSG00000020647;ENSMUSG00000021013;ENSMUSG00000006651;…	Tubb2b;Phactr1;Pbx1;Crkl;Meis2;Pax6;Syne2;Llgl1;Xrn2;Sox9;Ndst1;Csnk2a1;Akna;Dab1;Slitrk5;Sema6d;Herc1;Fgf13;Ncoa1;Ttc8;Aplp1;Bmpr1a;Atxn2;Tbc1d23;Igf1r;Tiparp;Rab3gap1;Atp1b2;Mettl3;Gpr37l1;S1pr1;Slc1a2;Nfix;Slc38a2;Atp1a2;Tmx2;Serpine2;Adgrg1;Ntrk2;Aars1;Tubb2a;Dbi
GO:0009894	regulation of catabolic process	http://amigo.geneontology.org/amigo/term/GO:0009894	947	48	21.9634	2.18546	0.000178621	11652;12122;12759;12995;13167;14609;15258;16145;16151;16835;17128;17168;17762;18023;18195;19684;20588;20617;20682;20720;20787;21859;22033;29810;50868;52551;53872;56032;56335;56490;64209;67469;67588;68441;74006;80750;99929;108143;140742;170749;170822;208727;213541;226407;231871;235439;242960;269523	ENSMUSG00000027184;ENSMUSG00000020289;ENSMUSG00000004221;ENSMUSG00000025373;ENSMUSG00000025437;ENSMUSG00000026637;ENSMUSG00000020044;ENSMUSG00000032540;ENSMUSG00000038332;ENSMUSG00000000567;ENSMUSG00000070934;ENSMUSG00000018411;ENSMUSG00000061436;ENSMUSG00000074698;ENSMUSG00000038664;ENSMUSG00000032050;ENSMUSG00000040025;ENSMUSG00000039753;ENSMUSG00000004446;ENSMUSG00000010057;ENSMUSG00000004937;…	Caprin1;Nprl3;Ikbkg;Rnf41;Usp33;Traf5;Timp3;Abhd5;Sesn1;Sox9;Rraga;Mapt;Hipk2;Csnk2a1;Herc1;Rdx;Ythdf2;Fbxl5;Bid;Nprl2;Sgta;Bag3;Snca;Nfe2l1;Keap1;Smarcc1;Smad4;Hdac4;Srebf1;Tiparp;Rab3gap1;Taf9;Ldlr;Mettl3;N4bp1;Dnm1l;Gja1;Mtmr4;Akt2;Clu;Zbtb20;Serpine2;Igtp;Nsf;Daglb;Vcp;Herpud1;Dbi
GO:0030030	cell projection organization	http://amigo.geneontology.org/amigo/term/GO:0030030	1666	70	38.6388	1.81165	0.000394869	11487;11758;11803;11932;12325;12759;12929;13131;13138;13543;13609;14245;14609;14758;14894;16001;16897;16911;17128;17762;18032;18163;18212;18286;18508;18823;19055;19122;19242;19283;19645;19684;20203;20239;20720;23945;29873;53872;57776;64009;66264;67581;68001;68050;69672;72313;73710;73739;74006;74132;74187;75409;76260;103199;108699;110351;121021;170822;208727;211064;214968;216739;217715;218194;2269…	ENSMUSG00000031425;ENSMUSG00000045136;ENSMUSG00000029634;ENSMUSG00000031517;ENSMUSG00000027184;ENSMUSG00000054728;ENSMUSG00000030428;ENSMUSG00000031787;ENSMUSG00000038417;ENSMUSG00000025437;ENSMUSG00000056486;ENSMUSG00000022105;ENSMUSG00000006134;ENSMUSG00000028795;ENSMUSG00000041351;ENSMUSG00000027168;ENSMUSG00000063450;ENSMUSG00000020536;ENSMUSG00000026790;ENSMUSG00000037509;ENSMUSG00000022972;…	Plp1;Tubb2b;Rnf6;Gpm6a;Caprin1;Phactr1;Ttyh1;Katnb1;Fig4;Usp33;Chn1;Rb1;Crkl;Ccdc28b;Rap1gap;Pax6;Syne2;Llgl1;Odf2;Arhgef4;Cfap298;Mapt;Cspg4;Camk2g;Dab1;Slitrk5;Lpin1;Plxnb1;Akirin1;Sema6d;Dag1;Herc1;Rdx;Ttc8;Lmo4;Aplp1;Cfap20;Syne1;Wasf3;Atxn2;Fryl;Tbc1d23;Igf1r;Smad4;Cby1;Ctnnd2;Hdac4;Acsl6;Dvl2;Atp1b2;Ptprz1;S100b;Eif2b2;Alkbh1;Dnm1l;Gja1;S1pr1;Prnp;Ppp3ca;Nfix;Ptn;Clu;Adam10;Serpine2;Mgll;Nt…
GO:0010001	glial cell differentiation	http://amigo.geneontology.org/amigo/term/GO:0010001	282	22	6.54031	3.36376	0.000394869	11652;12759;13131;13138;14758;16835;18023;18027;18032;18212;18508;18823;19242;19283;20682;20720;29873;56335;67916;171469;217715;245880	ENSMUSG00000031425;ENSMUSG00000027168;ENSMUSG00000000567;ENSMUSG00000028519;ENSMUSG00000039952;ENSMUSG00000029636;ENSMUSG00000038615;ENSMUSG00000028565;ENSMUSG00000032193;ENSMUSG00000068748;ENSMUSG00000022160;ENSMUSG00000004788;ENSMUSG00000026424;ENSMUSG00000004056;ENSMUSG00000001911;ENSMUSG00000029838;ENSMUSG00000022037;ENSMUSG00000026249;ENSMUSG00000028517;ENSMUSG00000055254;ENSMUSG00000032482;…	Plp1;Pax6;Sox9;Dab1;Dag1;Wasf3;Nfe2l1;Nfia;Ldlr;Ptprz1;Mettl3;Eif2b2;Gpr37l1;Akt2;Nfix;Ptn;Clu;Serpine2;Plpp3;Ntrk2;Cspg5;Gpm6b
GO:0044255	cellular lipid metabolic process	http://amigo.geneontology.org/amigo/term/GO:0044255	1028	49	23.842	2.0552	0.000669165	11652;11758;13167;14137;14245;14593;14731;14732;16835;17850;18023;18802;18823;19224;20250;20617;20682;20787;23945;26394;26457;26922;26938;27399;51798;56473;64385;66190;67469;67916;68041;68801;71949;76267;77219;78070;81004;94180;102247;103199;106648;106861;170749;216739;224530;227102;229211;231871;235623	ENSMUSG00000031425;ENSMUSG00000039037;ENSMUSG00000026173;ENSMUSG00000031545;ENSMUSG00000027710;ENSMUSG00000021302;ENSMUSG00000022561;ENSMUSG00000024292;ENSMUSG00000038417;ENSMUSG00000027630;ENSMUSG00000032540;ENSMUSG00000000567;ENSMUSG00000007783;ENSMUSG00000073424;ENSMUSG00000023021;ENSMUSG00000026097;ENSMUSG00000020593;ENSMUSG00000062480;ENSMUSG00000032485;ENSMUSG00000023921;ENSMUSG00000072946;…	Plp1;St6galnac5;Plcd4;Gpat4;Acad9;Ggps1;Gpaa1;Cyp4f14;Fig4;Tbl1xr1;Abhd5;Sox9;Cpt1c;Cyp4f15;Cers5;Ormdl1;Lpin1;Acat3;Scap;Mmut;Ptgr2;Gpam;Snca;Nfe2l1;Ip6k1;Mecr;Srebf1;Scd2;Acsl6;Ldlr;Lypla2;Acsbg1;Slc27a1;Mtmr4;Akt2;Mid1ip1;Plpp3;Acer3;Fads2;Elovl5;Daglb;Mgll;Fads1;Abhd3;Fdft1;Ech1;Ptgs1;Prdx6;Dbi
GO:0051248	negative regulation of protein metabolic process	http://amigo.geneontology.org/amigo/term/GO:0051248	653	36	15.1448	2.37706	0.000681287	12759;12929;12995;13167;13618;14976;15258;15467;16835;17128;17762;17872;18212;18508;18755;19122;19645;20588;20617;20720;21841;21859;52551;53872;58184;66917;67916;80750;100336;108143;117198;192231;217039;228866;229007;547253	ENSMUSG00000027184;ENSMUSG00000026174;ENSMUSG00000022105;ENSMUSG00000006134;ENSMUSG00000071337;ENSMUSG00000028882;ENSMUSG00000027168;ENSMUSG00000020044;ENSMUSG00000022122;ENSMUSG00000018411;ENSMUSG00000061436;ENSMUSG00000048878;ENSMUSG00000074698;ENSMUSG00000024309;ENSMUSG00000029613;ENSMUSG00000004937;ENSMUSG00000027582;ENSMUSG00000021108;ENSMUSG00000025889;ENSMUSG00000020530;ENSMUSG00000032481;…	Caprin1;Cnot9;Rb1;Crkl;Tia1;Ppp1r8;Pax6;Timp3;Ednrb;Mapt;Hipk2;Hexim1;Csnk2a1;Pfdn6;Eif2ak1;Sgta;Zgpat;Prkch;Snca;Ggnbp2;Smarcc1;Smad4;Chordc1;Parp14;Taf9;Ldlr;N4bp1;Prnp;Ivns1abp;Clu;Pcif1;Serpine2;Plpp3;Ntrk2;Ppp1r15a;Dbi
GO:0030900	forebrain development	http://amigo.geneontology.org/amigo/term/GO:0030900	440	28	10.2047	2.74382	0.000681287	11803;11932;12166;12929;12995;13131;13167;14168;14766;15531;17977;18032;18212;18508;20511;22151;24128;56335;67760;73710;75409;76260;98660;100182;218194;226407;235439;319565	ENSMUSG00000045136;ENSMUSG00000054728;ENSMUSG00000006134;ENSMUSG00000027168;ENSMUSG00000063450;ENSMUSG00000027433;ENSMUSG00000054008;ENSMUSG00000074698;ENSMUSG00000039158;ENSMUSG00000028519;ENSMUSG00000033214;ENSMUSG00000038664;ENSMUSG00000031137;ENSMUSG00000020647;ENSMUSG00000021013;ENSMUSG00000006651;ENSMUSG00000021796;ENSMUSG00000036104;ENSMUSG00000041329;ENSMUSG00000022160;ENSMUSG00000005089;…	Tubb2b;Phactr1;Crkl;Pax6;Syne2;Xrn2;Ndst1;Csnk2a1;Akna;Dab1;Slitrk5;Herc1;Fgf13;Ncoa1;Ttc8;Aplp1;Bmpr1a;Rab3gap1;Atp1b2;Mettl3;Slc1a2;Nfix;Slc38a2;Atp1a2;Adgrg1;Ntrk2;Tubb2a;Dbi
GO:0021537	telencephalon development	http://amigo.geneontology.org/amigo/term/GO:0021537	295	22	6.84181	3.21552	0.000683735	11932;12929;12995;13131;13167;14168;14766;17977;18032;18212;18508;20511;22151;24128;67760;73710;75409;76260;98660;218194;235439;319565	ENSMUSG00000045136;ENSMUSG00000054728;ENSMUSG00000006134;ENSMUSG00000027168;ENSMUSG00000063450;ENSMUSG00000027433;ENSMUSG00000074698;ENSMUSG00000028519;ENSMUSG00000033214;ENSMUSG00000038664;ENSMUSG00000031137;ENSMUSG00000020647;ENSMUSG00000021013;ENSMUSG00000041329;ENSMUSG00000005089;ENSMUSG00000001911;ENSMUSG00000022462;ENSMUSG00000007097;ENSMUSG00000031785;ENSMUSG00000055254;ENSMUSG00000058672;…	Tubb2b;Phactr1;Crkl;Pax6;Syne2;Xrn2;Csnk2a1;Dab1;Slitrk5;Herc1;Fgf13;Ncoa1;Ttc8;Atp1b2;Slc1a2;Nfix;Slc38a2;Atp1a2;Adgrg1;Ntrk2;Tubb2a;Dbi
GO:0008610	lipid biosynthetic process	http://amigo.geneontology.org/amigo/term/GO:0008610	684	37	15.8637	2.33237	0.000683735	13167;14137;14245;14593;14731;14732;16001;16835;18514;18823;19224;20250;20411;20775;20787;23945;26457;26922;26938;27399;56473;56490;66190;66234;67469;68041;68801;71949;76267;94180;102247;103199;106861;216739;227102;231871;235623	ENSMUSG00000031425;ENSMUSG00000039037;ENSMUSG00000025006;ENSMUSG00000031545;ENSMUSG00000021302;ENSMUSG00000022561;ENSMUSG00000038417;ENSMUSG00000052534;ENSMUSG00000032540;ENSMUSG00000022351;ENSMUSG00000023021;ENSMUSG00000026097;ENSMUSG00000020593;ENSMUSG00000032485;ENSMUSG00000024978;ENSMUSG00000032594;ENSMUSG00000005533;ENSMUSG00000028910;ENSMUSG00000020538;ENSMUSG00000025203;ENSMUSG00000020333;…	Plp1;St6galnac5;Sorbs1;Gpat4;Ggps1;Gpaa1;Fig4;Pbx1;Abhd5;Sqle;Cers5;Ormdl1;Lpin1;Scap;Gpam;Ip6k1;Igf1r;Mecr;Srebf1;Scd2;Acsl6;Ldlr;Acsbg1;Slc27a1;Mid1ip1;Zbtb20;Acer3;Fads2;Elovl5;Daglb;Mgll;Fads1;Abhd3;Fdft1;Ptgs1;Msmo1;Dbi
GO:0021987	cerebral cortex development	http://amigo.geneontology.org/amigo/term/GO:0021987	131	14	3.03823	4.60795	0.000818739	12929;12995;13131;14168;14766;17977;18032;18212;18508;22151;67760;73710;218194;319565	ENSMUSG00000045136;ENSMUSG00000054728;ENSMUSG00000006134;ENSMUSG00000027168;ENSMUSG00000063450;ENSMUSG00000074698;ENSMUSG00000028519;ENSMUSG00000031137;ENSMUSG00000020647;ENSMUSG00000001911;ENSMUSG00000022462;ENSMUSG00000031785;ENSMUSG00000055254;ENSMUSG00000058672	Tubb2b;Phactr1;Crkl;Pax6;Syne2;Csnk2a1;Dab1;Fgf13;Ncoa1;Nfix;Slc38a2;Adgrg1;Ntrk2;Tubb2a
GO:0031175	neuron projection development	http://amigo.geneontology.org/amigo/term/GO:0031175	1107	51	25.6742	1.98643	0.000818739	11487;11803;11932;12325;12759;12929;13131;13138;13543;14609;14758;16001;16897;16911;17128;17762;18032;18163;18212;18508;18823;19055;19242;19283;19645;20203;20239;20720;23945;29873;53872;67581;72313;73710;74006;74132;74187;75409;76260;103199;108699;121021;170822;211064;214968;216739;217715;218194;234267;235439;235611	ENSMUSG00000031425;ENSMUSG00000045136;ENSMUSG00000029634;ENSMUSG00000031517;ENSMUSG00000027184;ENSMUSG00000054728;ENSMUSG00000031787;ENSMUSG00000038417;ENSMUSG00000025437;ENSMUSG00000056486;ENSMUSG00000022105;ENSMUSG00000006134;ENSMUSG00000027168;ENSMUSG00000020536;ENSMUSG00000018411;ENSMUSG00000032911;ENSMUSG00000021820;ENSMUSG00000028519;ENSMUSG00000033214;ENSMUSG00000053646;ENSMUSG00000027200;…	Plp1;Tubb2b;Rnf6;Gpm6a;Caprin1;Phactr1;Katnb1;Fig4;Usp33;Chn1;Rb1;Crkl;Pax6;Llgl1;Mapt;Cspg4;Camk2g;Dab1;Slitrk5;Plxnb1;Sema6d;Dag1;Herc1;Ttc8;Lmo4;Aplp1;Atxn2;Fryl;Tbc1d23;Igf1r;Smad4;Ctnnd2;Acsl6;Dvl2;Atp1b2;Ptprz1;S100b;Eif2b2;Alkbh1;Dnm1l;Gja1;Ppp3ca;Nfix;Ptn;Clu;Adam10;Serpine2;Mgll;Ntrk2;Cspg5;Gpm6b
GO:0048666	neuron development	http://amigo.geneontology.org/amigo/term/GO:0048666	1264	55	29.3154	1.87615	0.00169942	11487;11803;11932;12325;12759;12929;13131;13138;13543;13618;14609;14758;16001;16897;16911;17128;17762;18032;18163;18212;18508;18514;18823;19055;19242;19283;19645;20203;20239;20512;20720;23945;29873;53872;67581;72313;73710;74006;74132;74187;75409;76260;103199;108699;121021;170822;211064;214968;216739;216965;217715;218194;234267;235439;235611	ENSMUSG00000031425;ENSMUSG00000045136;ENSMUSG00000029634;ENSMUSG00000031517;ENSMUSG00000027184;ENSMUSG00000054728;ENSMUSG00000031787;ENSMUSG00000038417;ENSMUSG00000025437;ENSMUSG00000052534;ENSMUSG00000056486;ENSMUSG00000022105;ENSMUSG00000006134;ENSMUSG00000027168;ENSMUSG00000020536;ENSMUSG00000022122;ENSMUSG00000018411;ENSMUSG00000032911;ENSMUSG00000017291;ENSMUSG00000021820;ENSMUSG00000028519;…	Plp1;Tubb2b;Rnf6;Gpm6a;Caprin1;Phactr1;Katnb1;Fig4;Usp33;Pbx1;Chn1;Rb1;Crkl;Pax6;Llgl1;Ednrb;Mapt;Cspg4;Taok1;Camk2g;Dab1;Slitrk5;Plxnb1;Sema6d;Dag1;Herc1;Ttc8;Lmo4;Aplp1;Atxn2;Fryl;Tbc1d23;Igf1r;Smad4;Ctnnd2;Acsl6;Dvl2;Atp1b2;Ptprz1;S100b;Eif2b2;Alkbh1;Dnm1l;Gja1;Ppp3ca;Nfix;Ptn;Clu;Adam10;Serpine2;Slc1a3;Mgll;Ntrk2;Cspg5;Gpm6b
GO:0051129	negative regulation of cellular component organization	http://amigo.geneontology.org/amigo/term/GO:0051129	747	38	17.3249	2.19338	0.00175301	11518;12048;12759;13131;13609;14168;14976;16145;16835;16911;17128;17762;19055;19122;19242;19283;19684;20239;20617;20682;20742;22385;50876;67588;68041;74006;74132;74187;76707;105352;110351;121021;214968;216965;217835;229521;235661;236312	ENSMUSG00000029634;ENSMUSG00000043263;ENSMUSG00000025373;ENSMUSG00000031787;ENSMUSG00000041351;ENSMUSG00000044456;ENSMUSG00000000567;ENSMUSG00000018411;ENSMUSG00000069255;ENSMUSG00000032911;ENSMUSG00000017291;ENSMUSG00000028519;ENSMUSG00000002748;ENSMUSG00000027200;ENSMUSG00000024309;ENSMUSG00000031137;ENSMUSG00000032050;ENSMUSG00000028266;ENSMUSG00000064302;ENSMUSG00000025889;ENSMUSG00000042605;…	Rnf6;Ifi209;Rnf41;Katnb1;Rap1gap;Rin3;Sox9;Mapt;Dusp22;Cspg4;Taok1;Dab1;Baz1b;Sema6d;Pfdn6;Fgf13;Rdx;Lmo4;Clasp1;Snca;Atxn2;Smad4;Dync1li1;Tmod2;Ldlr;Ptprz1;Dnm1l;S1pr1;Prnp;Ppp3ca;Ptn;Clu;Mid1ip1;Add1;Igtp;Syt11;Bcl2l1;Sptbn1
GO:0006629	lipid metabolic process	http://amigo.geneontology.org/amigo/term/GO:0006629	1399	59	32.4464	1.81838	0.00175301	11652;11758;12929;13167;13618;14137;14245;14593;14731;14732;16001;16835;17850;18023;18514;18802;18823;19224;20250;20411;20501;20617;20682;20775;20787;23945;26394;26457;26922;26938;27399;51798;56473;56490;64385;66190;66234;67469;67916;68041;68801;71949;76267;77219;78070;81004;94180;99929;102247;103199;106648;106861;170749;216739;224530;227102;229211;231871;235623	ENSMUSG00000031425;ENSMUSG00000039037;ENSMUSG00000025006;ENSMUSG00000026173;ENSMUSG00000031545;ENSMUSG00000027710;ENSMUSG00000021302;ENSMUSG00000022561;ENSMUSG00000024292;ENSMUSG00000038417;ENSMUSG00000027630;ENSMUSG00000052534;ENSMUSG00000006134;ENSMUSG00000032540;ENSMUSG00000022122;ENSMUSG00000000567;ENSMUSG00000007783;ENSMUSG00000022351;ENSMUSG00000073424;ENSMUSG00000023021;ENSMUSG00000026097;…	Plp1;St6galnac5;Sorbs1;Plcd4;Gpat4;Acad9;Ggps1;Gpaa1;Cyp4f14;Fig4;Tbl1xr1;Pbx1;Crkl;Abhd5;Ednrb;Sox9;Cpt1c;Sqle;Cyp4f15;Cers5;Ormdl1;Lpin1;Acat3;Scap;Mmut;Slc16a1;Ptgr2;Gpam;Snca;Nfe2l1;Ip6k1;Igf1r;Mecr;Srebf1;Scd2;Tiparp;Acsl6;Ldlr;Lypla2;Acsbg1;Slc27a1;Mtmr4;Akt2;Mid1ip1;Zbtb20;Plpp3;Acer3;Fads2;Elovl5;Daglb;Mgll;Fads1;Abhd3;Fdft1;Ech1;Ptgs1;Prdx6;Msmo1;Dbi
GO:0032989	cellular anatomical entity morphogenesis	http://amigo.geneontology.org/amigo/term/GO:0032989	808	40	18.7396	2.13452	0.00175301	11487;11803;12759;13007;13131;13138;13543;14609;16001;16897;16911;17128;17762;18032;18163;18212;18508;19055;19242;19283;20203;20239;23945;29873;50876;53872;73710;74006;74132;75409;76260;76707;103199;108699;170822;214968;217715;218194;234267;235611	ENSMUSG00000045136;ENSMUSG00000029634;ENSMUSG00000031517;ENSMUSG00000027184;ENSMUSG00000054728;ENSMUSG00000038417;ENSMUSG00000025437;ENSMUSG00000056486;ENSMUSG00000027168;ENSMUSG00000020536;ENSMUSG00000018411;ENSMUSG00000028519;ENSMUSG00000033214;ENSMUSG00000053646;ENSMUSG00000027200;ENSMUSG00000039952;ENSMUSG00000021013;ENSMUSG00000028266;ENSMUSG00000006651;ENSMUSG00000064302;ENSMUSG00000042605;…	Tubb2b;Rnf6;Gpm6a;Caprin1;Phactr1;Fig4;Usp33;Chn1;Pax6;Llgl1;Mapt;Dab1;Slitrk5;Plxnb1;Sema6d;Dag1;Ttc8;Lmo4;Aplp1;Clasp1;Atxn2;Csrp1;Igf1r;Smad4;Ctnnd2;Dvl2;Tmod2;Ptprz1;S100b;Eif2b2;Dnm1l;Gja1;Ppp3ca;Nfix;Ptn;Clu;Adam10;Mgll;Ntrk2;Cspg5
GO:0000902	cell morphogenesis	http://amigo.geneontology.org/amigo/term/GO:0000902	1020	47	23.6564	1.98677	0.00175301	11487;11518;11803;12759;13131;13138;13543;14609;16001;16897;16911;17128;17762;18027;18032;18163;18212;18508;19055;19242;19283;19645;19684;20203;20239;20512;23945;29873;53872;56335;67785;72313;73710;74006;74132;75409;76260;93871;108699;170822;213541;214968;217715;218194;234267;235611;245880	ENSMUSG00000045136;ENSMUSG00000029634;ENSMUSG00000031517;ENSMUSG00000027184;ENSMUSG00000054728;ENSMUSG00000025437;ENSMUSG00000056486;ENSMUSG00000022105;ENSMUSG00000027168;ENSMUSG00000020536;ENSMUSG00000018411;ENSMUSG00000028519;ENSMUSG00000033214;ENSMUSG00000053646;ENSMUSG00000027200;ENSMUSG00000039952;ENSMUSG00000032050;ENSMUSG00000040025;ENSMUSG00000021013;ENSMUSG00000028266;ENSMUSG00000006651;…	Tubb2b;Rnf6;Gpm6a;Caprin1;Phactr1;Usp33;Chn1;Rb1;Pax6;Llgl1;Mapt;Dab1;Slitrk5;Plxnb1;Sema6d;Dag1;Rdx;Ythdf2;Ttc8;Lmo4;Aplp1;Wasf3;Atxn2;Nfia;Fryl;Igf1r;Smad4;Ctnnd2;Zmym4;Brwd1;Dvl2;Ptprz1;S100b;Mettl3;Eif2b2;Dnm1l;Gja1;Ppp3ca;Nfix;Ptn;Clu;Adam10;Add1;Slc1a3;Mgll;Ntrk2;Cspg5
GO:0006914	autophagy	http://amigo.geneontology.org/amigo/term/GO:0006914	475	28	11.0165	2.54165	0.00192926	12122;12759;12995;16145;16151;17168;17762;17966;20617;20787;29810;50868;56032;67166;67588;68053;68441;72244;74006;100226;106064;140742;170749;170822;226407;229521;235439;269523	ENSMUSG00000020289;ENSMUSG00000004221;ENSMUSG00000025373;ENSMUSG00000025437;ENSMUSG00000038332;ENSMUSG00000070934;ENSMUSG00000054676;ENSMUSG00000018411;ENSMUSG00000074698;ENSMUSG00000038664;ENSMUSG00000004446;ENSMUSG00000010057;ENSMUSG00000028243;ENSMUSG00000030847;ENSMUSG00000025889;ENSMUSG00000003308;ENSMUSG00000020538;ENSMUSG00000036104;ENSMUSG00000041935;ENSMUSG00000030105;ENSMUSG00000017119;…	Nprl3;Ikbkg;Rnf41;Usp33;Sesn1;Rraga;1600014C10Rik;Mapt;Csnk2a1;Herc1;Bid;Nprl2;Ubxn2b;Bag3;Snca;Keap1;Srebf1;Rab3gap1;Rimoc1;Arl8b;Nbr1;Dnm1l;Mtmr4;Clu;Igtp;Syt11;Vcp;Stx12
GO:0061919	process utilizing autophagic mechanism	http://amigo.geneontology.org/amigo/term/GO:0061919	475	28	11.0165	2.54165	0.00192926	12122;12759;12995;16145;16151;17168;17762;17966;20617;20787;29810;50868;56032;67166;67588;68053;68441;72244;74006;100226;106064;140742;170749;170822;226407;229521;235439;269523	ENSMUSG00000020289;ENSMUSG00000004221;ENSMUSG00000025373;ENSMUSG00000025437;ENSMUSG00000038332;ENSMUSG00000070934;ENSMUSG00000054676;ENSMUSG00000018411;ENSMUSG00000074698;ENSMUSG00000038664;ENSMUSG00000004446;ENSMUSG00000010057;ENSMUSG00000028243;ENSMUSG00000030847;ENSMUSG00000025889;ENSMUSG00000003308;ENSMUSG00000020538;ENSMUSG00000036104;ENSMUSG00000041935;ENSMUSG00000030105;ENSMUSG00000017119;…	Nprl3;Ikbkg;Rnf41;Usp33;Sesn1;Rraga;1600014C10Rik;Mapt;Csnk2a1;Herc1;Bid;Nprl2;Ubxn2b;Bag3;Snca;Keap1;Srebf1;Rab3gap1;Rimoc1;Arl8b;Nbr1;Dnm1l;Mtmr4;Clu;Igtp;Syt11;Vcp;Stx12
GO:0048858	cell projection morphogenesis	http://amigo.geneontology.org/amigo/term/GO:0048858	700	36	16.2348	2.21746	0.00204998	11487;11803;12759;13131;13138;13543;14609;16001;16897;16911;17128;17762;18032;18163;18212;18508;19055;19242;19283;20203;20239;23945;29873;53872;73710;74006;74132;75409;76260;108699;170822;214968;217715;218194;234267;235611	ENSMUSG00000045136;ENSMUSG00000029634;ENSMUSG00000031517;ENSMUSG00000027184;ENSMUSG00000054728;ENSMUSG00000025437;ENSMUSG00000056486;ENSMUSG00000027168;ENSMUSG00000020536;ENSMUSG00000018411;ENSMUSG00000028519;ENSMUSG00000033214;ENSMUSG00000053646;ENSMUSG00000027200;ENSMUSG00000039952;ENSMUSG00000021013;ENSMUSG00000028266;ENSMUSG00000006651;ENSMUSG00000042605;ENSMUSG00000005533;ENSMUSG00000024515;…	Tubb2b;Rnf6;Gpm6a;Caprin1;Phactr1;Usp33;Chn1;Pax6;Llgl1;Mapt;Dab1;Slitrk5;Plxnb1;Sema6d;Dag1;Ttc8;Lmo4;Aplp1;Atxn2;Igf1r;Smad4;Ctnnd2;Dvl2;Ptprz1;S100b;Eif2b2;Dnm1l;Gja1;Ppp3ca;Nfix;Ptn;Clu;Adam10;Mgll;Ntrk2;Cspg5
GO:0048812	neuron projection morphogenesis	http://amigo.geneontology.org/amigo/term/GO:0048812	679	35	15.7478	2.22254	0.00252588	11487;11803;12759;13131;13138;13543;14609;16001;16897;16911;17128;17762;18032;18163;18212;18508;19055;19242;19283;20203;20239;23945;53872;73710;74006;74132;75409;76260;108699;170822;214968;217715;218194;234267;235611	ENSMUSG00000045136;ENSMUSG00000029634;ENSMUSG00000031517;ENSMUSG00000027184;ENSMUSG00000054728;ENSMUSG00000025437;ENSMUSG00000056486;ENSMUSG00000027168;ENSMUSG00000020536;ENSMUSG00000018411;ENSMUSG00000028519;ENSMUSG00000033214;ENSMUSG00000053646;ENSMUSG00000027200;ENSMUSG00000039952;ENSMUSG00000021013;ENSMUSG00000028266;ENSMUSG00000006651;ENSMUSG00000042605;ENSMUSG00000005533;ENSMUSG00000024515;…	Tubb2b;Rnf6;Gpm6a;Caprin1;Phactr1;Usp33;Chn1;Pax6;Llgl1;Mapt;Dab1;Slitrk5;Plxnb1;Sema6d;Dag1;Ttc8;Lmo4;Aplp1;Atxn2;Igf1r;Smad4;Ctnnd2;Dvl2;Ptprz1;S100b;Eif2b2;Dnm1l;Gja1;Ppp3ca;Nfix;Ptn;Clu;Adam10;Mgll;Ntrk2
GO:1902904	negative regulation of supramolecular fiber organization	http://amigo.geneontology.org/amigo/term/GO:1902904	169	15	3.91955	3.82697	0.00252588	11518;12759;13609;14168;14976;16835;17128;19684;20617;20742;50876;68041;74187;76707;216965	ENSMUSG00000031787;ENSMUSG00000017291;ENSMUSG00000024309;ENSMUSG00000031137;ENSMUSG00000032050;ENSMUSG00000064302;ENSMUSG00000025889;ENSMUSG00000024515;ENSMUSG00000032186;ENSMUSG00000032193;ENSMUSG00000045092;ENSMUSG00000022037;ENSMUSG00000008035;ENSMUSG00000029106;ENSMUSG00000020315	Katnb1;Taok1;Pfdn6;Fgf13;Rdx;Clasp1;Snca;Smad4;Tmod2;Ldlr;S1pr1;Clu;Mid1ip1;Add1;Sptbn1
GO:0042552	myelination	http://amigo.geneontology.org/amigo/term/GO:0042552	172	15	3.98912	3.76022	0.0030364	11652;12759;13138;14245;14758;18212;18823;19242;19283;20203;66190;103199;217715;227102;245880	ENSMUSG00000031425;ENSMUSG00000038417;ENSMUSG00000026097;ENSMUSG00000020593;ENSMUSG00000039952;ENSMUSG00000029636;ENSMUSG00000068748;ENSMUSG00000033208;ENSMUSG00000004788;ENSMUSG00000004056;ENSMUSG00000029838;ENSMUSG00000022037;ENSMUSG00000030760;ENSMUSG00000055254;ENSMUSG00000031342	Plp1;Fig4;Ormdl1;Lpin1;Dag1;Wasf3;Ptprz1;S100b;Eif2b2;Akt2;Ptn;Clu;Acer3;Ntrk2;Gpm6b
GO:0006638	neutral lipid metabolic process	http://amigo.geneontology.org/amigo/term/GO:0006638	152	14	3.52527	3.97132	0.00309461	13167;14245;14732;16835;20617;20787;23945;26394;26457;67469;81004;102247;216739;231871	ENSMUSG00000031545;ENSMUSG00000027630;ENSMUSG00000032540;ENSMUSG00000020593;ENSMUSG00000024978;ENSMUSG00000025889;ENSMUSG00000020538;ENSMUSG00000020333;ENSMUSG00000032193;ENSMUSG00000028670;ENSMUSG00000031808;ENSMUSG00000039206;ENSMUSG00000033174;ENSMUSG00000026385	Gpat4;Tbl1xr1;Abhd5;Lpin1;Gpam;Snca;Srebf1;Acsl6;Ldlr;Lypla2;Slc27a1;Daglb;Mgll;Dbi
GO:0009896	positive regulation of catabolic process	http://amigo.geneontology.org/amigo/term/GO:0009896	522	29	12.1065	2.3954	0.00327862	11652;12122;12759;12995;14609;16145;16151;16835;17168;18195;19684;20617;20682;29810;52551;53872;56032;56335;56490;64209;67469;67588;99929;140742;213541;226407;231871;242960;269523	ENSMUSG00000027184;ENSMUSG00000020289;ENSMUSG00000004221;ENSMUSG00000025373;ENSMUSG00000032540;ENSMUSG00000038332;ENSMUSG00000000567;ENSMUSG00000074698;ENSMUSG00000032050;ENSMUSG00000040025;ENSMUSG00000039753;ENSMUSG00000004446;ENSMUSG00000010057;ENSMUSG00000004937;ENSMUSG00000030847;ENSMUSG00000025889;ENSMUSG00000034640;ENSMUSG00000036104;ENSMUSG00000032193;ENSMUSG00000022160;ENSMUSG00000050953;…	Caprin1;Nprl3;Ikbkg;Rnf41;Abhd5;Sesn1;Sox9;Csnk2a1;Rdx;Ythdf2;Fbxl5;Bid;Nprl2;Sgta;Bag3;Snca;Tiparp;Rab3gap1;Ldlr;Mettl3;Gja1;Akt2;Clu;Zbtb20;Igtp;Nsf;Daglb;Vcp;Herpud1
GO:0007272	ensheathment of neurons	http://amigo.geneontology.org/amigo/term/GO:0007272	175	15	4.0587	3.69576	0.00327862	11652;12759;13138;14245;14758;18212;18823;19242;19283;20203;66190;103199;217715;227102;245880	ENSMUSG00000031425;ENSMUSG00000038417;ENSMUSG00000026097;ENSMUSG00000020593;ENSMUSG00000039952;ENSMUSG00000029636;ENSMUSG00000068748;ENSMUSG00000033208;ENSMUSG00000004788;ENSMUSG00000004056;ENSMUSG00000029838;ENSMUSG00000022037;ENSMUSG00000030760;ENSMUSG00000055254;ENSMUSG00000031342	Plp1;Fig4;Ormdl1;Lpin1;Dag1;Wasf3;Ptprz1;S100b;Eif2b2;Akt2;Ptn;Clu;Acer3;Ntrk2;Gpm6b
GO:0008366	axon ensheathment	http://amigo.geneontology.org/amigo/term/GO:0008366	175	15	4.0587	3.69576	0.00327862	11652;12759;13138;14245;14758;18212;18823;19242;19283;20203;66190;103199;217715;227102;245880	ENSMUSG00000031425;ENSMUSG00000038417;ENSMUSG00000026097;ENSMUSG00000020593;ENSMUSG00000039952;ENSMUSG00000029636;ENSMUSG00000068748;ENSMUSG00000033208;ENSMUSG00000004788;ENSMUSG00000004056;ENSMUSG00000029838;ENSMUSG00000022037;ENSMUSG00000030760;ENSMUSG00000055254;ENSMUSG00000031342	Plp1;Fig4;Ormdl1;Lpin1;Dag1;Wasf3;Ptprz1;S100b;Eif2b2;Akt2;Ptn;Clu;Acer3;Ntrk2;Gpm6b
GO:0006641	triglyceride metabolic process	http://amigo.geneontology.org/amigo/term/GO:0006641	115	12	2.66715	4.49919	0.00327862	13167;14245;14732;16835;20787;23945;26457;67469;81004;102247;216739;231871	ENSMUSG00000031545;ENSMUSG00000027630;ENSMUSG00000032540;ENSMUSG00000020593;ENSMUSG00000024978;ENSMUSG00000020538;ENSMUSG00000020333;ENSMUSG00000032193;ENSMUSG00000031808;ENSMUSG00000039206;ENSMUSG00000033174;ENSMUSG00000026385	Gpat4;Tbl1xr1;Abhd5;Lpin1;Gpam;Srebf1;Acsl6;Ldlr;Slc27a1;Daglb;Mgll;Dbi
GO:0120039	plasma membrane bounded cell projection morphogenesis	http://amigo.geneontology.org/amigo/term/GO:0120039	694	35	16.0956	2.1745	0.00327862	11487;11803;12759;13131;13138;13543;14609;16001;16897;16911;17128;17762;18032;18163;18212;18508;19055;19242;19283;20203;20239;23945;53872;73710;74006;74132;75409;76260;108699;170822;214968;217715;218194;234267;235611	ENSMUSG00000045136;ENSMUSG00000029634;ENSMUSG00000031517;ENSMUSG00000027184;ENSMUSG00000054728;ENSMUSG00000025437;ENSMUSG00000056486;ENSMUSG00000027168;ENSMUSG00000020536;ENSMUSG00000018411;ENSMUSG00000028519;ENSMUSG00000033214;ENSMUSG00000053646;ENSMUSG00000027200;ENSMUSG00000039952;ENSMUSG00000021013;ENSMUSG00000028266;ENSMUSG00000006651;ENSMUSG00000042605;ENSMUSG00000005533;ENSMUSG00000024515;…	Tubb2b;Rnf6;Gpm6a;Caprin1;Phactr1;Usp33;Chn1;Pax6;Llgl1;Mapt;Dab1;Slitrk5;Plxnb1;Sema6d;Dag1;Ttc8;Lmo4;Aplp1;Atxn2;Igf1r;Smad4;Ctnnd2;Dvl2;Ptprz1;S100b;Eif2b2;Dnm1l;Gja1;Ppp3ca;Nfix;Ptn;Clu;Adam10;Mgll;Ntrk2
GO:0045834	positive regulation of lipid metabolic process	http://amigo.geneontology.org/amigo/term/GO:0045834	155	14	3.59485	3.89446	0.00332789	11652;13167;14732;16001;16835;20411;20787;26457;56490;67469;68041;68801;231871;235623	ENSMUSG00000025006;ENSMUSG00000032540;ENSMUSG00000032485;ENSMUSG00000024978;ENSMUSG00000005533;ENSMUSG00000020538;ENSMUSG00000032193;ENSMUSG00000031808;ENSMUSG00000004056;ENSMUSG00000008035;ENSMUSG00000022708;ENSMUSG00000032349;ENSMUSG00000039206;ENSMUSG00000026385	Sorbs1;Abhd5;Scap;Gpam;Igf1r;Srebf1;Ldlr;Slc27a1;Akt2;Mid1ip1;Zbtb20;Elovl5;Daglb;Dbi
GO:0006633	fatty acid biosynthetic process	http://amigo.geneontology.org/amigo/term/GO:0006633	158	14	3.66443	3.82052	0.00404142	18823;19224;20250;20787;23945;26922;56473;68041;68801;76267;94180;106861;231871;235623	ENSMUSG00000031425;ENSMUSG00000032485;ENSMUSG00000028910;ENSMUSG00000020538;ENSMUSG00000025203;ENSMUSG00000032281;ENSMUSG00000008035;ENSMUSG00000024665;ENSMUSG00000032349;ENSMUSG00000039206;ENSMUSG00000033174;ENSMUSG00000010663;ENSMUSG00000002475;ENSMUSG00000047250	Plp1;Scap;Mecr;Srebf1;Scd2;Acsbg1;Mid1ip1;Fads2;Elovl5;Daglb;Mgll;Fads1;Abhd3;Ptgs1
GO:0010629	negative regulation of gene expression	http://amigo.geneontology.org/amigo/term/GO:0010629	1074	47	24.9088	1.88688	0.00441877	11487;11652;11829;12166;12229;12929;14254;14609;14852;15467;16145;16835;17126;17762;17872;18755;19055;19122;19645;20682;20720;21413;21841;22033;22083;22724;24128;29811;50868;53872;56335;56490;58184;66874;80750;83701;99929;208727;213541;217039;225471;226442;228866;229521;234699;236312;547253	ENSMUSG00000043263;ENSMUSG00000027184;ENSMUSG00000056130;ENSMUSG00000026174;ENSMUSG00000022105;ENSMUSG00000006134;ENSMUSG00000071337;ENSMUSG00000024563;ENSMUSG00000026637;ENSMUSG00000036270;ENSMUSG00000027433;ENSMUSG00000000567;ENSMUSG00000018411;ENSMUSG00000020783;ENSMUSG00000041483;ENSMUSG00000040025;ENSMUSG00000037364;ENSMUSG00000005609;ENSMUSG00000021796;ENSMUSG00000029613;ENSMUSG00000028042;…	Ifi209;Caprin1;Ticam2;Cnot9;Rb1;Crkl;Tia1;Smad2;Traf5;Edc4;Xrn2;Sox9;Mapt;Ncbp3;Zfp281;Ythdf2;Srrt;Ctr9;Bmpr1a;Eif2ak1;Zbtb7b;Btk;Prkch;Keap1;Ggnbp2;Hdac4;Tiparp;Aqp4;Flt1;Gspt1;Parp14;Ldlr;Mettl3;N4bp1;Gja1;Ndrg2;Akt2;Prnp;Ppp3ca;Tcf4;Adam10;Zbtb20;Pcif1;Serpine2;Igtp;Syt11;Ppp1r15a

## Sheet: 635DEG-dw
Pathway enrichement analysis on the 158 down-regulated genes in AD-STAT3 vs AD-NF-kB astrocytes
geneSet	description	link	size	overlap	expect	enrichmentRatio	FDR	overlapId	userId	wikiGeneName
REACTOME
R-MMU-1799339	SRP-dependent cotranslational protein targeting to membrane	http://reactome.org/PathwayBrowser/#/R-MMU-1799339	90	15	1.02773	14.5952	2.65226e-11	100503670;110954;19933;19941;19951;19988;20005;20042;20044;20085;20116;22121;67427;76808;76846	ENSMUSG00000047215;ENSMUSG00000024608;ENSMUSG00000045128;ENSMUSG00000041453;ENSMUSG00000040952;ENSMUSG00000029614;ENSMUSG00000074129;ENSMUSG00000008682;ENSMUSG00000058558;ENSMUSG00000047675;ENSMUSG00000006333;ENSMUSG00000057841;ENSMUSG00000028234;ENSMUSG00000060938;ENSMUSG00000061983	Rpl9;Rps14;Rpl18a;Rpl21;Rps19;Rpl6;Rpl13a;Rpl10;Rpl5;Rps8;Rps9;Rpl32;Rps20;Rpl26;Rps12
R-MMU-168249	Innate Immune System	http://reactome.org/PathwayBrowser/#/R-MMU-168249	931	39	10.6313	3.66841	2.65226e-11	11867;11883;12010;12259;12260;12262;12512;12514;13014;13033;13040;13057;13627;14127;14727;14728;14990;16783;16913;17087;17105;17319;18807;19025;19156;19175;19188;20619;217303;22166;22177;22320;56378;59287;64138;66144;67963;69660;78294	ENSMUSG00000037742;ENSMUSG00000027287;ENSMUSG00000038642;ENSMUSG00000004207;ENSMUSG00000020460;ENSMUSG00000003458;ENSMUSG00000006301;ENSMUSG00000016256;ENSMUSG00000024338;ENSMUSG00000017760;ENSMUSG00000033307;ENSMUSG00000029622;ENSMUSG00000060802;ENSMUSG00000007891;ENSMUSG00000021242;ENSMUSG00000031447;ENSMUSG00000018774;ENSMUSG00000079197;ENSMUSG00000036905;ENSMUSG00000036896;ENSMUSG00000036887;…	Eef1a1;Snap23;Ctss;Psap;Rps27a;Ncstn;Tmbim1;Ctsz;Psmb8;Ctsa;Mif;Arpc1b;B2m;Ctsd;Npc2;Lamp1;Cd68;Psme2;C1qb;C1qc;C1qa;Arpc3;Psmb6;Vamp8;Tyrobp;Atp6v1f;Cd63;Fcer1g;Pld3;Cstb;Lilrb4a;Txn1;Lilrb4b;Arsa;Cyba;Ly96;Cd300a;H2-M2;Lyz2
R-MMU-975956	Nonsense Mediated Decay (NMD) independent of the Exon Junction Complex (EJC)	http://reactome.org/PathwayBrowser/#/R-MMU-975956	92	15	1.05057	14.278	2.65226e-11	100503670;110954;19933;19941;19951;19988;20005;20042;20044;20085;20116;22121;67427;76808;76846	ENSMUSG00000047215;ENSMUSG00000024608;ENSMUSG00000045128;ENSMUSG00000041453;ENSMUSG00000040952;ENSMUSG00000029614;ENSMUSG00000074129;ENSMUSG00000008682;ENSMUSG00000058558;ENSMUSG00000047675;ENSMUSG00000006333;ENSMUSG00000057841;ENSMUSG00000028234;ENSMUSG00000060938;ENSMUSG00000061983	Rpl9;Rps14;Rpl18a;Rpl21;Rps19;Rpl6;Rpl13a;Rpl10;Rpl5;Rps8;Rps9;Rpl32;Rps20;Rpl26;Rps12
R-MMU-927802	Nonsense-Mediated Decay (NMD)	http://reactome.org/PathwayBrowser/#/R-MMU-927802	112	16	1.27896	12.5102	2.65226e-11	100503670;110954;19933;19941;19951;19988;20005;20042;20044;20085;20116;22121;60365;67427;76808;76846	ENSMUSG00000047215;ENSMUSG00000024608;ENSMUSG00000045128;ENSMUSG00000038374;ENSMUSG00000041453;ENSMUSG00000040952;ENSMUSG00000029614;ENSMUSG00000074129;ENSMUSG00000008682;ENSMUSG00000058558;ENSMUSG00000047675;ENSMUSG00000006333;ENSMUSG00000057841;ENSMUSG00000028234;ENSMUSG00000060938;ENSMUSG00000061983	Rpl9;Rps14;Rpl18a;Rbm8a;Rpl21;Rps19;Rpl6;Rpl13a;Rpl10;Rpl5;Rps8;Rps9;Rpl32;Rps20;Rpl26;Rps12
R-MMU-975957	Nonsense Mediated Decay (NMD) enhanced by the Exon Junction Complex (EJC)	http://reactome.org/PathwayBrowser/#/R-MMU-975957	112	16	1.27896	12.5102	2.65226e-11	100503670;110954;19933;19941;19951;19988;20005;20042;20044;20085;20116;22121;60365;67427;76808;76846	ENSMUSG00000047215;ENSMUSG00000024608;ENSMUSG00000045128;ENSMUSG00000038374;ENSMUSG00000041453;ENSMUSG00000040952;ENSMUSG00000029614;ENSMUSG00000074129;ENSMUSG00000008682;ENSMUSG00000058558;ENSMUSG00000047675;ENSMUSG00000006333;ENSMUSG00000057841;ENSMUSG00000028234;ENSMUSG00000060938;ENSMUSG00000061983	Rpl9;Rps14;Rpl18a;Rbm8a;Rpl21;Rps19;Rpl6;Rpl13a;Rpl10;Rpl5;Rps8;Rps9;Rpl32;Rps20;Rpl26;Rps12
R-MMU-72689	Formation of a pool of free 40S subunits	http://reactome.org/PathwayBrowser/#/R-MMU-72689	99	15	1.13051	13.2684	5.724e-11	100503670;110954;19933;19941;19951;19988;20005;20042;20044;20085;20116;22121;67427;76808;76846	ENSMUSG00000047215;ENSMUSG00000024608;ENSMUSG00000045128;ENSMUSG00000041453;ENSMUSG00000040952;ENSMUSG00000029614;ENSMUSG00000074129;ENSMUSG00000008682;ENSMUSG00000058558;ENSMUSG00000047675;ENSMUSG00000006333;ENSMUSG00000057841;ENSMUSG00000028234;ENSMUSG00000060938;ENSMUSG00000061983	Rpl9;Rps14;Rpl18a;Rpl21;Rps19;Rpl6;Rpl13a;Rpl10;Rpl5;Rps8;Rps9;Rpl32;Rps20;Rpl26;Rps12
R-MMU-156827	L13a-mediated translational silencing of Ceruloplasmin expression	http://reactome.org/PathwayBrowser/#/R-MMU-156827	109	15	1.2447	12.0511	2.11058e-10	100503670;110954;19933;19941;19951;19988;20005;20042;20044;20085;20116;22121;67427;76808;76846	ENSMUSG00000047215;ENSMUSG00000024608;ENSMUSG00000045128;ENSMUSG00000041453;ENSMUSG00000040952;ENSMUSG00000029614;ENSMUSG00000074129;ENSMUSG00000008682;ENSMUSG00000058558;ENSMUSG00000047675;ENSMUSG00000006333;ENSMUSG00000057841;ENSMUSG00000028234;ENSMUSG00000060938;ENSMUSG00000061983	Rpl9;Rps14;Rpl18a;Rpl21;Rps19;Rpl6;Rpl13a;Rpl10;Rpl5;Rps8;Rps9;Rpl32;Rps20;Rpl26;Rps12
R-MMU-72706	GTP hydrolysis and joining of the 60S ribosomal subunit	http://reactome.org/PathwayBrowser/#/R-MMU-72706	110	15	1.25612	11.9416	2.11879e-10	100503670;110954;19933;19941;19951;19988;20005;20042;20044;20085;20116;22121;67427;76808;76846	ENSMUSG00000047215;ENSMUSG00000024608;ENSMUSG00000045128;ENSMUSG00000041453;ENSMUSG00000040952;ENSMUSG00000029614;ENSMUSG00000074129;ENSMUSG00000008682;ENSMUSG00000058558;ENSMUSG00000047675;ENSMUSG00000006333;ENSMUSG00000057841;ENSMUSG00000028234;ENSMUSG00000060938;ENSMUSG00000061983	Rpl9;Rps14;Rpl18a;Rpl21;Rps19;Rpl6;Rpl13a;Rpl10;Rpl5;Rps8;Rps9;Rpl32;Rps20;Rpl26;Rps12
R-MMU-72613	Eukaryotic Translation Initiation	http://reactome.org/PathwayBrowser/#/R-MMU-72613	117	15	1.33605	11.2271	4.26858e-10	100503670;110954;19933;19941;19951;19988;20005;20042;20044;20085;20116;22121;67427;76808;76846	ENSMUSG00000047215;ENSMUSG00000024608;ENSMUSG00000045128;ENSMUSG00000041453;ENSMUSG00000040952;ENSMUSG00000029614;ENSMUSG00000074129;ENSMUSG00000008682;ENSMUSG00000058558;ENSMUSG00000047675;ENSMUSG00000006333;ENSMUSG00000057841;ENSMUSG00000028234;ENSMUSG00000060938;ENSMUSG00000061983	Rpl9;Rps14;Rpl18a;Rpl21;Rps19;Rpl6;Rpl13a;Rpl10;Rpl5;Rps8;Rps9;Rpl32;Rps20;Rpl26;Rps12
R-MMU-72737	Cap-dependent Translation Initiation	http://reactome.org/PathwayBrowser/#/R-MMU-72737	117	15	1.33605	11.2271	4.26858e-10	100503670;110954;19933;19941;19951;19988;20005;20042;20044;20085;20116;22121;67427;76808;76846	ENSMUSG00000047215;ENSMUSG00000024608;ENSMUSG00000045128;ENSMUSG00000041453;ENSMUSG00000040952;ENSMUSG00000029614;ENSMUSG00000074129;ENSMUSG00000008682;ENSMUSG00000058558;ENSMUSG00000047675;ENSMUSG00000006333;ENSMUSG00000057841;ENSMUSG00000028234;ENSMUSG00000060938;ENSMUSG00000061983	Rpl9;Rps14;Rpl18a;Rpl21;Rps19;Rpl6;Rpl13a;Rpl10;Rpl5;Rps8;Rps9;Rpl32;Rps20;Rpl26;Rps12
R-MMU-168256	Immune System	http://reactome.org/PathwayBrowser/#/R-MMU-168256	1586	48	18.1109	2.65033	6.93737e-10	11867;11883;12010;12259;12260;12262;12345;12512;12514;13014;13033;13040;13057;13627;14127;14727;14728;14990;16149;16783;16913;17000;17087;17105;17319;18807;19025;19156;19175;19188;20619;217303;22166;22177;22320;231805;24099;242785;56378;59287;64138;66144;67673;67963;69660;75345;78294;80876	ENSMUSG00000037742;ENSMUSG00000027287;ENSMUSG00000028745;ENSMUSG00000038642;ENSMUSG00000004207;ENSMUSG00000020460;ENSMUSG00000055839;ENSMUSG00000003458;ENSMUSG00000006301;ENSMUSG00000016256;ENSMUSG00000024338;ENSMUSG00000017760;ENSMUSG00000033307;ENSMUSG00000029622;ENSMUSG00000060802;ENSMUSG00000007891;ENSMUSG00000021242;ENSMUSG00000031447;ENSMUSG00000018774;ENSMUSG00000079197;ENSMUSG00000036905;…	Eef1a1;Snap23;Capzb;Ctss;Psap;Rps27a;Elob;Ncstn;Tmbim1;Ctsz;Psmb8;Ctsa;Mif;Arpc1b;B2m;Ctsd;Npc2;Lamp1;Cd68;Psme2;C1qb;C1qc;C1qa;Arpc3;Psmb6;Vamp8;Tyrobp;Atp6v1f;Cd63;Fcer1g;Tnfsf13b;Cd74;Pld3;Cstb;Lilrb4a;Txn1;Ifitm2;Lilrb4b;Arsa;Cyba;Ly96;Slamf7;Cd300a;Ltbr;Pilra;H2-M2;Lyz2;Klhl21
R-MMU-6798695	Neutrophil degranulation	http://reactome.org/PathwayBrowser/#/R-MMU-6798695	521	26	5.94943	4.37017	9.35402e-09	11883;12010;12512;12514;13014;13033;13040;13057;13627;14127;14727;14728;14990;16783;17105;17319;19025;19156;20619;217303;22177;22320;59287;64138;67963;69660	ENSMUSG00000037742;ENSMUSG00000027287;ENSMUSG00000038642;ENSMUSG00000004207;ENSMUSG00000003458;ENSMUSG00000006301;ENSMUSG00000016256;ENSMUSG00000017760;ENSMUSG00000033307;ENSMUSG00000060802;ENSMUSG00000007891;ENSMUSG00000021242;ENSMUSG00000031447;ENSMUSG00000018774;ENSMUSG00000050732;ENSMUSG00000030579;ENSMUSG00000025351;ENSMUSG00000058715;ENSMUSG00000005054;ENSMUSG00000112148;ENSMUSG00000112023;…	Eef1a1;Snap23;Ctss;Psap;Ncstn;Tmbim1;Ctsz;Ctsa;Mif;B2m;Ctsd;Npc2;Lamp1;Cd68;Vamp8;Tyrobp;Cd63;Fcer1g;Cstb;Lilrb4a;Lilrb4b;Arsa;Cyba;Cd300a;H2-M2;Lyz2
R-MMU-6791226	Major pathway of rRNA processing in the nucleolus and cytosol	http://reactome.org/PathwayBrowser/#/R-MMU-6791226	174	15	1.98695	7.54926	8.89039e-08	100503670;110954;19933;19941;19951;19988;20005;20042;20044;20085;20116;22121;67427;76808;76846	ENSMUSG00000047215;ENSMUSG00000024608;ENSMUSG00000045128;ENSMUSG00000041453;ENSMUSG00000040952;ENSMUSG00000029614;ENSMUSG00000074129;ENSMUSG00000008682;ENSMUSG00000058558;ENSMUSG00000047675;ENSMUSG00000006333;ENSMUSG00000057841;ENSMUSG00000028234;ENSMUSG00000060938;ENSMUSG00000061983	Rpl9;Rps14;Rpl18a;Rpl21;Rps19;Rpl6;Rpl13a;Rpl10;Rpl5;Rps8;Rps9;Rpl32;Rps20;Rpl26;Rps12
R-MMU-72312	rRNA processing	http://reactome.org/PathwayBrowser/#/R-MMU-72312	174	15	1.98695	7.54926	8.89039e-08	100503670;110954;19933;19941;19951;19988;20005;20042;20044;20085;20116;22121;67427;76808;76846	ENSMUSG00000047215;ENSMUSG00000024608;ENSMUSG00000045128;ENSMUSG00000041453;ENSMUSG00000040952;ENSMUSG00000029614;ENSMUSG00000074129;ENSMUSG00000008682;ENSMUSG00000058558;ENSMUSG00000047675;ENSMUSG00000006333;ENSMUSG00000057841;ENSMUSG00000028234;ENSMUSG00000060938;ENSMUSG00000061983	Rpl9;Rps14;Rpl18a;Rpl21;Rps19;Rpl6;Rpl13a;Rpl10;Rpl5;Rps8;Rps9;Rpl32;Rps20;Rpl26;Rps12
R-MMU-8868773	rRNA processing in the nucleus and cytosol	http://reactome.org/PathwayBrowser/#/R-MMU-8868773	174	15	1.98695	7.54926	8.89039e-08	100503670;110954;19933;19941;19951;19988;20005;20042;20044;20085;20116;22121;67427;76808;76846	ENSMUSG00000047215;ENSMUSG00000024608;ENSMUSG00000045128;ENSMUSG00000041453;ENSMUSG00000040952;ENSMUSG00000029614;ENSMUSG00000074129;ENSMUSG00000008682;ENSMUSG00000058558;ENSMUSG00000047675;ENSMUSG00000006333;ENSMUSG00000057841;ENSMUSG00000028234;ENSMUSG00000060938;ENSMUSG00000061983	Rpl9;Rps14;Rpl18a;Rpl21;Rps19;Rpl6;Rpl13a;Rpl10;Rpl5;Rps8;Rps9;Rpl32;Rps20;Rpl26;Rps12
R-MMU-72766	Translation	http://reactome.org/PathwayBrowser/#/R-MMU-72766	222	16	2.53507	6.31145	3.04264e-07	100503670;110954;13627;19933;19941;19951;19988;20005;20042;20044;20085;20116;22121;67427;76808;76846	ENSMUSG00000037742;ENSMUSG00000047215;ENSMUSG00000024608;ENSMUSG00000045128;ENSMUSG00000041453;ENSMUSG00000040952;ENSMUSG00000029614;ENSMUSG00000074129;ENSMUSG00000008682;ENSMUSG00000058558;ENSMUSG00000047675;ENSMUSG00000006333;ENSMUSG00000057841;ENSMUSG00000028234;ENSMUSG00000060938;ENSMUSG00000061983	Eef1a1;Rpl9;Rps14;Rpl18a;Rpl21;Rps19;Rpl6;Rpl13a;Rpl10;Rpl5;Rps8;Rps9;Rpl32;Rps20;Rpl26;Rps12
R-MMU-8953854	Metabolism of RNA	http://reactome.org/PathwayBrowser/#/R-MMU-8953854	586	22	6.69168	3.28766	4.18939e-05	100503670;110954;11991;16913;19175;19188;19933;19941;19951;19988;20005;20042;20044;20085;20116;22121;60365;66420;67427;76808;76846;78294	ENSMUSG00000047215;ENSMUSG00000020460;ENSMUSG00000024338;ENSMUSG00000024608;ENSMUSG00000045128;ENSMUSG00000038374;ENSMUSG00000041453;ENSMUSG00000040952;ENSMUSG00000079197;ENSMUSG00000029614;ENSMUSG00000074129;ENSMUSG00000018286;ENSMUSG00000008682;ENSMUSG00000058558;ENSMUSG00000047675;ENSMUSG00000006333;ENSMUSG00000004667;ENSMUSG00000057841;ENSMUSG00000028234;ENSMUSG00000060938;ENSMUSG00000061983;…	Rpl9;Rps27a;Psmb8;Rps14;Rpl18a;Rbm8a;Rpl21;Rps19;Psme2;Rpl6;Rpl13a;Psmb6;Rpl10;Rpl5;Rps8;Rps9;Polr2e;Rpl32;Rps20;Rpl26;Rps12;Hnrnpd
R-MMU-1236975	Antigen processing-Cross presentation	http://reactome.org/PathwayBrowser/#/R-MMU-1236975	91	8	1.03915	7.69859	0.000673641	12010;13057;14990;16913;19175;19188;20619;22320	ENSMUSG00000027287;ENSMUSG00000024338;ENSMUSG00000060802;ENSMUSG00000079197;ENSMUSG00000018286;ENSMUSG00000050732;ENSMUSG00000006519;ENSMUSG00000016283	Snap23;Psmb8;B2m;Psme2;Psmb6;Vamp8;Cyba;H2-M2
R-MMU-9711123	Cellular response to chemical stress	http://reactome.org/PathwayBrowser/#/R-MMU-9711123	158	10	1.80424	5.5425	0.000886075	109778;13057;14775;16913;18477;19175;19188;22166;54683;78294	ENSMUSG00000020460;ENSMUSG00000024338;ENSMUSG00000028691;ENSMUSG00000079197;ENSMUSG00000018286;ENSMUSG00000024953;ENSMUSG00000001999;ENSMUSG00000063856;ENSMUSG00000028367;ENSMUSG00000006519	Rps27a;Psmb8;Prdx1;Psme2;Psmb6;Prdx5;Blvra;Gpx1;Txn1;Cyba
R-MMU-392499	Metabolism of proteins	http://reactome.org/PathwayBrowser/#/R-MMU-392499	1609	36	18.3736	1.95934	0.00142018	100503670;110954;11883;12345;13033;13627;14702;14710;16913;19025;19175;19188;19703;19933;19941;19951;19988;20005;20042;20044;20085;20116;22121;22166;23833;242785;26370;56174;64138;67427;67673;68251;76808;76846;78294;80752	ENSMUSG00000037742;ENSMUSG00000047215;ENSMUSG00000028745;ENSMUSG00000020460;ENSMUSG00000055839;ENSMUSG00000016256;ENSMUSG00000024338;ENSMUSG00000017760;ENSMUSG00000024608;ENSMUSG00000045128;ENSMUSG00000007891;ENSMUSG00000031387;ENSMUSG00000041453;ENSMUSG00000040952;ENSMUSG00000079197;ENSMUSG00000029614;ENSMUSG00000074129;ENSMUSG00000018286;ENSMUSG00000008682;ENSMUSG00000058558;ENSMUSG00000047675;…	Eef1a1;Rpl9;Capzb;Rps27a;Elob;Ctsz;Psmb8;Ctsa;Rps14;Rpl18a;Ctsd;Renbp;Rpl21;Rps19;Psme2;Rpl6;Rpl13a;Psmb6;Rpl10;Rpl5;Rps8;Rps9;Babam1;Rpl32;Rps20;Cetn2;Rpl26;Gng2;Rps12;Txn1;Cd52;Arsa;Nagk;Gngt2;Fam20c;Klhl21
R-MMU-72695	Formation of the ternary complex, and subsequently, the 43S complex	http://reactome.org/PathwayBrowser/#/R-MMU-72695	51	6	0.582382	10.3025	0.00154462	20042;20044;20085;20116;67427;76846	ENSMUSG00000024608;ENSMUSG00000040952;ENSMUSG00000047675;ENSMUSG00000006333;ENSMUSG00000028234;ENSMUSG00000061983	Rps14;Rps19;Rps8;Rps9;Rps20;Rps12
R-MMU-1280218	Adaptive Immune System	http://reactome.org/PathwayBrowser/#/R-MMU-1280218	641	20	7.31974	2.73234	0.0018957	12010;12345;13033;13040;13057;14990;16149;16913;19025;19175;19188;20619;217303;22320;231805;242785;67673;75345;78294;80876	ENSMUSG00000027287;ENSMUSG00000028745;ENSMUSG00000038642;ENSMUSG00000020460;ENSMUSG00000055839;ENSMUSG00000024338;ENSMUSG00000017760;ENSMUSG00000060802;ENSMUSG00000007891;ENSMUSG00000079197;ENSMUSG00000018286;ENSMUSG00000050732;ENSMUSG00000024610;ENSMUSG00000060591;ENSMUSG00000006519;ENSMUSG00000038179;ENSMUSG00000034652;ENSMUSG00000046245;ENSMUSG00000016283;ENSMUSG00000073700	Snap23;Capzb;Ctss;Rps27a;Elob;Psmb8;Ctsa;B2m;Ctsd;Psme2;Psmb6;Vamp8;Cd74;Ifitm2;Cyba;Slamf7;Cd300a;Pilra;H2-M2;Klhl21
R-MMU-3299685	Detoxification of Reactive Oxygen Species	http://reactome.org/PathwayBrowser/#/R-MMU-3299685	33	5	0.376835	13.2684	0.00201392	13057;14775;18477;22166;54683	ENSMUSG00000028691;ENSMUSG00000024953;ENSMUSG00000063856;ENSMUSG00000028367;ENSMUSG00000006519	Prdx1;Prdx5;Gpx1;Txn1;Cyba
R-MMU-72649	Translation initiation complex formation	http://reactome.org/PathwayBrowser/#/R-MMU-72649	58	6	0.662316	9.05911	0.00269851	20042;20044;20085;20116;67427;76846	ENSMUSG00000024608;ENSMUSG00000040952;ENSMUSG00000047675;ENSMUSG00000006333;ENSMUSG00000028234;ENSMUSG00000061983	Rps14;Rps19;Rps8;Rps9;Rps20;Rps12
R-MMU-72702	Ribosomal scanning and start codon recognition	http://reactome.org/PathwayBrowser/#/R-MMU-72702	58	6	0.662316	9.05911	0.00269851	20042;20044;20085;20116;67427;76846	ENSMUSG00000024608;ENSMUSG00000040952;ENSMUSG00000047675;ENSMUSG00000006333;ENSMUSG00000028234;ENSMUSG00000061983	Rps14;Rps19;Rps8;Rps9;Rps20;Rps12
R-MMU-173623	Classical antibody-mediated complement activation	http://reactome.org/PathwayBrowser/#/R-MMU-173623	7	3	0.0799347	37.5306	0.00269851	12259;12260;12262	ENSMUSG00000036905;ENSMUSG00000036896;ENSMUSG00000036887	C1qb;C1qc;C1qa
R-MMU-72662	Activation of the mRNA upon binding of the cap-binding complex and eIFs, and subsequent binding to 43S	http://reactome.org/PathwayBrowser/#/R-MMU-72662	59	6	0.673736	8.90557	0.00279259	20042;20044;20085;20116;67427;76846	ENSMUSG00000024608;ENSMUSG00000040952;ENSMUSG00000047675;ENSMUSG00000006333;ENSMUSG00000028234;ENSMUSG00000061983	Rps14;Rps19;Rps8;Rps9;Rps20;Rps12
R-MMU-2262752	Cellular responses to stress	http://reactome.org/PathwayBrowser/#/R-MMU-2262752	440	15	5.02447	2.98539	0.00647943	109778;12345;13057;13627;14775;16913;17087;18477;19175;19188;22166;54683;66144;67673;78294	ENSMUSG00000037742;ENSMUSG00000028745;ENSMUSG00000020460;ENSMUSG00000055839;ENSMUSG00000024338;ENSMUSG00000028691;ENSMUSG00000079197;ENSMUSG00000018286;ENSMUSG00000004285;ENSMUSG00000024953;ENSMUSG00000001999;ENSMUSG00000063856;ENSMUSG00000028367;ENSMUSG00000006519;ENSMUSG00000025779	Eef1a1;Capzb;Rps27a;Elob;Psmb8;Prdx1;Psme2;Psmb6;Atp6v1f;Prdx5;Blvra;Gpx1;Txn1;Cyba;Ly96
R-MMU-8953897	Cellular responses to stimuli	http://reactome.org/PathwayBrowser/#/R-MMU-8953897	443	15	5.05873	2.96517	0.00674634	109778;12345;13057;13627;14775;16913;17087;18477;19175;19188;22166;54683;66144;67673;78294	ENSMUSG00000037742;ENSMUSG00000028745;ENSMUSG00000020460;ENSMUSG00000055839;ENSMUSG00000024338;ENSMUSG00000028691;ENSMUSG00000079197;ENSMUSG00000018286;ENSMUSG00000004285;ENSMUSG00000024953;ENSMUSG00000001999;ENSMUSG00000063856;ENSMUSG00000028367;ENSMUSG00000006519;ENSMUSG00000025779	Eef1a1;Capzb;Rps27a;Elob;Psmb8;Prdx1;Psme2;Psmb6;Atp6v1f;Prdx5;Blvra;Gpx1;Txn1;Cyba;Ly96
R-MMU-9759194	Nuclear events mediated by NFE2L2	http://reactome.org/PathwayBrowser/#/R-MMU-9759194	55	5	0.628059	7.96104	0.0185594	16913;18477;19175;19188;78294	ENSMUSG00000020460;ENSMUSG00000024338;ENSMUSG00000028691;ENSMUSG00000079197;ENSMUSG00000018286	Rps27a;Psmb8;Prdx1;Psme2;Psmb6
R-MMU-450408	AUF1 (hnRNP D0) binds and destabilizes mRNA	http://reactome.org/PathwayBrowser/#/R-MMU-450408	56	5	0.639478	7.81888	0.019545	11991;16913;19175;19188;78294	ENSMUSG00000020460;ENSMUSG00000024338;ENSMUSG00000079197;ENSMUSG00000018286;ENSMUSG00000000568	Rps27a;Psmb8;Psme2;Psmb6;Hnrnpd
R-MMU-166786	Creation of C4 and C2 activators	http://reactome.org/PathwayBrowser/#/R-MMU-166786	14	3	0.159869	18.7653	0.0215135	12259;12260;12262	ENSMUSG00000036905;ENSMUSG00000036896;ENSMUSG00000036887	C1qb;C1qc;C1qa
R-MMU-1236974	ER-Phagosome pathway	http://reactome.org/PathwayBrowser/#/R-MMU-1236974	33	4	0.376835	10.6147	0.0220675	12010;14990;20619;22320	ENSMUSG00000027287;ENSMUSG00000060802;ENSMUSG00000050732;ENSMUSG00000016283	Snap23;B2m;Vamp8;H2-M2
R-MMU-198933	Immunoregulatory interactions between a Lymphoid and a non-Lymphoid cell	http://reactome.org/PathwayBrowser/#/R-MMU-198933	95	6	1.08483	5.53083	0.0307515	12010;14990;217303;231805;75345;80876	ENSMUSG00000060802;ENSMUSG00000060591;ENSMUSG00000038179;ENSMUSG00000034652;ENSMUSG00000046245;ENSMUSG00000016283	B2m;Ifitm2;Slamf7;Cd300a;Pilra;H2-M2
R-MMU-5668541	TNFR2 non-canonical NF-kB pathway	http://reactome.org/PathwayBrowser/#/R-MMU-5668541	96	6	1.09625	5.47321	0.0315743	16913;17000;19175;19188;24099;78294	ENSMUSG00000020460;ENSMUSG00000024338;ENSMUSG00000079197;ENSMUSG00000018286;ENSMUSG00000031497;ENSMUSG00000030339	Rps27a;Psmb8;Psme2;Psmb6;Tnfsf13b;Ltbr
R-MMU-1234176	Oxygen-dependent proline hydroxylation of Hypoxia-inducible Factor Alpha	http://reactome.org/PathwayBrowser/#/R-MMU-1234176	66	5	0.75367	6.6342	0.0359923	16913;19175;19188;67673;78294	ENSMUSG00000020460;ENSMUSG00000055839;ENSMUSG00000024338;ENSMUSG00000079197;ENSMUSG00000018286	Rps27a;Elob;Psmb8;Psme2;Psmb6
R-MMU-1234174	Cellular response to hypoxia	http://reactome.org/PathwayBrowser/#/R-MMU-1234174	70	5	0.799347	6.2551	0.0457536	16913;19175;19188;67673;78294	ENSMUSG00000020460;ENSMUSG00000055839;ENSMUSG00000024338;ENSMUSG00000079197;ENSMUSG00000018286	Rps27a;Elob;Psmb8;Psme2;Psmb6
KEGG
mmu03010	Ribosome	http://www.kegg.jp/kegg-bin/show_pathway?mmu03010+100040298+100503670+110954+14109+19933+19941+19951+19988+20005+20042+20044+20085+20116+22121+67427+67945+76808+76846+78294	143	19	1.51861	12.5114	1.28433e-13	100040298;100503670;110954;14109;19933;19941;19951;19988;20005;20042;20044;20085;20116;22121;67427;67945;76808;76846;78294	ENSMUSG00000047215;ENSMUSG00000020460;ENSMUSG00000024608;ENSMUSG00000045128;ENSMUSG00000041453;ENSMUSG00000040952;ENSMUSG00000029614;ENSMUSG00000074129;ENSMUSG00000008682;ENSMUSG00000058558;ENSMUSG00000047675;ENSMUSG00000047675;ENSMUSG00000006333;ENSMUSG00000093674;ENSMUSG00000057841;ENSMUSG00000038274;ENSMUSG00000028234;ENSMUSG00000060938;ENSMUSG00000061983	Rpl9;Rps27a;Rps14;Rpl18a;Rpl21;Rps19;Rpl6;Rpl13a;Rpl10;Rpl5;Rps8;Rps8;Rps9;Rpl41;Rpl32;Fau;Rps20;Rpl26;Rps12
mmu05171	Coronavirus disease	http://www.kegg.jp/kegg-bin/show_pathway?mmu05171+100040298+100503670+110954+12259+12260+12262+14109+19933+19941+19951+19988+20005+20042+20044+20085+20116+22121+67427+67945+76808+76846+78294	249	22	2.6443	8.31979	1.47962e-12	100040298;100503670;110954;12259;12260;12262;14109;19933;19941;19951;19988;20005;20042;20044;20085;20116;22121;67427;67945;76808;76846;78294	ENSMUSG00000047215;ENSMUSG00000020460;ENSMUSG00000024608;ENSMUSG00000045128;ENSMUSG00000041453;ENSMUSG00000040952;ENSMUSG00000036905;ENSMUSG00000036896;ENSMUSG00000036887;ENSMUSG00000029614;ENSMUSG00000074129;ENSMUSG00000008682;ENSMUSG00000058558;ENSMUSG00000047675;ENSMUSG00000047675;ENSMUSG00000006333;ENSMUSG00000093674;ENSMUSG00000057841;ENSMUSG00000038274;ENSMUSG00000028234;ENSMUSG00000060938;…	Rpl9;Rps27a;Rps14;Rpl18a;Rpl21;Rps19;C1qb;C1qc;C1qa;Rpl6;Rpl13a;Rpl10;Rpl5;Rps8;Rps8;Rps9;Rpl41;Rpl32;Fau;Rps20;Rpl26;Rps12
mmu04142	Lysosome	http://www.kegg.jp/kegg-bin/show_pathway?mmu04142+108011+11883+12512+12514+13033+13040+16783+19025+19156+64138+67963	135	11	1.43365	7.6727	1.91545e-05	108011;11883;12512;12514;13033;13040;16783;19025;19156;64138;67963	ENSMUSG00000038642;ENSMUSG00000004207;ENSMUSG00000016256;ENSMUSG00000017760;ENSMUSG00000007891;ENSMUSG00000021242;ENSMUSG00000031447;ENSMUSG00000018774;ENSMUSG00000025351;ENSMUSG00000022620;ENSMUSG00000001998	Ctss;Psap;Ctsz;Ctsa;Ctsd;Npc2;Lamp1;Cd68;Cd63;Arsa;Ap4e1
mmu04612	Antigen processing and presentation	http://www.kegg.jp/kegg-bin/show_pathway?mmu04612+12010+13040+14969+14990+14999+16149+19188	87	7	0.923911	7.57649	0.00312249	12010;13040;14969;14990;14999;16149;19188	ENSMUSG00000038642;ENSMUSG00000060802;ENSMUSG00000079197;ENSMUSG00000079547;ENSMUSG00000060586;ENSMUSG00000024610;ENSMUSG00000016283	Ctss;B2m;Psme2;H2-DMb1;H2-Eb1;Cd74;H2-M2
mmu04145	Phagosome	http://www.kegg.jp/kegg-bin/show_pathway?mmu04145+13040+13057+14969+14990+14999+16783+56644+66144+66212	179	9	1.90092	4.73455	0.0076329	13040;13057;14969;14990;14999;16783;56644;66144;66212	ENSMUSG00000038642;ENSMUSG00000031447;ENSMUSG00000053317;ENSMUSG00000079293;ENSMUSG00000079547;ENSMUSG00000004285;ENSMUSG00000060586;ENSMUSG00000006519;ENSMUSG00000016283	Ctss;Lamp1;Sec61b;Clec7a;H2-DMb1;Atp6v1f;H2-Eb1;Cyba;H2-M2
mmu03050	Proteasome	http://www.kegg.jp/kegg-bin/show_pathway?mmu03050+16913+19175+19188+20422+66537	47	5	0.499124	10.0175	0.0076329	16913;19175;19188;20422;66537	ENSMUSG00000029649;ENSMUSG00000024338;ENSMUSG00000079197;ENSMUSG00000018286;ENSMUSG00000042541	Pomp;Psmb8;Psme2;Psmb6;Sem1
mmu05152	Tuberculosis	http://www.kegg.jp/kegg-bin/show_pathway?mmu05152+13033+13040+14127+14969+14999+16149+16783+56644	180	8	1.91154	4.18511	0.0314966	13033;13040;14127;14969;14999;16149;16783;56644	ENSMUSG00000038642;ENSMUSG00000007891;ENSMUSG00000031447;ENSMUSG00000079293;ENSMUSG00000079547;ENSMUSG00000058715;ENSMUSG00000060586;ENSMUSG00000024610	Ctss;Ctsd;Lamp1;Clec7a;H2-DMb1;Fcer1g;H2-Eb1;Cd74
mmu04672	Intestinal immune network for IgA production	http://www.kegg.jp/kegg-bin/show_pathway?mmu04672+14969+14999+17000+24099	43	4	0.456646	8.75953	0.0468513	14969;14999;17000;24099	ENSMUSG00000079547;ENSMUSG00000060586;ENSMUSG00000031497;ENSMUSG00000030339	H2-DMb1;H2-Eb1;Tnfsf13b;Ltbr
GO-BP FDR <0,005
GO:0002181	cytoplasmic translation	http://amigo.geneontology.org/amigo/term/GO:0002181	153	18	1.15835	15.5394	9.94294e-13	11991;14109;19933;19941;19951;19988;20005;20042;20044;20085;20116;22121;67427;67945;76808;76846;78294;100503670	ENSMUSG00000047215;ENSMUSG00000020460;ENSMUSG00000024608;ENSMUSG00000045128;ENSMUSG00000041453;ENSMUSG00000040952;ENSMUSG00000029614;ENSMUSG00000074129;ENSMUSG00000058558;ENSMUSG00000047675;ENSMUSG00000006333;ENSMUSG00000093674;ENSMUSG00000057841;ENSMUSG00000038274;ENSMUSG00000028234;ENSMUSG00000060938;ENSMUSG00000061983;ENSMUSG00000000568	Rpl9;Rps27a;Rps14;Rpl18a;Rpl21;Rps19;Rpl6;Rpl13a;Rpl5;Rps8;Rps9;Rpl41;Rpl32;Fau;Rps20;Rpl26;Rps12;Hnrnpd
GO:0140236	translation at presynapse	http://amigo.geneontology.org/amigo/term/GO:0140236	46	10	0.348262	28.714	4.1849e-09	19941;19951;19988;20005;20042;20044;22121;78294;110954;100503670	ENSMUSG00000047215;ENSMUSG00000020460;ENSMUSG00000024608;ENSMUSG00000029614;ENSMUSG00000074129;ENSMUSG00000008682;ENSMUSG00000058558;ENSMUSG00000057841;ENSMUSG00000060938;ENSMUSG00000061983	Rpl9;Rps27a;Rps14;Rpl6;Rpl13a;Rpl10;Rpl5;Rpl32;Rpl26;Rps12
GO:0140241	translation at synapse	http://amigo.geneontology.org/amigo/term/GO:0140241	47	10	0.355833	28.1031	4.1849e-09	19941;19951;19988;20005;20042;20044;22121;78294;110954;100503670	ENSMUSG00000047215;ENSMUSG00000020460;ENSMUSG00000024608;ENSMUSG00000029614;ENSMUSG00000074129;ENSMUSG00000008682;ENSMUSG00000058558;ENSMUSG00000057841;ENSMUSG00000060938;ENSMUSG00000061983	Rpl9;Rps27a;Rps14;Rpl6;Rpl13a;Rpl10;Rpl5;Rpl32;Rpl26;Rps12
GO:0140242	translation at postsynapse	http://amigo.geneontology.org/amigo/term/GO:0140242	47	10	0.355833	28.1031	4.1849e-09	19941;19951;19988;20005;20042;20044;22121;78294;110954;100503670	ENSMUSG00000047215;ENSMUSG00000020460;ENSMUSG00000024608;ENSMUSG00000029614;ENSMUSG00000074129;ENSMUSG00000008682;ENSMUSG00000058558;ENSMUSG00000057841;ENSMUSG00000060938;ENSMUSG00000061983	Rpl9;Rps27a;Rps14;Rpl6;Rpl13a;Rpl10;Rpl5;Rpl32;Rpl26;Rps12
GO:0006412	translation	http://amigo.geneontology.org/amigo/term/GO:0006412	623	23	4.71668	4.87631	5.52196e-07	11991;13627;14109;19933;19941;19951;19988;20005;20042;20044;20085;20116;22121;60365;66590;67427;67945;68966;76808;76846;78294;110954;100503670	ENSMUSG00000037742;ENSMUSG00000047215;ENSMUSG00000022204;ENSMUSG00000020460;ENSMUSG00000024608;ENSMUSG00000045128;ENSMUSG00000038374;ENSMUSG00000041453;ENSMUSG00000040952;ENSMUSG00000029614;ENSMUSG00000074129;ENSMUSG00000008682;ENSMUSG00000058558;ENSMUSG00000047675;ENSMUSG00000006333;ENSMUSG00000093674;ENSMUSG00000057841;ENSMUSG00000038274;ENSMUSG00000028234;ENSMUSG00000003808;ENSMUSG00000060938;…	Eef1a1;Rpl9;Ngdn;Rps27a;Rps14;Rpl18a;Rbm8a;Rpl21;Rps19;Rpl6;Rpl13a;Rpl10;Rpl5;Rps8;Rps9;Rpl41;Rpl32;Fau;Rps20;Farsa;Rpl26;Rps12;Hnrnpd
GO:0006955	immune response	http://amigo.geneontology.org/amigo/term/GO:0006955	1676	38	12.6888	2.99476	6.87476e-07	11629;12010;12047;12259;12260;12262;12514;13040;13057;14109;14127;14727;14728;14775;14990;16149;16783;17000;17087;17319;18477;18807;20085;20619;22121;22177;22320;24099;56174;67878;71956;74136;75345;80876;217203;217303;380732;100034251	ENSMUSG00000027287;ENSMUSG00000038642;ENSMUSG00000034947;ENSMUSG00000028691;ENSMUSG00000033307;ENSMUSG00000060802;ENSMUSG00000031447;ENSMUSG00000018774;ENSMUSG00000040952;ENSMUSG00000036905;ENSMUSG00000036896;ENSMUSG00000036887;ENSMUSG00000074129;ENSMUSG00000050732;ENSMUSG00000037720;ENSMUSG00000024397;ENSMUSG00000030579;ENSMUSG00000038274;ENSMUSG00000058715;ENSMUSG00000031497;ENSMUSG00000063856;…	Snap23;Ctss;Tmem106a;Prdx1;Mif;B2m;Lamp1;Cd68;Rps19;C1qb;C1qc;C1qa;Rpl13a;Vamp8;Tmem33;Aif1;Tyrobp;Fau;Fcer1g;Tnfsf13b;Gpx1;Cd74;Pld3;Bcl2a1d;Sec14l1;Lilrb4a;Rnf135;Ifitm2;Lilrb4b;Cyba;Nagk;Ly96;Milr1;Wfdc17;Slamf7;Cd300a;Ltbr;H2-M2
GO:0043043	peptide biosynthetic process	http://amigo.geneontology.org/amigo/term/GO:0043043	646	23	4.89081	4.7027	7.86796e-07	11991;13627;14109;19933;19941;19951;19988;20005;20042;20044;20085;20116;22121;60365;66590;67427;67945;68966;76808;76846;78294;110954;100503670	ENSMUSG00000037742;ENSMUSG00000047215;ENSMUSG00000022204;ENSMUSG00000020460;ENSMUSG00000024608;ENSMUSG00000045128;ENSMUSG00000038374;ENSMUSG00000041453;ENSMUSG00000040952;ENSMUSG00000029614;ENSMUSG00000074129;ENSMUSG00000008682;ENSMUSG00000058558;ENSMUSG00000047675;ENSMUSG00000006333;ENSMUSG00000093674;ENSMUSG00000057841;ENSMUSG00000038274;ENSMUSG00000028234;ENSMUSG00000003808;ENSMUSG00000060938;…	Eef1a1;Rpl9;Ngdn;Rps27a;Rps14;Rpl18a;Rbm8a;Rpl21;Rps19;Rpl6;Rpl13a;Rpl10;Rpl5;Rps8;Rps9;Rpl41;Rpl32;Fau;Rps20;Farsa;Rpl26;Rps12;Hnrnpd
GO:0045087	innate immune response	http://amigo.geneontology.org/amigo/term/GO:0045087	964	28	7.29836	3.83648	7.86796e-07	11629;12010;12259;12260;12262;13057;14109;14127;14990;16149;16783;17087;17319;18477;18807;20085;22121;22177;22320;56174;67878;71956;74136;75345;80876;217203;217303;100034251	ENSMUSG00000034947;ENSMUSG00000028691;ENSMUSG00000033307;ENSMUSG00000060802;ENSMUSG00000031447;ENSMUSG00000040952;ENSMUSG00000036905;ENSMUSG00000036896;ENSMUSG00000036887;ENSMUSG00000074129;ENSMUSG00000050732;ENSMUSG00000037720;ENSMUSG00000024397;ENSMUSG00000030579;ENSMUSG00000038274;ENSMUSG00000058715;ENSMUSG00000024610;ENSMUSG00000003363;ENSMUSG00000020823;ENSMUSG00000020707;ENSMUSG00000060591;…	Tmem106a;Prdx1;Mif;B2m;Lamp1;Rps19;C1qb;C1qc;C1qa;Rpl13a;Vamp8;Tmem33;Aif1;Tyrobp;Fau;Fcer1g;Cd74;Pld3;Sec14l1;Rnf135;Ifitm2;Cyba;Nagk;Ly96;Wfdc17;Slamf7;Cd300a;H2-M2
GO:0051707	response to other organism	http://amigo.geneontology.org/amigo/term/GO:0051707	1577	36	11.9393	3.01525	1.20798e-06	11629;12010;12259;12260;12262;12514;13057;14109;14127;14728;14775;14990;16149;16783;17087;17105;17319;18477;18807;20085;20210;22121;22177;22320;23833;50778;56174;67878;67963;71956;74136;75345;80876;217203;217303;100034251	ENSMUSG00000034947;ENSMUSG00000028691;ENSMUSG00000033307;ENSMUSG00000060802;ENSMUSG00000021242;ENSMUSG00000031447;ENSMUSG00000018774;ENSMUSG00000040952;ENSMUSG00000026358;ENSMUSG00000036905;ENSMUSG00000036896;ENSMUSG00000036887;ENSMUSG00000074129;ENSMUSG00000050732;ENSMUSG00000037720;ENSMUSG00000024397;ENSMUSG00000030579;ENSMUSG00000038274;ENSMUSG00000058715;ENSMUSG00000063856;ENSMUSG00000024610;…	Tmem106a;Prdx1;Mif;B2m;Npc2;Lamp1;Cd68;Rps19;Rgs1;C1qb;C1qc;C1qa;Rpl13a;Vamp8;Tmem33;Aif1;Tyrobp;Fau;Fcer1g;Gpx1;Cd74;Pld3;Sec14l1;Lilrb4a;Rnf135;Ifitm2;Cd52;Cyba;Nagk;Ly96;Wfdc17;Slamf7;Cd300a;H2-M2;Lyz2;Saa3
GO:0043207	response to external biotic stimulus	http://amigo.geneontology.org/amigo/term/GO:0043207	1581	36	11.9696	3.00762	1.20798e-06	11629;12010;12259;12260;12262;12514;13057;14109;14127;14728;14775;14990;16149;16783;17087;17105;17319;18477;18807;20085;20210;22121;22177;22320;23833;50778;56174;67878;67963;71956;74136;75345;80876;217203;217303;100034251	ENSMUSG00000034947;ENSMUSG00000028691;ENSMUSG00000033307;ENSMUSG00000060802;ENSMUSG00000021242;ENSMUSG00000031447;ENSMUSG00000018774;ENSMUSG00000040952;ENSMUSG00000026358;ENSMUSG00000036905;ENSMUSG00000036896;ENSMUSG00000036887;ENSMUSG00000074129;ENSMUSG00000050732;ENSMUSG00000037720;ENSMUSG00000024397;ENSMUSG00000030579;ENSMUSG00000038274;ENSMUSG00000058715;ENSMUSG00000063856;ENSMUSG00000024610;…	Tmem106a;Prdx1;Mif;B2m;Npc2;Lamp1;Cd68;Rps19;Rgs1;C1qb;C1qc;C1qa;Rpl13a;Vamp8;Tmem33;Aif1;Tyrobp;Fau;Fcer1g;Gpx1;Cd74;Pld3;Sec14l1;Lilrb4a;Rnf135;Ifitm2;Cd52;Cyba;Nagk;Ly96;Wfdc17;Slamf7;Cd300a;H2-M2;Lyz2;Saa3
GO:0009607	response to biotic stimulus	http://amigo.geneontology.org/amigo/term/GO:0009607	1616	36	12.2346	2.94248	1.97823e-06	11629;12010;12259;12260;12262;12514;13057;14109;14127;14728;14775;14990;16149;16783;17087;17105;17319;18477;18807;20085;20210;22121;22177;22320;23833;50778;56174;67878;67963;71956;74136;75345;80876;217203;217303;100034251	ENSMUSG00000034947;ENSMUSG00000028691;ENSMUSG00000033307;ENSMUSG00000060802;ENSMUSG00000021242;ENSMUSG00000031447;ENSMUSG00000018774;ENSMUSG00000040952;ENSMUSG00000026358;ENSMUSG00000036905;ENSMUSG00000036896;ENSMUSG00000036887;ENSMUSG00000074129;ENSMUSG00000050732;ENSMUSG00000037720;ENSMUSG00000024397;ENSMUSG00000030579;ENSMUSG00000038274;ENSMUSG00000058715;ENSMUSG00000063856;ENSMUSG00000024610;…	Tmem106a;Prdx1;Mif;B2m;Npc2;Lamp1;Cd68;Rps19;Rgs1;C1qb;C1qc;C1qa;Rpl13a;Vamp8;Tmem33;Aif1;Tyrobp;Fau;Fcer1g;Gpx1;Cd74;Pld3;Sec14l1;Lilrb4a;Rnf135;Ifitm2;Cd52;Cyba;Nagk;Ly96;Wfdc17;Slamf7;Cd300a;H2-M2;Lyz2;Saa3
GO:0006518	peptide metabolic process	http://amigo.geneontology.org/amigo/term/GO:0006518	763	24	5.7766	4.15469	2.21708e-06	11991;13627;14109;19933;19941;19951;19988;20005;20042;20044;20085;20116;22121;59287;60365;66590;67427;67945;68966;76808;76846;78294;110954;100503670	ENSMUSG00000037742;ENSMUSG00000047215;ENSMUSG00000022204;ENSMUSG00000020460;ENSMUSG00000003458;ENSMUSG00000024608;ENSMUSG00000045128;ENSMUSG00000038374;ENSMUSG00000041453;ENSMUSG00000040952;ENSMUSG00000029614;ENSMUSG00000074129;ENSMUSG00000008682;ENSMUSG00000058558;ENSMUSG00000047675;ENSMUSG00000006333;ENSMUSG00000093674;ENSMUSG00000057841;ENSMUSG00000038274;ENSMUSG00000028234;ENSMUSG00000003808;…	Eef1a1;Rpl9;Ngdn;Rps27a;Ncstn;Rps14;Rpl18a;Rbm8a;Rpl21;Rps19;Rpl6;Rpl13a;Rpl10;Rpl5;Rps8;Rps9;Rpl41;Rpl32;Fau;Rps20;Farsa;Rpl26;Rps12;Hnrnpd
GO:0044419	biological process involved in interspecies interaction between organisms	http://amigo.geneontology.org/amigo/term/GO:0044419	1738	37	13.1582	2.81193	3.24126e-06	11629;12010;12259;12260;12262;12514;13057;13627;14109;14127;14728;14775;14990;16149;16783;17087;17105;17319;18477;18807;20085;20210;22121;22177;22320;23833;50778;56174;67878;67963;71956;74136;75345;80876;217203;217303;100034251	ENSMUSG00000037742;ENSMUSG00000034947;ENSMUSG00000028691;ENSMUSG00000033307;ENSMUSG00000060802;ENSMUSG00000021242;ENSMUSG00000031447;ENSMUSG00000018774;ENSMUSG00000040952;ENSMUSG00000026358;ENSMUSG00000036905;ENSMUSG00000036896;ENSMUSG00000036887;ENSMUSG00000074129;ENSMUSG00000050732;ENSMUSG00000037720;ENSMUSG00000024397;ENSMUSG00000030579;ENSMUSG00000038274;ENSMUSG00000058715;ENSMUSG00000063856;…	Eef1a1;Tmem106a;Prdx1;Mif;B2m;Npc2;Lamp1;Cd68;Rps19;Rgs1;C1qb;C1qc;C1qa;Rpl13a;Vamp8;Tmem33;Aif1;Tyrobp;Fau;Fcer1g;Gpx1;Cd74;Pld3;Sec14l1;Lilrb4a;Rnf135;Ifitm2;Cd52;Cyba;Nagk;Ly96;Wfdc17;Slamf7;Cd300a;H2-M2;Lyz2;Saa3
GO:0006952	defense response	http://amigo.geneontology.org/amigo/term/GO:0006952	1769	37	13.3929	2.76265	4.84653e-06	11629;12010;12259;12260;12262;12514;13040;13057;14109;14127;14727;14728;14775;14990;16149;16783;17087;17105;17319;18477;18807;20085;20210;20619;22121;22177;22320;56174;56426;67878;71956;74136;75345;80876;217203;217303;100034251	ENSMUSG00000027287;ENSMUSG00000038642;ENSMUSG00000034947;ENSMUSG00000028691;ENSMUSG00000033307;ENSMUSG00000060802;ENSMUSG00000031447;ENSMUSG00000018774;ENSMUSG00000040952;ENSMUSG00000036905;ENSMUSG00000036896;ENSMUSG00000036887;ENSMUSG00000074129;ENSMUSG00000050732;ENSMUSG00000037720;ENSMUSG00000024397;ENSMUSG00000030579;ENSMUSG00000038274;ENSMUSG00000058715;ENSMUSG00000063856;ENSMUSG00000024610;…	Snap23;Ctss;Tmem106a;Prdx1;Mif;B2m;Lamp1;Cd68;Rps19;C1qb;C1qc;C1qa;Rpl13a;Vamp8;Tmem33;Aif1;Tyrobp;Fau;Fcer1g;Gpx1;Cd74;Pld3;Pdcd10;Sec14l1;Lilrb4a;Rnf135;Ifitm2;Lilrb4b;Cyba;Nagk;Ly96;Wfdc17;Slamf7;Cd300a;H2-M2;Lyz2;Saa3
GO:0043604	amide biosynthetic process	http://amigo.geneontology.org/amigo/term/GO:0043604	772	23	5.84474	3.93516	1.0868e-05	11991;13627;14109;19933;19941;19951;19988;20005;20042;20044;20085;20116;22121;60365;66590;67427;67945;68966;76808;76846;78294;110954;100503670	ENSMUSG00000037742;ENSMUSG00000047215;ENSMUSG00000022204;ENSMUSG00000020460;ENSMUSG00000024608;ENSMUSG00000045128;ENSMUSG00000038374;ENSMUSG00000041453;ENSMUSG00000040952;ENSMUSG00000029614;ENSMUSG00000074129;ENSMUSG00000008682;ENSMUSG00000058558;ENSMUSG00000047675;ENSMUSG00000006333;ENSMUSG00000093674;ENSMUSG00000057841;ENSMUSG00000038274;ENSMUSG00000028234;ENSMUSG00000003808;ENSMUSG00000060938;…	Eef1a1;Rpl9;Ngdn;Rps27a;Rps14;Rpl18a;Rbm8a;Rpl21;Rps19;Rpl6;Rpl13a;Rpl10;Rpl5;Rps8;Rps9;Rpl41;Rpl32;Fau;Rps20;Farsa;Rpl26;Rps12;Hnrnpd
GO:0043603	amide metabolic process	http://amigo.geneontology.org/amigo/term/GO:0043603	1061	27	8.03274	3.36125	1.38089e-05	11991;13627;14109;19156;19703;19933;19941;19951;19988;20005;20042;20044;20085;20116;22121;56174;59287;60365;66590;67427;67945;68966;76808;76846;78294;110954;100503670	ENSMUSG00000037742;ENSMUSG00000047215;ENSMUSG00000022204;ENSMUSG00000004207;ENSMUSG00000020460;ENSMUSG00000003458;ENSMUSG00000024608;ENSMUSG00000045128;ENSMUSG00000031387;ENSMUSG00000038374;ENSMUSG00000041453;ENSMUSG00000040952;ENSMUSG00000029614;ENSMUSG00000074129;ENSMUSG00000008682;ENSMUSG00000058558;ENSMUSG00000047675;ENSMUSG00000006333;ENSMUSG00000093674;ENSMUSG00000057841;ENSMUSG00000038274;…	Eef1a1;Rpl9;Ngdn;Psap;Rps27a;Ncstn;Rps14;Rpl18a;Renbp;Rbm8a;Rpl21;Rps19;Rpl6;Rpl13a;Rpl10;Rpl5;Rps8;Rps9;Rpl41;Rpl32;Fau;Rps20;Farsa;Rpl26;Rps12;Nagk;Hnrnpd
GO:0045321	leukocyte activation	http://amigo.geneontology.org/amigo/term/GO:0045321	1021	26	7.7299	3.36356	2.31625e-05	11629;12010;12047;12259;14127;14727;14728;14990;16149;16783;17000;17319;18477;19156;20619;22177;22320;24099;57376;59287;66494;75345;93695;217203;217303;380732	ENSMUSG00000027287;ENSMUSG00000004207;ENSMUSG00000021486;ENSMUSG00000003458;ENSMUSG00000034947;ENSMUSG00000028691;ENSMUSG00000033307;ENSMUSG00000060802;ENSMUSG00000031447;ENSMUSG00000036887;ENSMUSG00000050732;ENSMUSG00000024397;ENSMUSG00000030579;ENSMUSG00000037935;ENSMUSG00000058715;ENSMUSG00000031497;ENSMUSG00000024610;ENSMUSG00000099974;ENSMUSG00000112148;ENSMUSG00000112023;ENSMUSG00000029816;…	Snap23;Psap;Prelid1;Ncstn;Tmem106a;Prdx1;Mif;B2m;Lamp1;C1qa;Vamp8;Aif1;Tyrobp;Smarce1;Fcer1g;Tnfsf13b;Cd74;Bcl2a1d;Lilrb4a;Lilrb4b;Gpnmb;Milr1;Slamf7;Cd300a;Ltbr;H2-M2
GO:0098542	defense response to other organism	http://amigo.geneontology.org/amigo/term/GO:0098542	1244	29	9.41821	3.07914	2.31625e-05	11629;12010;12259;12260;12262;13057;14109;14127;14990;16149;16783;17087;17105;17319;18477;18807;20085;22121;22177;22320;56174;67878;71956;74136;75345;80876;217203;217303;100034251	ENSMUSG00000034947;ENSMUSG00000028691;ENSMUSG00000033307;ENSMUSG00000060802;ENSMUSG00000031447;ENSMUSG00000040952;ENSMUSG00000036905;ENSMUSG00000036896;ENSMUSG00000036887;ENSMUSG00000074129;ENSMUSG00000050732;ENSMUSG00000037720;ENSMUSG00000024397;ENSMUSG00000030579;ENSMUSG00000038274;ENSMUSG00000058715;ENSMUSG00000024610;ENSMUSG00000003363;ENSMUSG00000020823;ENSMUSG00000020707;ENSMUSG00000060591;…	Tmem106a;Prdx1;Mif;B2m;Lamp1;Rps19;C1qb;C1qc;C1qa;Rpl13a;Vamp8;Tmem33;Aif1;Tyrobp;Fau;Fcer1g;Cd74;Pld3;Sec14l1;Rnf135;Ifitm2;Cyba;Nagk;Ly96;Wfdc17;Slamf7;Cd300a;H2-M2;Lyz2
GO:0050778	positive regulation of immune response	http://amigo.geneontology.org/amigo/term/GO:0050778	727	21	5.50405	3.81537	6.45964e-05	12010;12047;12259;12260;12262;13057;14127;14727;14728;14990;16149;16783;17087;17319;20085;22177;24099;56174;71956;74136;217303	ENSMUSG00000033307;ENSMUSG00000060802;ENSMUSG00000031447;ENSMUSG00000040952;ENSMUSG00000036905;ENSMUSG00000036896;ENSMUSG00000036887;ENSMUSG00000030579;ENSMUSG00000058715;ENSMUSG00000031497;ENSMUSG00000024610;ENSMUSG00000099974;ENSMUSG00000020823;ENSMUSG00000112148;ENSMUSG00000020707;ENSMUSG00000112023;ENSMUSG00000006519;ENSMUSG00000034744;ENSMUSG00000025779;ENSMUSG00000034652;ENSMUSG00000016283	Mif;B2m;Lamp1;Rps19;C1qb;C1qc;C1qa;Tyrobp;Fcer1g;Tnfsf13b;Cd74;Bcl2a1d;Sec14l1;Lilrb4a;Rnf135;Lilrb4b;Cyba;Nagk;Ly96;Cd300a;H2-M2
GO:0002443	leukocyte mediated immunity	http://amigo.geneontology.org/amigo/term/GO:0002443	433	16	3.2782	4.88072	8.58065e-05	12010;12259;12260;12262;14127;14727;14728;14990;16149;16783;18477;20619;22177;22320;217303;380732	ENSMUSG00000027287;ENSMUSG00000028691;ENSMUSG00000060802;ENSMUSG00000031447;ENSMUSG00000036905;ENSMUSG00000036896;ENSMUSG00000036887;ENSMUSG00000050732;ENSMUSG00000030579;ENSMUSG00000058715;ENSMUSG00000024610;ENSMUSG00000112148;ENSMUSG00000112023;ENSMUSG00000040528;ENSMUSG00000034652;ENSMUSG00000016283	Snap23;Prdx1;B2m;Lamp1;C1qb;C1qc;C1qa;Vamp8;Tyrobp;Fcer1g;Cd74;Lilrb4a;Lilrb4b;Milr1;Cd300a;H2-M2
GO:0019882	antigen processing and presentation	http://amigo.geneontology.org/amigo/term/GO:0019882	118	9	0.893367	10.0742	0.000122487	12010;12514;13040;14127;14990;16149;16913;19156;19188	ENSMUSG00000038642;ENSMUSG00000004207;ENSMUSG00000024338;ENSMUSG00000060802;ENSMUSG00000018774;ENSMUSG00000079197;ENSMUSG00000058715;ENSMUSG00000024610;ENSMUSG00000016283	Ctss;Psap;Psmb8;B2m;Cd68;Psme2;Fcer1g;Cd74;H2-M2
GO:0002682	regulation of immune system process	http://amigo.geneontology.org/amigo/term/GO:0002682	1544	31	11.6895	2.65196	0.000169748	11629;12010;12047;12259;12260;12262;12514;13057;14127;14727;14728;14775;14990;16149;16783;17087;17319;20085;22177;22320;24099;56174;57376;66494;70088;71956;74136;75345;93695;217303;380732	ENSMUSG00000021486;ENSMUSG00000033307;ENSMUSG00000060802;ENSMUSG00000031447;ENSMUSG00000018774;ENSMUSG00000040952;ENSMUSG00000036905;ENSMUSG00000036896;ENSMUSG00000036887;ENSMUSG00000050732;ENSMUSG00000024397;ENSMUSG00000030579;ENSMUSG00000037935;ENSMUSG00000058715;ENSMUSG00000031497;ENSMUSG00000063856;ENSMUSG00000024610;ENSMUSG00000099974;ENSMUSG00000020823;ENSMUSG00000112148;ENSMUSG00000020707;…	Prelid1;Mif;B2m;Lamp1;Cd68;Rps19;C1qb;C1qc;C1qa;Vamp8;Aif1;Tyrobp;Smarce1;Fcer1g;Tnfsf13b;Gpx1;Cd74;Bcl2a1d;Sec14l1;Lilrb4a;Rnf135;Lilrb4b;Gpnmb;Cyba;Nagk;Meaf6;Ly96;Milr1;Slamf7;Cd300a;H2-M2
GO:0001775	cell activation	http://amigo.geneontology.org/amigo/term/GO:0001775	1149	26	8.69898	2.98886	0.00018067	11629;12010;12047;12259;14127;14727;14728;14990;16149;16783;17000;17319;18477;19156;20619;22177;22320;24099;57376;59287;66494;75345;93695;217203;217303;380732	ENSMUSG00000027287;ENSMUSG00000004207;ENSMUSG00000021486;ENSMUSG00000003458;ENSMUSG00000034947;ENSMUSG00000028691;ENSMUSG00000033307;ENSMUSG00000060802;ENSMUSG00000031447;ENSMUSG00000036887;ENSMUSG00000050732;ENSMUSG00000024397;ENSMUSG00000030579;ENSMUSG00000037935;ENSMUSG00000058715;ENSMUSG00000031497;ENSMUSG00000024610;ENSMUSG00000099974;ENSMUSG00000112148;ENSMUSG00000112023;ENSMUSG00000029816;…	Snap23;Psap;Prelid1;Ncstn;Tmem106a;Prdx1;Mif;B2m;Lamp1;C1qa;Vamp8;Aif1;Tyrobp;Smarce1;Fcer1g;Tnfsf13b;Cd74;Bcl2a1d;Lilrb4a;Lilrb4b;Gpnmb;Milr1;Slamf7;Cd300a;Ltbr;H2-M2
GO:0002532	production of molecular mediator involved in inflammatory response	http://amigo.geneontology.org/amigo/term/GO:0002532	96	8	0.726807	11.007	0.00025516	14127;14727;14728;18807;20085;20619;22320;217303	ENSMUSG00000027287;ENSMUSG00000040952;ENSMUSG00000050732;ENSMUSG00000058715;ENSMUSG00000003363;ENSMUSG00000112148;ENSMUSG00000112023;ENSMUSG00000034652	Snap23;Rps19;Vamp8;Fcer1g;Pld3;Lilrb4a;Lilrb4b;Cd300a
GO:0042274	ribosomal small subunit biogenesis	http://amigo.geneontology.org/amigo/term/GO:0042274	100	8	0.757091	10.5668	0.000335135	14109;20042;20044;20085;20116;68966;76846;78294	ENSMUSG00000022204;ENSMUSG00000020460;ENSMUSG00000024608;ENSMUSG00000040952;ENSMUSG00000047675;ENSMUSG00000006333;ENSMUSG00000038274;ENSMUSG00000061983	Ngdn;Rps27a;Rps14;Rps19;Rps8;Rps9;Fau;Rps12
GO:0050776	regulation of immune response	http://amigo.geneontology.org/amigo/term/GO:0050776	894	22	6.76839	3.2504	0.000352488	12010;12047;12259;12260;12262;13057;14127;14727;14728;14775;14990;16149;16783;17087;17319;20085;22177;24099;56174;71956;74136;217303	ENSMUSG00000033307;ENSMUSG00000060802;ENSMUSG00000031447;ENSMUSG00000040952;ENSMUSG00000036905;ENSMUSG00000036896;ENSMUSG00000036887;ENSMUSG00000030579;ENSMUSG00000058715;ENSMUSG00000031497;ENSMUSG00000063856;ENSMUSG00000024610;ENSMUSG00000099974;ENSMUSG00000020823;ENSMUSG00000112148;ENSMUSG00000020707;ENSMUSG00000112023;ENSMUSG00000006519;ENSMUSG00000034744;ENSMUSG00000025779;ENSMUSG00000034652;…	Mif;B2m;Lamp1;Rps19;C1qb;C1qc;C1qa;Tyrobp;Fcer1g;Tnfsf13b;Gpx1;Cd74;Bcl2a1d;Sec14l1;Lilrb4a;Rnf135;Lilrb4b;Cyba;Nagk;Ly96;Cd300a;H2-M2
GO:0002274	myeloid leukocyte activation	http://amigo.geneontology.org/amigo/term/GO:0002274	273	12	2.06686	5.80591	0.000390673	11629;12259;14127;14727;14728;17000;20619;22177;22320;217203;217303;380732	ENSMUSG00000027287;ENSMUSG00000034947;ENSMUSG00000036887;ENSMUSG00000050732;ENSMUSG00000024397;ENSMUSG00000030579;ENSMUSG00000058715;ENSMUSG00000112148;ENSMUSG00000112023;ENSMUSG00000040528;ENSMUSG00000034652;ENSMUSG00000030339	Snap23;Tmem106a;C1qa;Vamp8;Aif1;Tyrobp;Fcer1g;Lilrb4a;Lilrb4b;Milr1;Cd300a;Ltbr
GO:0002684	positive regulation of immune system process	http://amigo.geneontology.org/amigo/term/GO:0002684	1079	24	8.16901	2.93793	0.000594685	11629;12010;12047;12259;12260;12262;13057;14127;14727;14728;14990;16149;16783;17087;17319;20085;22177;22320;24099;56174;57376;71956;74136;217303	ENSMUSG00000033307;ENSMUSG00000060802;ENSMUSG00000031447;ENSMUSG00000040952;ENSMUSG00000036905;ENSMUSG00000036896;ENSMUSG00000036887;ENSMUSG00000050732;ENSMUSG00000024397;ENSMUSG00000030579;ENSMUSG00000037935;ENSMUSG00000058715;ENSMUSG00000031497;ENSMUSG00000024610;ENSMUSG00000099974;ENSMUSG00000020823;ENSMUSG00000112148;ENSMUSG00000020707;ENSMUSG00000112023;ENSMUSG00000006519;ENSMUSG00000034744;…	Mif;B2m;Lamp1;Rps19;C1qb;C1qc;C1qa;Vamp8;Aif1;Tyrobp;Smarce1;Fcer1g;Tnfsf13b;Cd74;Bcl2a1d;Sec14l1;Lilrb4a;Rnf135;Lilrb4b;Cyba;Nagk;Ly96;Cd300a;H2-M2
GO:0019884	antigen processing and presentation of exogenous antigen	http://amigo.geneontology.org/amigo/term/GO:0019884	50	6	0.378546	15.8501	0.000645045	12010;13040;14127;14990;16149;19188	ENSMUSG00000038642;ENSMUSG00000060802;ENSMUSG00000079197;ENSMUSG00000058715;ENSMUSG00000024610;ENSMUSG00000016283	Ctss;B2m;Psme2;Fcer1g;Cd74;H2-M2
GO:0002252	immune effector process	http://amigo.geneontology.org/amigo/term/GO:0002252	674	18	5.10279	3.52748	0.00105717	12010;12259;12260;12262;14127;14727;14728;14990;16149;16783;17319;18477;20085;20619;22177;22320;217303;380732	ENSMUSG00000027287;ENSMUSG00000028691;ENSMUSG00000033307;ENSMUSG00000060802;ENSMUSG00000031447;ENSMUSG00000040952;ENSMUSG00000036905;ENSMUSG00000036896;ENSMUSG00000036887;ENSMUSG00000050732;ENSMUSG00000030579;ENSMUSG00000058715;ENSMUSG00000024610;ENSMUSG00000112148;ENSMUSG00000112023;ENSMUSG00000040528;ENSMUSG00000034652;ENSMUSG00000016283	Snap23;Prdx1;Mif;B2m;Lamp1;Rps19;C1qb;C1qc;C1qa;Vamp8;Tyrobp;Fcer1g;Cd74;Lilrb4a;Lilrb4b;Milr1;Cd300a;H2-M2
GO:0006954	inflammatory response	http://amigo.geneontology.org/amigo/term/GO:0006954	819	20	6.20058	3.22551	0.00107304	11629;12259;12514;13040;13057;14127;14727;14728;14775;14990;17087;17319;18807;20085;20210;20619;22177;22320;56426;217303	ENSMUSG00000027287;ENSMUSG00000038642;ENSMUSG00000033307;ENSMUSG00000018774;ENSMUSG00000040952;ENSMUSG00000036887;ENSMUSG00000050732;ENSMUSG00000024397;ENSMUSG00000030579;ENSMUSG00000058715;ENSMUSG00000063856;ENSMUSG00000003363;ENSMUSG00000027835;ENSMUSG00000112148;ENSMUSG00000112023;ENSMUSG00000006519;ENSMUSG00000025779;ENSMUSG00000034652;ENSMUSG00000016283;ENSMUSG00000040026	Snap23;Ctss;Mif;Cd68;Rps19;C1qa;Vamp8;Aif1;Tyrobp;Fcer1g;Gpx1;Pld3;Pdcd10;Lilrb4a;Lilrb4b;Cyba;Ly96;Cd300a;H2-M2;Saa3
GO:0032640	tumor necrosis factor production	http://amigo.geneontology.org/amigo/term/GO:0032640	206	10	1.55961	6.41187	0.00107304	13057;14127;14727;14728;14990;17087;17319;22177;93695;217203	ENSMUSG00000034947;ENSMUSG00000033307;ENSMUSG00000030579;ENSMUSG00000058715;ENSMUSG00000112148;ENSMUSG00000112023;ENSMUSG00000029816;ENSMUSG00000006519;ENSMUSG00000025779;ENSMUSG00000016283	Tmem106a;Mif;Tyrobp;Fcer1g;Lilrb4a;Lilrb4b;Gpnmb;Cyba;Ly96;H2-M2
GO:0032680	regulation of tumor necrosis factor production	http://amigo.geneontology.org/amigo/term/GO:0032680	206	10	1.55961	6.41187	0.00107304	13057;14127;14727;14728;14990;17087;17319;22177;93695;217203	ENSMUSG00000034947;ENSMUSG00000033307;ENSMUSG00000030579;ENSMUSG00000058715;ENSMUSG00000112148;ENSMUSG00000112023;ENSMUSG00000029816;ENSMUSG00000006519;ENSMUSG00000025779;ENSMUSG00000016283	Tmem106a;Mif;Tyrobp;Fcer1g;Lilrb4a;Lilrb4b;Gpnmb;Cyba;Ly96;H2-M2
GO:0071706	tumor necrosis factor superfamily cytokine production	http://amigo.geneontology.org/amigo/term/GO:0071706	209	10	1.58232	6.31983	0.00115056	13057;14127;14727;14728;14990;17087;17319;22177;93695;217203	ENSMUSG00000034947;ENSMUSG00000033307;ENSMUSG00000030579;ENSMUSG00000058715;ENSMUSG00000112148;ENSMUSG00000112023;ENSMUSG00000029816;ENSMUSG00000006519;ENSMUSG00000025779;ENSMUSG00000016283	Tmem106a;Mif;Tyrobp;Fcer1g;Lilrb4a;Lilrb4b;Gpnmb;Cyba;Ly96;H2-M2
GO:1903555	regulation of tumor necrosis factor superfamily cytokine production	http://amigo.geneontology.org/amigo/term/GO:1903555	209	10	1.58232	6.31983	0.00115056	13057;14127;14727;14728;14990;17087;17319;22177;93695;217203	ENSMUSG00000034947;ENSMUSG00000033307;ENSMUSG00000030579;ENSMUSG00000058715;ENSMUSG00000112148;ENSMUSG00000112023;ENSMUSG00000029816;ENSMUSG00000006519;ENSMUSG00000025779;ENSMUSG00000016283	Tmem106a;Mif;Tyrobp;Fcer1g;Lilrb4a;Lilrb4b;Gpnmb;Cyba;Ly96;H2-M2
GO:0046649	lymphocyte activation	http://amigo.geneontology.org/amigo/term/GO:0046649	835	20	6.32171	3.1637	0.00125213	11629;12010;12047;14127;14727;14728;14990;16149;16783;17319;18477;19156;22177;24099;57376;59287;66494;75345;93695;217303	ENSMUSG00000004207;ENSMUSG00000021486;ENSMUSG00000003458;ENSMUSG00000028691;ENSMUSG00000033307;ENSMUSG00000060802;ENSMUSG00000031447;ENSMUSG00000024397;ENSMUSG00000030579;ENSMUSG00000037935;ENSMUSG00000058715;ENSMUSG00000031497;ENSMUSG00000024610;ENSMUSG00000099974;ENSMUSG00000112148;ENSMUSG00000112023;ENSMUSG00000029816;ENSMUSG00000038179;ENSMUSG00000034652;ENSMUSG00000016283	Psap;Prelid1;Ncstn;Prdx1;Mif;B2m;Lamp1;Aif1;Tyrobp;Smarce1;Fcer1g;Tnfsf13b;Cd74;Bcl2a1d;Lilrb4a;Lilrb4b;Gpnmb;Slamf7;Cd300a;H2-M2
GO:0019886	antigen processing and presentation of exogenous peptide antigen via MHC class II	http://amigo.geneontology.org/amigo/term/GO:0019886	16	4	0.121135	33.0211	0.00131947	12010;13040;14127;16149	ENSMUSG00000038642;ENSMUSG00000060802;ENSMUSG00000058715;ENSMUSG00000024610	Ctss;B2m;Fcer1g;Cd74
GO:0045576	mast cell activation	http://amigo.geneontology.org/amigo/term/GO:0045576	95	7	0.719237	9.73254	0.00187487	14127;14727;14728;20619;22320;217303;380732	ENSMUSG00000027287;ENSMUSG00000050732;ENSMUSG00000058715;ENSMUSG00000112148;ENSMUSG00000112023;ENSMUSG00000040528;ENSMUSG00000034652	Snap23;Vamp8;Fcer1g;Lilrb4a;Lilrb4b;Milr1;Cd300a
GO:0002699	positive regulation of immune effector process	http://amigo.geneontology.org/amigo/term/GO:0002699	287	11	2.17285	5.06247	0.00282061	12010;14127;14728;14990;16149;16783;17319;20085;22177;22320;217303	ENSMUSG00000033307;ENSMUSG00000060802;ENSMUSG00000031447;ENSMUSG00000040952;ENSMUSG00000050732;ENSMUSG00000030579;ENSMUSG00000058715;ENSMUSG00000024610;ENSMUSG00000112148;ENSMUSG00000034652;ENSMUSG00000016283	Mif;B2m;Lamp1;Rps19;Vamp8;Tyrobp;Fcer1g;Cd74;Lilrb4a;Cd300a;H2-M2
GO:0002279	mast cell activation involved in immune response	http://amigo.geneontology.org/amigo/term/GO:0002279	69	6	0.522393	11.4856	0.003033	14127;14728;20619;22320;217303;380732	ENSMUSG00000027287;ENSMUSG00000050732;ENSMUSG00000058715;ENSMUSG00000112148;ENSMUSG00000040528;ENSMUSG00000034652	Snap23;Vamp8;Fcer1g;Lilrb4a;Milr1;Cd300a
GO:0002495	antigen processing and presentation of peptide antigen via MHC class II	http://amigo.geneontology.org/amigo/term/GO:0002495	20	4	0.151418	26.4169	0.003033	12010;13040;14127;16149	ENSMUSG00000038642;ENSMUSG00000060802;ENSMUSG00000058715;ENSMUSG00000024610	Ctss;B2m;Fcer1g;Cd74
GO:0042110	T cell activation	http://amigo.geneontology.org/amigo/term/GO:0042110	604	16	4.57283	3.49893	0.003033	11629;12010;12047;14127;14727;14728;14990;16149;19156;24099;57376;59287;66494;75345;93695;217303	ENSMUSG00000004207;ENSMUSG00000021486;ENSMUSG00000003458;ENSMUSG00000060802;ENSMUSG00000024397;ENSMUSG00000037935;ENSMUSG00000058715;ENSMUSG00000031497;ENSMUSG00000024610;ENSMUSG00000099974;ENSMUSG00000112148;ENSMUSG00000112023;ENSMUSG00000029816;ENSMUSG00000038179;ENSMUSG00000034652;ENSMUSG00000016283	Psap;Prelid1;Ncstn;B2m;Aif1;Smarce1;Fcer1g;Tnfsf13b;Cd74;Bcl2a1d;Lilrb4a;Lilrb4b;Gpnmb;Slamf7;Cd300a;H2-M2
GO:0002683	negative regulation of immune system process	http://amigo.geneontology.org/amigo/term/GO:0002683	543	15	4.111	3.64874	0.00343314	12262;12514;14127;14727;14728;14775;14990;16149;17319;20085;22177;74136;93695;217303;380732	ENSMUSG00000033307;ENSMUSG00000018774;ENSMUSG00000040952;ENSMUSG00000036896;ENSMUSG00000030579;ENSMUSG00000058715;ENSMUSG00000063856;ENSMUSG00000024610;ENSMUSG00000020823;ENSMUSG00000112148;ENSMUSG00000112023;ENSMUSG00000029816;ENSMUSG00000040528;ENSMUSG00000034652;ENSMUSG00000016283	Mif;Cd68;Rps19;C1qc;Tyrobp;Fcer1g;Gpx1;Cd74;Sec14l1;Lilrb4a;Lilrb4b;Gpnmb;Milr1;Cd300a;H2-M2
GO:0002504	antigen processing and presentation of peptide or polysaccharide antigen via MHC class II	http://amigo.geneontology.org/amigo/term/GO:0002504	21	4	0.158989	25.159	0.00354289	12010;13040;14127;16149	ENSMUSG00000038642;ENSMUSG00000060802;ENSMUSG00000058715;ENSMUSG00000024610	Ctss;B2m;Fcer1g;Cd74
GO:0002478	antigen processing and presentation of exogenous peptide antigen	http://amigo.geneontology.org/amigo/term/GO:0002478	43	5	0.325549	15.3587	0.00359578	12010;13040;14127;14990;16149	ENSMUSG00000038642;ENSMUSG00000060802;ENSMUSG00000058715;ENSMUSG00000024610;ENSMUSG00000016283	Ctss;B2m;Fcer1g;Cd74;H2-M2

## Sheet: 129DEG-WT
Pathway enrichement analysis on the 129 DEG between WT-STAT3 vs WT-NF-kB astrocytes
geneSet	description	link	size	overlap	expect	enrichmentRatio	FDR	overlapId	userId	wikiGeneName
KEGG
mmu01100	Metabolic pathways	http://www.kegg.jp/kegg-bin/show_pathway?mmu01100+11416+11636+11676+12411+13110+13850+14933+18041+18802+216739+22117+229709+23971+246179+26938+331026+67292+67916+74205+74519+94180+97884	1625	22	9.9628	2.2082	0.0344	11416;11636;11676;12411;13110;13850;14933;18041;18802;216739;22117;229709;23971;246179;26938;331026;67292;67916;74205;74519;94180;97884	ENSMUSG00000039242;ENSMUSG00000032281;ENSMUSG00000032883;ENSMUSG00000020333;ENSMUSG00000027893;ENSMUSG00000026817;ENSMUSG00000017390;ENSMUSG00000024039;ENSMUSG00000052914;ENSMUSG00000015224;ENSMUSG00000022040;ENSMUSG00000028414;ENSMUSG00000025059;ENSMUSG00000070284;ENSMUSG00000027618;ENSMUSG00000028032;ENSMUSG00000026698;ENSMUSG00000026173;ENSMUSG00000028517;ENSMUSG00000027822;ENSMUSG00000039037;…	B3galnt2;Acsbg1;Acsl3;Acsl6;Ahcyl1;Ak1;Aldoc;Cbs;Cyp2j6;Cyp2j9;Ephx2;Fktn;Gk;Gmppb;Nfs1;Papss1;Pigc;Plcd4;Plpp3;Slc33a1;St6galnac5;Tst
mmu00061	Fatty acid biosynthesis	http://www.kegg.jp/kegg-bin/show_pathway?mmu00061+216739+74205+94180	19	3	0.1165	25.7538	0.0344	216739;74205;94180	ENSMUSG00000032281;ENSMUSG00000032883;ENSMUSG00000020333	Acsbg1;Acsl3;Acsl6

## Sheet: 467DEG-up
Pathway enrichement analysis on the 104 up-regulated genes in AD-STAT3 vs WT-STAT3 astrocytes
geneSet	description	link	size	overlap	expect	enrichmentRatio	FDR	overlapId	userId	wikiGeneName
KEGG
mmu04142	Lysosome	http://www.kegg.jp/kegg-bin/show_pathway?mmu04142+11975+12751+14387+15211+16792+17159+74008	135	7	0.8129	8.6112	0.0052	11975;12751;14387;15211;16792;17159;74008	ENSMUSG00000028581;ENSMUSG00000025579;ENSMUSG00000025232;ENSMUSG00000030894;ENSMUSG00000005142;ENSMUSG00000019302;ENSMUSG00000020604	Laptm5;Gaa;Hexa;Tpp1;Man2b1;Atp6v0a1;Arsg

## Sheet: 467DEG-dw
Pathway enrichement analysis on the 363 down-regulated genes in AD-STAT3 vs WT-STAT3 astrocytes
geneSet	description	link	size	overlap	expect	enrichmentRatio	FDR	overlapId	userId	wikiGeneName
REACTOME
R-MMU-72766	Translation	http://reactome.org/PathwayBrowser/#/R-MMU-72766	222	77	6.18247	12.4546	2.16241e-63	100502825;114641;14548;19899;19933;19935;19941;19942;19943;19944;19946;19951;19981;20005;20044;20054;20068;20085;20088;20090;20115;20116;22121;22186;22187;226982;24030;26451;267019;268449;269261;27207;27370;27395;319195;54127;54217;56040;57294;57808;619547;65019;66121;66230;66242;66292;66419;66448;66475;66481;66483;66489;66493;66845;67025;67097;67186;67248;67270;67281;67427;67671;67674;67681;6794…	ENSMUSG00000039001;ENSMUSG00000063787;ENSMUSG00000036781;ENSMUSG00000062997;ENSMUSG00000057322;ENSMUSG00000063457;ENSMUSG00000057863;ENSMUSG00000034892;ENSMUSG00000028234;ENSMUSG00000067288;ENSMUSG00000106918;ENSMUSG00000010406;ENSMUSG00000090733;ENSMUSG00000049751;ENSMUSG00000063316;ENSMUSG00000046330;ENSMUSG00000016833;ENSMUSG00000025508;ENSMUSG00000054312;ENSMUSG00000073702;ENSMUSG00000079641;…	Rps21;Chchd1;Rps27l;Rpl35;Rpl38;Rps15;Rpl36;Rps29;Rps20;Rps28;Mrpl33;Mrpl52;Rps27;Rpl36al;Rpl27;Rpl37a;Mrps18c;Rplp2;Mrps21;Rpl31;Rpl39;Mrpl14;Rpl37;Rpl37;Mrpl53;Rps25;Rps26;Mrpl23;Rpl24;Rplp1;Uba52;Mrps16;Rps17;Rpl23;Rpl34;Rpl34;Rpl26;Rps15a;Rpl23a;Rpl32;Mrps28;Mrpl27;Rps14;Rpl21;Rps11;Rps24;Rpl11;Rpl30;Rps8;Mrpl42;Rps19;Rpl17;Rps23;Rpl35a;Rps10;Mrps12;Rpl12;Rps7;Rpl28;Mrps33;Rpl13a;Mrpl20;Rpl27…
R-MMU-1799339	SRP-dependent cotranslational protein targeting to membrane	http://reactome.org/PathwayBrowser/#/R-MMU-1799339	90	55	2.50641	21.9437	1.55862e-61	100502825;114641;19899;19933;19941;19942;19943;19944;19946;19951;19981;20005;20044;20054;20068;20085;20088;20090;20115;20116;22121;22186;22187;26451;267019;268449;269261;27207;27370;319195;54127;54217;56040;57294;57808;619547;65019;66475;66481;66483;66489;67025;67097;67186;67248;67281;67427;67671;67941;68028;68193;68436;75617;76808;76846	ENSMUSG00000039001;ENSMUSG00000036781;ENSMUSG00000062997;ENSMUSG00000057322;ENSMUSG00000063457;ENSMUSG00000057863;ENSMUSG00000034892;ENSMUSG00000028234;ENSMUSG00000067288;ENSMUSG00000090733;ENSMUSG00000049751;ENSMUSG00000063316;ENSMUSG00000046330;ENSMUSG00000025508;ENSMUSG00000073702;ENSMUSG00000079641;ENSMUSG00000041841;ENSMUSG00000041841;ENSMUSG00000009927;ENSMUSG00000025362;ENSMUSG00000098274;…	Rps21;Rps27l;Rpl35;Rpl38;Rps15;Rpl36;Rps29;Rps20;Rps28;Rps27;Rpl36al;Rpl27;Rpl37a;Rplp2;Rpl31;Rpl39;Rpl37;Rpl37;Rps25;Rps26;Rpl24;Rplp1;Uba52;Rps17;Rpl23;Rpl34;Rpl34;Rpl26;Rps15a;Rpl23a;Rpl32;Rps14;Rpl21;Rps11;Rps24;Rpl11;Rpl30;Rps8;Rps19;Rpl17;Rps23;Rpl35a;Rps10;Rpl12;Rps7;Rpl28;Rpl13a;Rpl27a;Rpl18a;Rpl18;Rpl22l1;Rpl29;Rpl9;Rps9;Ubb
R-MMU-975956	Nonsense Mediated Decay (NMD) independent of the Exon Junction Complex (EJC)	http://reactome.org/PathwayBrowser/#/R-MMU-975956	92	55	2.56211	21.4667	6.25597e-61	100502825;114641;19899;19933;19941;19942;19943;19944;19946;19951;19981;20005;20044;20054;20068;20085;20088;20090;20115;20116;22121;22186;22187;26451;267019;268449;269261;27207;27370;319195;54127;54217;56040;57294;57808;619547;65019;66475;66481;66483;66489;67025;67097;67186;67248;67281;67427;67671;67941;68028;68193;68436;75617;76808;76846	ENSMUSG00000039001;ENSMUSG00000036781;ENSMUSG00000062997;ENSMUSG00000057322;ENSMUSG00000063457;ENSMUSG00000057863;ENSMUSG00000034892;ENSMUSG00000028234;ENSMUSG00000067288;ENSMUSG00000090733;ENSMUSG00000049751;ENSMUSG00000063316;ENSMUSG00000046330;ENSMUSG00000025508;ENSMUSG00000073702;ENSMUSG00000079641;ENSMUSG00000041841;ENSMUSG00000041841;ENSMUSG00000009927;ENSMUSG00000025362;ENSMUSG00000098274;…	Rps21;Rps27l;Rpl35;Rpl38;Rps15;Rpl36;Rps29;Rps20;Rps28;Rps27;Rpl36al;Rpl27;Rpl37a;Rplp2;Rpl31;Rpl39;Rpl37;Rpl37;Rps25;Rps26;Rpl24;Rplp1;Uba52;Rps17;Rpl23;Rpl34;Rpl34;Rpl26;Rps15a;Rpl23a;Rpl32;Rps14;Rpl21;Rps11;Rps24;Rpl11;Rpl30;Rps8;Rps19;Rpl17;Rps23;Rpl35a;Rps10;Rpl12;Rps7;Rpl28;Rpl13a;Rpl27a;Rpl18a;Rpl18;Rpl22l1;Rpl29;Rpl9;Rps9;Ubb
R-MMU-72689	Formation of a pool of free 40S subunits	http://reactome.org/PathwayBrowser/#/R-MMU-72689	99	56	2.75705	20.3116	2.72887e-60	100502825;114641;19899;19933;19941;19942;19943;19944;19946;19951;19981;20005;20044;20054;20068;20085;20088;20090;20115;20116;22121;22186;22187;26451;267019;268449;269261;27207;27370;319195;54127;54217;56040;57294;57808;619547;65019;66475;66481;66483;66489;67025;67097;67186;67248;67281;67427;67671;67941;68028;68193;68436;73830;75617;76808;76846	ENSMUSG00000039001;ENSMUSG00000036781;ENSMUSG00000062997;ENSMUSG00000057322;ENSMUSG00000063457;ENSMUSG00000057863;ENSMUSG00000034892;ENSMUSG00000028234;ENSMUSG00000067288;ENSMUSG00000090733;ENSMUSG00000049751;ENSMUSG00000063316;ENSMUSG00000046330;ENSMUSG00000025508;ENSMUSG00000073702;ENSMUSG00000079641;ENSMUSG00000041841;ENSMUSG00000041841;ENSMUSG00000009927;ENSMUSG00000025362;ENSMUSG00000098274;…	Rps21;Rps27l;Rpl35;Rpl38;Rps15;Rpl36;Rps29;Rps20;Rps28;Rps27;Rpl36al;Rpl27;Rpl37a;Rplp2;Rpl31;Rpl39;Rpl37;Rpl37;Rps25;Rps26;Rpl24;Rplp1;Uba52;Rps17;Rpl23;Rpl34;Rpl34;Rpl26;Rps15a;Rpl23a;Rpl32;Rps14;Rpl21;Rps11;Rps24;Rpl11;Rpl30;Rps8;Rps19;Rpl17;Rps23;Rpl35a;Rps10;Rpl12;Rps7;Rpl28;Rpl13a;Rpl27a;Rpl18a;Rpl18;Rpl22l1;Eif3k;Rpl29;Rpl9;Rps9;Ubb
R-MMU-72706	GTP hydrolysis and joining of the 60S ribosomal subunit	http://reactome.org/PathwayBrowser/#/R-MMU-72706	110	57	3.06339	18.6068	1.60508e-58	100502825;114641;19899;19933;19941;19942;19943;19944;19946;19951;19981;20005;20044;20054;20068;20085;20088;20090;20115;20116;22121;22186;22187;226982;26451;267019;268449;269261;27207;27370;319195;54127;54217;56040;57294;57808;619547;65019;66475;66481;66483;66489;67025;67097;67186;67248;67281;67427;67671;67941;68028;68193;68436;73830;75617;76808;76846	ENSMUSG00000039001;ENSMUSG00000036781;ENSMUSG00000062997;ENSMUSG00000057322;ENSMUSG00000063457;ENSMUSG00000057863;ENSMUSG00000034892;ENSMUSG00000028234;ENSMUSG00000067288;ENSMUSG00000090733;ENSMUSG00000049751;ENSMUSG00000063316;ENSMUSG00000046330;ENSMUSG00000025508;ENSMUSG00000073702;ENSMUSG00000079641;ENSMUSG00000041841;ENSMUSG00000041841;ENSMUSG00000009927;ENSMUSG00000025362;ENSMUSG00000098274;…	Rps21;Rps27l;Rpl35;Rpl38;Rps15;Rpl36;Rps29;Rps20;Rps28;Rps27;Rpl36al;Rpl27;Rpl37a;Rplp2;Rpl31;Rpl39;Rpl37;Rpl37;Rps25;Rps26;Rpl24;Rplp1;Uba52;Rps17;Rpl23;Rpl34;Rpl34;Rpl26;Rps15a;Rpl23a;Rpl32;Rps14;Rpl21;Rps11;Rps24;Rpl11;Rpl30;Rps8;Rps19;Rpl17;Rps23;Rpl35a;Rps10;Rpl12;Rps7;Rpl28;Rpl13a;Rpl27a;Rpl18a;Rpl18;Eif5b;Rpl22l1;Eif3k;Rpl29;Rpl9;Rps9;Ubb
R-MMU-156827	L13a-mediated translational silencing of Ceruloplasmin expression	http://reactome.org/PathwayBrowser/#/R-MMU-156827	109	56	3.03554	18.4481	3.21063e-57	100502825;114641;19899;19933;19941;19942;19943;19944;19946;19951;19981;20005;20044;20054;20068;20085;20088;20090;20115;20116;22121;22186;22187;26451;267019;268449;269261;27207;27370;319195;54127;54217;56040;57294;57808;619547;65019;66475;66481;66483;66489;67025;67097;67186;67248;67281;67427;67671;67941;68028;68193;68436;73830;75617;76808;76846	ENSMUSG00000039001;ENSMUSG00000036781;ENSMUSG00000062997;ENSMUSG00000057322;ENSMUSG00000063457;ENSMUSG00000057863;ENSMUSG00000034892;ENSMUSG00000028234;ENSMUSG00000067288;ENSMUSG00000090733;ENSMUSG00000049751;ENSMUSG00000063316;ENSMUSG00000046330;ENSMUSG00000025508;ENSMUSG00000073702;ENSMUSG00000079641;ENSMUSG00000041841;ENSMUSG00000041841;ENSMUSG00000009927;ENSMUSG00000025362;ENSMUSG00000098274;…	Rps21;Rps27l;Rpl35;Rpl38;Rps15;Rpl36;Rps29;Rps20;Rps28;Rps27;Rpl36al;Rpl27;Rpl37a;Rplp2;Rpl31;Rpl39;Rpl37;Rpl37;Rps25;Rps26;Rpl24;Rplp1;Uba52;Rps17;Rpl23;Rpl34;Rpl34;Rpl26;Rps15a;Rpl23a;Rpl32;Rps14;Rpl21;Rps11;Rps24;Rpl11;Rpl30;Rps8;Rps19;Rpl17;Rps23;Rpl35a;Rps10;Rpl12;Rps7;Rpl28;Rpl13a;Rpl27a;Rpl18a;Rpl18;Rpl22l1;Eif3k;Rpl29;Rpl9;Rps9;Ubb
R-MMU-72613	Eukaryotic Translation Initiation	http://reactome.org/PathwayBrowser/#/R-MMU-72613	117	57	3.25833	17.4936	1.10951e-56	100502825;114641;19899;19933;19941;19942;19943;19944;19946;19951;19981;20005;20044;20054;20068;20085;20088;20090;20115;20116;22121;22186;22187;226982;26451;267019;268449;269261;27207;27370;319195;54127;54217;56040;57294;57808;619547;65019;66475;66481;66483;66489;67025;67097;67186;67248;67281;67427;67671;67941;68028;68193;68436;73830;75617;76808;76846	ENSMUSG00000039001;ENSMUSG00000036781;ENSMUSG00000062997;ENSMUSG00000057322;ENSMUSG00000063457;ENSMUSG00000057863;ENSMUSG00000034892;ENSMUSG00000028234;ENSMUSG00000067288;ENSMUSG00000090733;ENSMUSG00000049751;ENSMUSG00000063316;ENSMUSG00000046330;ENSMUSG00000025508;ENSMUSG00000073702;ENSMUSG00000079641;ENSMUSG00000041841;ENSMUSG00000041841;ENSMUSG00000009927;ENSMUSG00000025362;ENSMUSG00000098274;…	Rps21;Rps27l;Rpl35;Rpl38;Rps15;Rpl36;Rps29;Rps20;Rps28;Rps27;Rpl36al;Rpl27;Rpl37a;Rplp2;Rpl31;Rpl39;Rpl37;Rpl37;Rps25;Rps26;Rpl24;Rplp1;Uba52;Rps17;Rpl23;Rpl34;Rpl34;Rpl26;Rps15a;Rpl23a;Rpl32;Rps14;Rpl21;Rps11;Rps24;Rpl11;Rpl30;Rps8;Rps19;Rpl17;Rps23;Rpl35a;Rps10;Rpl12;Rps7;Rpl28;Rpl13a;Rpl27a;Rpl18a;Rpl18;Eif5b;Rpl22l1;Eif3k;Rpl29;Rpl9;Rps9;Ubb
R-MMU-72737	Cap-dependent Translation Initiation	http://reactome.org/PathwayBrowser/#/R-MMU-72737	117	57	3.25833	17.4936	1.10951e-56	100502825;114641;19899;19933;19941;19942;19943;19944;19946;19951;19981;20005;20044;20054;20068;20085;20088;20090;20115;20116;22121;22186;22187;226982;26451;267019;268449;269261;27207;27370;319195;54127;54217;56040;57294;57808;619547;65019;66475;66481;66483;66489;67025;67097;67186;67248;67281;67427;67671;67941;68028;68193;68436;73830;75617;76808;76846	ENSMUSG00000039001;ENSMUSG00000036781;ENSMUSG00000062997;ENSMUSG00000057322;ENSMUSG00000063457;ENSMUSG00000057863;ENSMUSG00000034892;ENSMUSG00000028234;ENSMUSG00000067288;ENSMUSG00000090733;ENSMUSG00000049751;ENSMUSG00000063316;ENSMUSG00000046330;ENSMUSG00000025508;ENSMUSG00000073702;ENSMUSG00000079641;ENSMUSG00000041841;ENSMUSG00000041841;ENSMUSG00000009927;ENSMUSG00000025362;ENSMUSG00000098274;…	Rps21;Rps27l;Rpl35;Rpl38;Rps15;Rpl36;Rps29;Rps20;Rps28;Rps27;Rpl36al;Rpl27;Rpl37a;Rplp2;Rpl31;Rpl39;Rpl37;Rpl37;Rps25;Rps26;Rpl24;Rplp1;Uba52;Rps17;Rpl23;Rpl34;Rpl34;Rpl26;Rps15a;Rpl23a;Rpl32;Rps14;Rpl21;Rps11;Rps24;Rpl11;Rpl30;Rps8;Rps19;Rpl17;Rps23;Rpl35a;Rps10;Rpl12;Rps7;Rpl28;Rpl13a;Rpl27a;Rpl18a;Rpl18;Eif5b;Rpl22l1;Eif3k;Rpl29;Rpl9;Rps9;Ubb
R-MMU-927802	Nonsense-Mediated Decay (NMD)	http://reactome.org/PathwayBrowser/#/R-MMU-927802	112	56	3.11909	17.954	1.48524e-56	100502825;114641;19899;19933;19941;19942;19943;19944;19946;19951;19981;20005;20044;20054;20068;20085;20088;20090;20115;20116;22121;22186;22187;26451;267019;268449;269261;27207;27370;319195;54127;54217;56040;57294;57808;60365;619547;65019;66475;66481;66483;66489;67025;67097;67186;67248;67281;67427;67671;67941;68028;68193;68436;75617;76808;76846	ENSMUSG00000039001;ENSMUSG00000036781;ENSMUSG00000062997;ENSMUSG00000057322;ENSMUSG00000063457;ENSMUSG00000057863;ENSMUSG00000034892;ENSMUSG00000028234;ENSMUSG00000067288;ENSMUSG00000090733;ENSMUSG00000049751;ENSMUSG00000063316;ENSMUSG00000046330;ENSMUSG00000025508;ENSMUSG00000073702;ENSMUSG00000079641;ENSMUSG00000041841;ENSMUSG00000041841;ENSMUSG00000009927;ENSMUSG00000025362;ENSMUSG00000098274;…	Rps21;Rps27l;Rpl35;Rpl38;Rps15;Rpl36;Rps29;Rps20;Rps28;Rps27;Rpl36al;Rpl27;Rpl37a;Rplp2;Rpl31;Rpl39;Rpl37;Rpl37;Rps25;Rps26;Rpl24;Rplp1;Uba52;Rps17;Rpl23;Rpl34;Rpl34;Rpl26;Rps15a;Rpl23a;Rpl32;Rps14;Rpl21;Rps11;Rps24;Rpl11;Rpl30;Rps8;Rps19;Rpl17;Rps23;Rpl35a;Rps10;Rpl12;Rps7;Rpl28;Rpl13a;Rpl27a;Rbm8a;Rpl18a;Rpl18;Rpl22l1;Rpl29;Rpl9;Rps9;Ubb
R-MMU-975957	Nonsense Mediated Decay (NMD) enhanced by the Exon Junction Complex (EJC)	http://reactome.org/PathwayBrowser/#/R-MMU-975957	112	56	3.11909	17.954	1.48524e-56	100502825;114641;19899;19933;19941;19942;19943;19944;19946;19951;19981;20005;20044;20054;20068;20085;20088;20090;20115;20116;22121;22186;22187;26451;267019;268449;269261;27207;27370;319195;54127;54217;56040;57294;57808;60365;619547;65019;66475;66481;66483;66489;67025;67097;67186;67248;67281;67427;67671;67941;68028;68193;68436;75617;76808;76846	ENSMUSG00000039001;ENSMUSG00000036781;ENSMUSG00000062997;ENSMUSG00000057322;ENSMUSG00000063457;ENSMUSG00000057863;ENSMUSG00000034892;ENSMUSG00000028234;ENSMUSG00000067288;ENSMUSG00000090733;ENSMUSG00000049751;ENSMUSG00000063316;ENSMUSG00000046330;ENSMUSG00000025508;ENSMUSG00000073702;ENSMUSG00000079641;ENSMUSG00000041841;ENSMUSG00000041841;ENSMUSG00000009927;ENSMUSG00000025362;ENSMUSG00000098274;…	Rps21;Rps27l;Rpl35;Rpl38;Rps15;Rpl36;Rps29;Rps20;Rps28;Rps27;Rpl36al;Rpl27;Rpl37a;Rplp2;Rpl31;Rpl39;Rpl37;Rpl37;Rps25;Rps26;Rpl24;Rplp1;Uba52;Rps17;Rpl23;Rpl34;Rpl34;Rpl26;Rps15a;Rpl23a;Rpl32;Rps14;Rpl21;Rps11;Rps24;Rpl11;Rpl30;Rps8;Rps19;Rpl17;Rps23;Rpl35a;Rps10;Rpl12;Rps7;Rpl28;Rpl13a;Rpl27a;Rbm8a;Rpl18a;Rpl18;Rpl22l1;Rpl29;Rpl9;Rps9;Ubb
R-MMU-6791226	Major pathway of rRNA processing in the nucleolus and cytosol	http://reactome.org/PathwayBrowser/#/R-MMU-6791226	174	57	4.84572	11.7629	6.83539e-45	100502825;114641;19899;19933;19941;19942;19943;19944;19946;19951;19981;20005;20044;20054;20068;20085;20088;20090;20115;20116;22121;22186;22187;26451;267019;268449;269261;27207;27370;319195;54127;54217;56040;57294;57808;619547;65019;66475;66481;66483;66489;67025;67097;67186;67248;67281;67427;67671;67676;67941;68028;68193;68436;73736;75617;76808;76846	ENSMUSG00000039001;ENSMUSG00000036781;ENSMUSG00000062997;ENSMUSG00000057322;ENSMUSG00000063457;ENSMUSG00000057863;ENSMUSG00000034892;ENSMUSG00000028234;ENSMUSG00000067288;ENSMUSG00000090733;ENSMUSG00000049751;ENSMUSG00000063316;ENSMUSG00000046330;ENSMUSG00000025508;ENSMUSG00000073702;ENSMUSG00000079641;ENSMUSG00000041841;ENSMUSG00000041841;ENSMUSG00000024446;ENSMUSG00000009927;ENSMUSG00000025362;…	Rps21;Rps27l;Rpl35;Rpl38;Rps15;Rpl36;Rps29;Rps20;Rps28;Rps27;Rpl36al;Rpl27;Rpl37a;Rplp2;Rpl31;Rpl39;Rpl37;Rpl37;Rpp21;Rps25;Rps26;Rpl24;Rplp1;Uba52;Rps17;Rpl23;Rpl34;Rpl34;Rpl26;Rps15a;Rpl23a;Rpl32;Rps14;Rpl21;Rps11;Rps24;Rpl11;Rpl30;Rps8;Rps19;Rpl17;Rps23;Rpl35a;Rps10;Fcf1;Rpl12;Rps7;Rpl28;Rpl13a;Rpl27a;Rpl18a;Rpl18;Rpl22l1;Rpl29;Rpl9;Rps9;Ubb
R-MMU-72312	rRNA processing	http://reactome.org/PathwayBrowser/#/R-MMU-72312	174	57	4.84572	11.7629	6.83539e-45	100502825;114641;19899;19933;19941;19942;19943;19944;19946;19951;19981;20005;20044;20054;20068;20085;20088;20090;20115;20116;22121;22186;22187;26451;267019;268449;269261;27207;27370;319195;54127;54217;56040;57294;57808;619547;65019;66475;66481;66483;66489;67025;67097;67186;67248;67281;67427;67671;67676;67941;68028;68193;68436;73736;75617;76808;76846	ENSMUSG00000039001;ENSMUSG00000036781;ENSMUSG00000062997;ENSMUSG00000057322;ENSMUSG00000063457;ENSMUSG00000057863;ENSMUSG00000034892;ENSMUSG00000028234;ENSMUSG00000067288;ENSMUSG00000090733;ENSMUSG00000049751;ENSMUSG00000063316;ENSMUSG00000046330;ENSMUSG00000025508;ENSMUSG00000073702;ENSMUSG00000079641;ENSMUSG00000041841;ENSMUSG00000041841;ENSMUSG00000024446;ENSMUSG00000009927;ENSMUSG00000025362;…	Rps21;Rps27l;Rpl35;Rpl38;Rps15;Rpl36;Rps29;Rps20;Rps28;Rps27;Rpl36al;Rpl27;Rpl37a;Rplp2;Rpl31;Rpl39;Rpl37;Rpl37;Rpp21;Rps25;Rps26;Rpl24;Rplp1;Uba52;Rps17;Rpl23;Rpl34;Rpl34;Rpl26;Rps15a;Rpl23a;Rpl32;Rps14;Rpl21;Rps11;Rps24;Rpl11;Rpl30;Rps8;Rps19;Rpl17;Rps23;Rpl35a;Rps10;Fcf1;Rpl12;Rps7;Rpl28;Rpl13a;Rpl27a;Rpl18a;Rpl18;Rpl22l1;Rpl29;Rpl9;Rps9;Ubb
R-MMU-8868773	rRNA processing in the nucleus and cytosol	http://reactome.org/PathwayBrowser/#/R-MMU-8868773	174	57	4.84572	11.7629	6.83539e-45	100502825;114641;19899;19933;19941;19942;19943;19944;19946;19951;19981;20005;20044;20054;20068;20085;20088;20090;20115;20116;22121;22186;22187;26451;267019;268449;269261;27207;27370;319195;54127;54217;56040;57294;57808;619547;65019;66475;66481;66483;66489;67025;67097;67186;67248;67281;67427;67671;67676;67941;68028;68193;68436;73736;75617;76808;76846	ENSMUSG00000039001;ENSMUSG00000036781;ENSMUSG00000062997;ENSMUSG00000057322;ENSMUSG00000063457;ENSMUSG00000057863;ENSMUSG00000034892;ENSMUSG00000028234;ENSMUSG00000067288;ENSMUSG00000090733;ENSMUSG00000049751;ENSMUSG00000063316;ENSMUSG00000046330;ENSMUSG00000025508;ENSMUSG00000073702;ENSMUSG00000079641;ENSMUSG00000041841;ENSMUSG00000041841;ENSMUSG00000024446;ENSMUSG00000009927;ENSMUSG00000025362;…	Rps21;Rps27l;Rpl35;Rpl38;Rps15;Rpl36;Rps29;Rps20;Rps28;Rps27;Rpl36al;Rpl27;Rpl37a;Rplp2;Rpl31;Rpl39;Rpl37;Rpl37;Rpp21;Rps25;Rps26;Rpl24;Rplp1;Uba52;Rps17;Rpl23;Rpl34;Rpl34;Rpl26;Rps15a;Rpl23a;Rpl32;Rps14;Rpl21;Rps11;Rps24;Rpl11;Rpl30;Rps8;Rps19;Rpl17;Rps23;Rpl35a;Rps10;Fcf1;Rpl12;Rps7;Rpl28;Rpl13a;Rpl27a;Rpl18a;Rpl18;Rpl22l1;Rpl29;Rpl9;Rps9;Ubb
R-MMU-163200	Respiratory electron transport, ATP synthesis by chemiosmotic coupling, and heat production by uncoupling proteins,	http://reactome.org/PathwayBrowser/#/R-MMU-163200	116	47	3.23048	14.5489	1.20383e-41	100042503;104130;110323;11951;11957;11958;12857;12861;12867;12868;13063;17991;17992;17993;22272;228033;230075;27425;407785;54405;57423;595136;66046;66091;66142;66152;66218;66377;66379;66414;66416;66495;66576;66594;66706;66916;67126;67130;67184;68194;68197;68198;68202;68342;68349;69487;71679	ENSMUSG00000037152;ENSMUSG00000050856;ENSMUSG00000033938;ENSMUSG00000016252;ENSMUSG00000022890;ENSMUSG00000023089;ENSMUSG00000017778;ENSMUSG00000044894;ENSMUSG00000002416;ENSMUSG00000035674;ENSMUSG00000022450;ENSMUSG00000059534;ENSMUSG00000020022;ENSMUSG00000014294;ENSMUSG00000038690;ENSMUSG00000020163;ENSMUSG00000031231;ENSMUSG00000035885;ENSMUSG00000021606;ENSMUSG00000027384;ENSMUSG00000022820;…	Ndufc1;Atp5me;Ndufb7;Atp5f1e;Atp5pf;Ndufa5;Cox7c;Uqcrq;Ndufb2;Ndufa3;Ndufa6;Uqcr10;Ndufa12;Ndufa2;Atp5mf;Uqcr11;Cox7b;Cox8a;Ndufs6;Ndufaf5;Ndufb4;Ndufb4;Ndufs5;Ndufa7;Ndufb11;Cox6a1;Ndufa4;Cox6b1;Uqcrh;Ndufa13;Atp5mc1;Atp5mg;Ndufa1;Ndufb6;Ndufb3;Atp5pd;Cycs;Ndufc2;Cox14;Ndufb10;Cox4i1;Ndufb9;Ndufs4;Atp5mc3;Ndufaf3;Ndufb5;Ndufs3
R-MMU-611105	Respiratory electron transport	http://reactome.org/PathwayBrowser/#/R-MMU-611105	93	39	2.58996	15.0582	6.13793e-35	100042503;104130;110323;12857;12861;12867;12868;13063;17991;17992;17993;22272;230075;407785;54405;595136;66046;66091;66142;66152;66218;66377;66379;66414;66416;66495;66576;66594;66706;66916;67130;67184;68194;68197;68198;68202;68342;68349;69487	ENSMUSG00000037152;ENSMUSG00000033938;ENSMUSG00000023089;ENSMUSG00000017778;ENSMUSG00000044894;ENSMUSG00000002416;ENSMUSG00000035674;ENSMUSG00000022450;ENSMUSG00000059534;ENSMUSG00000020022;ENSMUSG00000014294;ENSMUSG00000020163;ENSMUSG00000031231;ENSMUSG00000035885;ENSMUSG00000021606;ENSMUSG00000027384;ENSMUSG00000022820;ENSMUSG00000022820;ENSMUSG00000028648;ENSMUSG00000041881;ENSMUSG00000031059;…	Ndufc1;Ndufb7;Ndufa5;Cox7c;Uqcrq;Ndufb2;Ndufa3;Ndufa6;Uqcr10;Ndufa12;Ndufa2;Uqcr11;Cox7b;Cox8a;Ndufs6;Ndufaf5;Ndufb4;Ndufb4;Ndufs5;Ndufa7;Ndufb11;Cox6a1;Ndufa4;Cox6b1;Uqcrh;Ndufa13;Ndufa1;Ndufb6;Ndufb3;Cycs;Ndufc2;Cox14;Ndufb10;Cox4i1;Ndufb9;Ndufs4;Ndufaf3;Ndufb5;Ndufs3
R-MMU-1428517	The citric acid (TCA) cycle and respiratory electron transport	http://reactome.org/PathwayBrowser/#/R-MMU-1428517	163	47	4.53938	10.3538	1.09037e-33	100042503;104130;110323;11951;11957;11958;12857;12861;12867;12868;13063;17991;17992;17993;22272;228033;230075;27425;407785;54405;57423;595136;66046;66091;66142;66152;66218;66377;66379;66414;66416;66495;66576;66594;66706;66916;67126;67130;67184;68194;68197;68198;68202;68342;68349;69487;71679	ENSMUSG00000037152;ENSMUSG00000050856;ENSMUSG00000033938;ENSMUSG00000016252;ENSMUSG00000022890;ENSMUSG00000023089;ENSMUSG00000017778;ENSMUSG00000044894;ENSMUSG00000002416;ENSMUSG00000035674;ENSMUSG00000022450;ENSMUSG00000059534;ENSMUSG00000020022;ENSMUSG00000014294;ENSMUSG00000038690;ENSMUSG00000020163;ENSMUSG00000031231;ENSMUSG00000035885;ENSMUSG00000021606;ENSMUSG00000027384;ENSMUSG00000022820;…	Ndufc1;Atp5me;Ndufb7;Atp5f1e;Atp5pf;Ndufa5;Cox7c;Uqcrq;Ndufb2;Ndufa3;Ndufa6;Uqcr10;Ndufa12;Ndufa2;Atp5mf;Uqcr11;Cox7b;Cox8a;Ndufs6;Ndufaf5;Ndufb4;Ndufb4;Ndufs5;Ndufa7;Ndufb11;Cox6a1;Ndufa4;Cox6b1;Uqcrh;Ndufa13;Atp5mc1;Atp5mg;Ndufa1;Ndufb6;Ndufb3;Atp5pd;Cycs;Ndufc2;Cox14;Ndufb10;Cox4i1;Ndufb9;Ndufs4;Atp5mc3;Ndufaf3;Ndufb5;Ndufs3
R-MMU-8953854	Metabolism of RNA	http://reactome.org/PathwayBrowser/#/R-MMU-8953854	586	77	16.3195	4.71828	5.04117e-31	100502825;107686;108121;114641;17749;19167;19188;19899;19933;19941;19942;19943;19944;19946;19951;19981;20005;20044;20054;20068;20085;20088;20090;20115;20116;22121;22186;22187;26444;26446;26451;267019;268449;269261;27207;27370;319195;54127;54217;56040;57294;57808;60365;619547;65019;66125;66177;66373;66467;66475;66481;66483;66489;66491;67025;67097;67186;67248;67281;67332;67427;67671;67676;67941;680…	ENSMUSG00000039001;ENSMUSG00000057278;ENSMUSG00000020018;ENSMUSG00000036781;ENSMUSG00000062997;ENSMUSG00000057322;ENSMUSG00000063457;ENSMUSG00000057863;ENSMUSG00000034892;ENSMUSG00000028234;ENSMUSG00000067288;ENSMUSG00000038489;ENSMUSG00000040824;ENSMUSG00000090733;ENSMUSG00000049751;ENSMUSG00000063316;ENSMUSG00000091625;ENSMUSG00000033020;ENSMUSG00000046330;ENSMUSG00000025508;ENSMUSG00000073702;…	Rps21;Snrpg;Snrpf;Rps27l;Rpl35;Rpl38;Rps15;Rpl36;Rps29;Rps20;Rps28;Polr2l;Snrpd2;Rps27;Rpl36al;Rpl27;Lsm5;Polr2f;Rpl37a;Rplp2;Rpl31;Rpl39;Polr2i;Rpl37;Rpl37;Rpp21;Rps25;Rps26;Ubl5;Rpl24;Polr2k;Rplp1;Uba52;Rps17;Rpl23;Rpl34;Rpl34;Rpl26;Rps15a;Rps27a;Rpl23a;Rpl32;Rps14;Rpl21;Rps11;Rps24;Rpl11;Rpl30;Rps8;Rps19;Rpl17;Rps23;Rpl35a;Rps10;Fcf1;Rpl12;Rps7;Rpl28;Ccdc12;Rpl13a;Rpl27a;Rbm8a;Rpl18a;Rpl18;Psm…
R-MMU-6799198	Complex I biogenesis	http://reactome.org/PathwayBrowser/#/R-MMU-6799198	55	26	1.53169	16.9747	1.30586e-24	100042503;104130;17991;17993;230075;407785;54405;595136;66046;66091;66218;66377;66414;66416;66495;66706;66916;67130;67184;68194;68197;68198;68202;68342;68349;69487	ENSMUSG00000037152;ENSMUSG00000033938;ENSMUSG00000023089;ENSMUSG00000002416;ENSMUSG00000035674;ENSMUSG00000022450;ENSMUSG00000020022;ENSMUSG00000014294;ENSMUSG00000021606;ENSMUSG00000027384;ENSMUSG00000022820;ENSMUSG00000022820;ENSMUSG00000028648;ENSMUSG00000041881;ENSMUSG00000031059;ENSMUSG00000036199;ENSMUSG00000016427;ENSMUSG00000071014;ENSMUSG00000026032;ENSMUSG00000030647;ENSMUSG00000040048;…	Ndufc1;Ndufb7;Ndufa5;Ndufb2;Ndufa3;Ndufa6;Ndufa12;Ndufa2;Ndufs6;Ndufaf5;Ndufb4;Ndufb4;Ndufs5;Ndufa7;Ndufb11;Ndufa13;Ndufa1;Ndufb6;Ndufb3;Ndufc2;Ndufb10;Ndufb9;Ndufs4;Ndufaf3;Ndufb5;Ndufs3
R-MMU-72695	Formation of the ternary complex, and subsequently, the 43S complex	http://reactome.org/PathwayBrowser/#/R-MMU-72695	51	22	1.4203	15.4897	1.33833e-19	20044;20054;20068;20085;20088;20090;20115;20116;22186;267019;27207;27370;54127;57294;66475;66481;67097;67427;67941;73830;75617;76846	ENSMUSG00000039001;ENSMUSG00000036781;ENSMUSG00000063457;ENSMUSG00000034892;ENSMUSG00000028234;ENSMUSG00000067288;ENSMUSG00000090733;ENSMUSG00000009927;ENSMUSG00000025362;ENSMUSG00000090137;ENSMUSG00000061787;ENSMUSG00000008683;ENSMUSG00000024608;ENSMUSG00000003429;ENSMUSG00000025290;ENSMUSG00000047675;ENSMUSG00000040952;ENSMUSG00000049517;ENSMUSG00000052146;ENSMUSG00000061477;ENSMUSG00000053565;…	Rps21;Rps27l;Rps15;Rps29;Rps20;Rps28;Rps27;Rps25;Rps26;Uba52;Rps17;Rps15a;Rps14;Rps11;Rps24;Rps8;Rps19;Rps23;Rps10;Rps7;Eif3k;Rps9
R-MMU-72649	Translation initiation complex formation	http://reactome.org/PathwayBrowser/#/R-MMU-72649	58	22	1.61524	13.6203	3.67155e-18	20044;20054;20068;20085;20088;20090;20115;20116;22186;267019;27207;27370;54127;57294;66475;66481;67097;67427;67941;73830;75617;76846	ENSMUSG00000039001;ENSMUSG00000036781;ENSMUSG00000063457;ENSMUSG00000034892;ENSMUSG00000028234;ENSMUSG00000067288;ENSMUSG00000090733;ENSMUSG00000009927;ENSMUSG00000025362;ENSMUSG00000090137;ENSMUSG00000061787;ENSMUSG00000008683;ENSMUSG00000024608;ENSMUSG00000003429;ENSMUSG00000025290;ENSMUSG00000047675;ENSMUSG00000040952;ENSMUSG00000049517;ENSMUSG00000052146;ENSMUSG00000061477;ENSMUSG00000053565;…	Rps21;Rps27l;Rps15;Rps29;Rps20;Rps28;Rps27;Rps25;Rps26;Uba52;Rps17;Rps15a;Rps14;Rps11;Rps24;Rps8;Rps19;Rps23;Rps10;Rps7;Eif3k;Rps9
R-MMU-72702	Ribosomal scanning and start codon recognition	http://reactome.org/PathwayBrowser/#/R-MMU-72702	58	22	1.61524	13.6203	3.67155e-18	20044;20054;20068;20085;20088;20090;20115;20116;22186;267019;27207;27370;54127;57294;66475;66481;67097;67427;67941;73830;75617;76846	ENSMUSG00000039001;ENSMUSG00000036781;ENSMUSG00000063457;ENSMUSG00000034892;ENSMUSG00000028234;ENSMUSG00000067288;ENSMUSG00000090733;ENSMUSG00000009927;ENSMUSG00000025362;ENSMUSG00000090137;ENSMUSG00000061787;ENSMUSG00000008683;ENSMUSG00000024608;ENSMUSG00000003429;ENSMUSG00000025290;ENSMUSG00000047675;ENSMUSG00000040952;ENSMUSG00000049517;ENSMUSG00000052146;ENSMUSG00000061477;ENSMUSG00000053565;…	Rps21;Rps27l;Rps15;Rps29;Rps20;Rps28;Rps27;Rps25;Rps26;Uba52;Rps17;Rps15a;Rps14;Rps11;Rps24;Rps8;Rps19;Rps23;Rps10;Rps7;Eif3k;Rps9
R-MMU-72662	Activation of the mRNA upon binding of the cap-binding complex and eIFs, and subsequent binding to 43S	http://reactome.org/PathwayBrowser/#/R-MMU-72662	59	22	1.64309	13.3894	5.45269e-18	20044;20054;20068;20085;20088;20090;20115;20116;22186;267019;27207;27370;54127;57294;66475;66481;67097;67427;67941;73830;75617;76846	ENSMUSG00000039001;ENSMUSG00000036781;ENSMUSG00000063457;ENSMUSG00000034892;ENSMUSG00000028234;ENSMUSG00000067288;ENSMUSG00000090733;ENSMUSG00000009927;ENSMUSG00000025362;ENSMUSG00000090137;ENSMUSG00000061787;ENSMUSG00000008683;ENSMUSG00000024608;ENSMUSG00000003429;ENSMUSG00000025290;ENSMUSG00000047675;ENSMUSG00000040952;ENSMUSG00000049517;ENSMUSG00000052146;ENSMUSG00000061477;ENSMUSG00000053565;…	Rps21;Rps27l;Rps15;Rps29;Rps20;Rps28;Rps27;Rps25;Rps26;Uba52;Rps17;Rps15a;Rps14;Rps11;Rps24;Rps8;Rps19;Rps23;Rps10;Rps7;Eif3k;Rps9
R-MMU-392499	Metabolism of proteins	http://reactome.org/PathwayBrowser/#/R-MMU-392499	1609	102	44.809	2.27633	2.68191e-16	100502825;105638;114641;12313;14548;14707;14710;16852;18002;19167;19188;19899;19933;19935;19941;19942;19943;19944;19946;19951;19981;20005;20044;20054;20068;20085;20088;20090;20115;20116;22121;22166;22186;22187;22428;226982;23833;24030;26444;26446;26451;267019;268449;269261;27207;27370;27395;319195;54127;54217;56040;56438;56455;57294;57320;57808;619547;65019;66050;66121;66230;66242;66286;66292;664…	ENSMUSG00000044678;ENSMUSG00000060981;ENSMUSG00000039001;ENSMUSG00000063787;ENSMUSG00000055839;ENSMUSG00000000682;ENSMUSG00000036781;ENSMUSG00000062997;ENSMUSG00000057322;ENSMUSG00000063457;ENSMUSG00000057863;ENSMUSG00000034892;ENSMUSG00000028234;ENSMUSG00000067288;ENSMUSG00000106918;ENSMUSG00000010406;ENSMUSG00000090733;ENSMUSG00000049751;ENSMUSG00000063316;ENSMUSG00000025466;ENSMUSG00000046330;…	Ly6k;H4c8;Rps21;Chchd1;Elob;Cd52;Rps27l;Rpl35;Rpl38;Rps15;Rpl36;Rps29;Rps20;Rps28;Mrpl33;Mrpl52;Rps27;Rpl36al;Rpl27;Fuom;Rpl37a;Mrps18c;Rplp2;Mrps21;Rpl31;Rpl39;Mrpl14;Rpl37;Rpl37;Mrpl53;Rps25;Rps26;Mrpl23;Rpl24;Rplp1;Gng5;Uba52;Mrps16;Gngt2;Rps17;Rpl23;Rpl34;Rpl34;Rpl26;Txn1;Rps15a;Rps27a;Rpl23a;Rpl32;Mrps28;Dynll1;Mrpl27;Rps14;Rpl21;Rps11;Nedd8;Rps24;Rpl11;Rpl30;Rps8;Mrpl42;Rps19;Rpl17;Trappc2b…
R-MMU-5389840	Mitochondrial translation elongation	http://reactome.org/PathwayBrowser/#/R-MMU-5389840	83	19	2.31147	8.21989	4.33908e-11	14548;19935;24030;27395;66121;66230;66242;66292;66419;66448;66493;66845;67270;67681;68463;68499;68735;68836;94064	ENSMUSG00000063787;ENSMUSG00000106918;ENSMUSG00000010406;ENSMUSG00000016833;ENSMUSG00000054312;ENSMUSG00000023939;ENSMUSG00000030037;ENSMUSG00000037772;ENSMUSG00000049960;ENSMUSG00000040269;ENSMUSG00000024414;ENSMUSG00000062981;ENSMUSG00000045948;ENSMUSG00000029918;ENSMUSG00000029066;ENSMUSG00000024902;ENSMUSG00000033845;ENSMUSG00000030335;ENSMUSG00000057388	Chchd1;Mrpl33;Mrpl52;Mrps18c;Mrps21;Mrpl14;Mrpl53;Mrpl23;Mrps16;Mrps28;Mrpl27;Mrpl42;Mrps12;Mrps33;Mrpl20;Mrpl11;Mrpl15;Mrpl51;Mrpl18
R-MMU-5419276	Mitochondrial translation termination	http://reactome.org/PathwayBrowser/#/R-MMU-5419276	85	19	2.36716	8.02648	6.59761e-11	14548;19935;24030;27395;66121;66230;66242;66292;66419;66448;66493;66845;67270;67681;68463;68499;68735;68836;94064	ENSMUSG00000063787;ENSMUSG00000106918;ENSMUSG00000010406;ENSMUSG00000016833;ENSMUSG00000054312;ENSMUSG00000023939;ENSMUSG00000030037;ENSMUSG00000037772;ENSMUSG00000049960;ENSMUSG00000040269;ENSMUSG00000024414;ENSMUSG00000062981;ENSMUSG00000045948;ENSMUSG00000029918;ENSMUSG00000029066;ENSMUSG00000024902;ENSMUSG00000033845;ENSMUSG00000030335;ENSMUSG00000057388	Chchd1;Mrpl33;Mrpl52;Mrps18c;Mrps21;Mrpl14;Mrpl53;Mrpl23;Mrps16;Mrps28;Mrpl27;Mrpl42;Mrps12;Mrps33;Mrpl20;Mrpl11;Mrpl15;Mrpl51;Mrpl18
R-MMU-5368287	Mitochondrial translation	http://reactome.org/PathwayBrowser/#/R-MMU-5368287	86	19	2.39501	7.93315	7.94355e-11	14548;19935;24030;27395;66121;66230;66242;66292;66419;66448;66493;66845;67270;67681;68463;68499;68735;68836;94064	ENSMUSG00000063787;ENSMUSG00000106918;ENSMUSG00000010406;ENSMUSG00000016833;ENSMUSG00000054312;ENSMUSG00000023939;ENSMUSG00000030037;ENSMUSG00000037772;ENSMUSG00000049960;ENSMUSG00000040269;ENSMUSG00000024414;ENSMUSG00000062981;ENSMUSG00000045948;ENSMUSG00000029918;ENSMUSG00000029066;ENSMUSG00000024902;ENSMUSG00000033845;ENSMUSG00000030335;ENSMUSG00000057388	Chchd1;Mrpl33;Mrpl52;Mrps18c;Mrps21;Mrpl14;Mrpl53;Mrpl23;Mrps16;Mrps28;Mrpl27;Mrpl42;Mrps12;Mrps33;Mrpl20;Mrpl11;Mrpl15;Mrpl51;Mrpl18
R-MMU-9711123	Cellular response to chemical stress	http://reactome.org/PathwayBrowser/#/R-MMU-9711123	158	24	4.40014	5.45437	4.41008e-10	110323;12460;12857;12861;12867;12868;13057;13063;14775;14870;17992;19167;19188;20655;22166;22186;22187;26444;26446;56438;66142;66379;66401;78294	ENSMUSG00000017778;ENSMUSG00000031231;ENSMUSG00000035885;ENSMUSG00000090137;ENSMUSG00000041697;ENSMUSG00000029632;ENSMUSG00000036751;ENSMUSG00000028367;ENSMUSG00000020460;ENSMUSG00000063694;ENSMUSG00000023020;ENSMUSG00000022982;ENSMUSG00000006519;ENSMUSG00000031818;ENSMUSG00000028443;ENSMUSG00000022400;ENSMUSG00000079197;ENSMUSG00000069744;ENSMUSG00000063856;ENSMUSG00000034108;ENSMUSG00000027566;…	Cox7c;Cox7b;Cox8a;Uba52;Cox6a1;Ndufa4;Cox6b1;Txn1;Rps27a;Cycs;Cox14;Sod1;Cyba;Cox4i1;Nudt2;Rbx1;Psme2;Psmb3;Gpx1;Ccs;Psma7;Gstp1;Psma3;Ubb
R-MMU-8953897	Cellular responses to stimuli	http://reactome.org/PathwayBrowser/#/R-MMU-8953897	443	38	12.3371	3.08014	1.87643e-08	110323;11974;12460;12857;12861;12867;12868;12955;13057;13063;14775;14870;17087;17748;17750;17751;17992;19167;19188;20655;22166;22186;22187;22428;26444;26446;50709;56438;56455;66142;66144;66379;66401;67673;68576;68999;78294;83409	ENSMUSG00000051627;ENSMUSG00000055839;ENSMUSG00000017778;ENSMUSG00000031765;ENSMUSG00000028062;ENSMUSG00000031762;ENSMUSG00000031231;ENSMUSG00000035885;ENSMUSG00000025779;ENSMUSG00000090137;ENSMUSG00000041697;ENSMUSG00000029632;ENSMUSG00000036751;ENSMUSG00000028367;ENSMUSG00000020460;ENSMUSG00000009013;ENSMUSG00000031760;ENSMUSG00000063694;ENSMUSG00000023020;ENSMUSG00000022982;ENSMUSG00000004285;…	H1f4;Elob;Cox7c;Mt1;Lamtor2;Mt2;Cox7b;Cox8a;Ly96;Uba52;Cox6a1;Ndufa4;Cox6b1;Txn1;Rps27a;Dynll1;Mt3;Cycs;Cox14;Sod1;Atp6v1f;Anapc10;Cyba;Cox4i1;Nudt2;Lamtor5;Rbx1;Psme2;Psmb3;Cryab;Gpx1;Ccs;Dctn6;Psma7;Atp6v0e;Gstp1;Psma3;Ubb
R-MMU-163210	Formation of ATP by chemiosmotic coupling	http://reactome.org/PathwayBrowser/#/R-MMU-163210	17	8	0.473433	16.8979	3.01524e-07	11951;11957;11958;228033;27425;57423;67126;71679	ENSMUSG00000050856;ENSMUSG00000016252;ENSMUSG00000022890;ENSMUSG00000038690;ENSMUSG00000006057;ENSMUSG00000038717;ENSMUSG00000034566;ENSMUSG00000018770	Atp5me;Atp5f1e;Atp5pf;Atp5mf;Atp5mc1;Atp5mg;Atp5pd;Atp5mc3
R-MMU-8949613	Cristae formation	http://reactome.org/PathwayBrowser/#/R-MMU-8949613	17	8	0.473433	16.8979	3.01524e-07	11951;11957;11958;228033;27425;57423;67126;71679	ENSMUSG00000050856;ENSMUSG00000016252;ENSMUSG00000022890;ENSMUSG00000038690;ENSMUSG00000006057;ENSMUSG00000038717;ENSMUSG00000034566;ENSMUSG00000018770	Atp5me;Atp5f1e;Atp5pf;Atp5mf;Atp5mc1;Atp5mg;Atp5pd;Atp5mc3
R-MMU-2262752	Cellular responses to stress	http://reactome.org/PathwayBrowser/#/R-MMU-2262752	440	35	12.2536	2.85631	6.63414e-07	110323;11974;12460;12857;12861;12867;12868;12955;13057;13063;14775;14870;17087;17992;19167;19188;20655;22166;22186;22187;22428;26444;26446;50709;56438;56455;66142;66144;66379;66401;67673;68576;68999;78294;83409	ENSMUSG00000051627;ENSMUSG00000055839;ENSMUSG00000017778;ENSMUSG00000028062;ENSMUSG00000031231;ENSMUSG00000035885;ENSMUSG00000025779;ENSMUSG00000090137;ENSMUSG00000041697;ENSMUSG00000029632;ENSMUSG00000036751;ENSMUSG00000028367;ENSMUSG00000020460;ENSMUSG00000009013;ENSMUSG00000063694;ENSMUSG00000023020;ENSMUSG00000022982;ENSMUSG00000004285;ENSMUSG00000036977;ENSMUSG00000006519;ENSMUSG00000031818;…	H1f4;Elob;Cox7c;Lamtor2;Cox7b;Cox8a;Ly96;Uba52;Cox6a1;Ndufa4;Cox6b1;Txn1;Rps27a;Dynll1;Cycs;Cox14;Sod1;Atp6v1f;Anapc10;Cyba;Cox4i1;Nudt2;Lamtor5;Rbx1;Psme2;Psmb3;Cryab;Gpx1;Ccs;Dctn6;Psma7;Atp6v0e;Gstp1;Psma3;Ubb
R-MMU-1592230	Mitochondrial biogenesis	http://reactome.org/PathwayBrowser/#/R-MMU-1592230	27	9	0.751923	11.9693	1.17668e-06	11951;11957;11958;13063;228033;27425;57423;67126;71679	ENSMUSG00000050856;ENSMUSG00000016252;ENSMUSG00000022890;ENSMUSG00000038690;ENSMUSG00000006057;ENSMUSG00000038717;ENSMUSG00000034566;ENSMUSG00000063694;ENSMUSG00000018770	Atp5me;Atp5f1e;Atp5pf;Atp5mf;Atp5mc1;Atp5mg;Atp5pd;Cycs;Atp5mc3
R-MMU-5628897	TP53 Regulates Metabolic Genes	http://reactome.org/PathwayBrowser/#/R-MMU-5628897	71	12	1.97728	6.06895	2.14522e-05	110323;12857;12861;12867;12868;13063;17992;22166;66142;66379;68576;83409	ENSMUSG00000017778;ENSMUSG00000028062;ENSMUSG00000031231;ENSMUSG00000035885;ENSMUSG00000041697;ENSMUSG00000029632;ENSMUSG00000036751;ENSMUSG00000028367;ENSMUSG00000063694;ENSMUSG00000023020;ENSMUSG00000031818;ENSMUSG00000087260	Cox7c;Lamtor2;Cox7b;Cox8a;Cox6a1;Ndufa4;Cox6b1;Txn1;Cycs;Cox14;Cox4i1;Lamtor5
R-MMU-3299685	Detoxification of Reactive Oxygen Species	http://reactome.org/PathwayBrowser/#/R-MMU-3299685	33	8	0.919017	8.70496	0.000103244	12460;13057;13063;14775;14870;20655;22166;66401	ENSMUSG00000028367;ENSMUSG00000063694;ENSMUSG00000022982;ENSMUSG00000006519;ENSMUSG00000028443;ENSMUSG00000063856;ENSMUSG00000034108;ENSMUSG00000060803	Txn1;Cycs;Sod1;Cyba;Nudt2;Gpx1;Ccs;Gstp1
R-MMU-72165	mRNA Splicing - Minor Pathway	http://reactome.org/PathwayBrowser/#/R-MMU-72165	45	9	1.2532	7.18159	0.000131256	107686;17749;66125;66491;67332;68011;69833;69878;69920	ENSMUSG00000057278;ENSMUSG00000020018;ENSMUSG00000038489;ENSMUSG00000040824;ENSMUSG00000033020;ENSMUSG00000019738;ENSMUSG00000045996;ENSMUSG00000078348;ENSMUSG00000020180	Snrpg;Snrpf;Polr2l;Snrpd2;Polr2f;Polr2i;Polr2k;Sf3b5;Snrpd3
R-MMU-9707564	Cytoprotection by HMOX1	http://reactome.org/PathwayBrowser/#/R-MMU-9707564	50	9	1.39245	6.46343	0.000319532	110323;12857;12861;12867;12868;13063;17992;66142;66379	ENSMUSG00000017778;ENSMUSG00000031231;ENSMUSG00000035885;ENSMUSG00000041697;ENSMUSG00000029632;ENSMUSG00000036751;ENSMUSG00000063694;ENSMUSG00000023020;ENSMUSG00000031818	Cox7c;Cox7b;Cox8a;Cox6a1;Ndufa4;Cox6b1;Cycs;Cox14;Cox4i1
R-MMU-6781823	Formation of TC-NER Pre-Incision Complex	http://reactome.org/PathwayBrowser/#/R-MMU-6781823	51	9	1.4203	6.3367	0.000368463	17749;22186;22187;56438;66467;66491;69833;69920;78294	ENSMUSG00000038489;ENSMUSG00000033020;ENSMUSG00000019738;ENSMUSG00000045996;ENSMUSG00000090137;ENSMUSG00000020460;ENSMUSG00000022400;ENSMUSG00000034345;ENSMUSG00000019505	Polr2l;Polr2f;Polr2i;Polr2k;Uba52;Rps27a;Rbx1;Gtf2h5;Ubb
R-MMU-5205685	PINK1-PRKN Mediated Mitophagy	http://reactome.org/PathwayBrowser/#/R-MMU-5205685	22	6	0.612678	9.79308	0.000848794	22186;22187;66119;66169;68512;78294	ENSMUSG00000028998;ENSMUSG00000078713;ENSMUSG00000090137;ENSMUSG00000020460;ENSMUSG00000033475;ENSMUSG00000019505	Tomm7;Tomm5;Uba52;Rps27a;Tomm6;Ubb
R-MMU-6782210	Gap-filling DNA repair synthesis and ligation in TC-NER	http://reactome.org/PathwayBrowser/#/R-MMU-6782210	60	9	1.67094	5.38619	0.00136557	17749;22186;22187;56438;66467;66491;69833;69920;78294	ENSMUSG00000038489;ENSMUSG00000033020;ENSMUSG00000019738;ENSMUSG00000045996;ENSMUSG00000090137;ENSMUSG00000020460;ENSMUSG00000022400;ENSMUSG00000034345;ENSMUSG00000019505	Polr2l;Polr2f;Polr2i;Polr2k;Uba52;Rps27a;Rbx1;Gtf2h5;Ubb
R-MMU-6782135	Dual incision in TC-NER	http://reactome.org/PathwayBrowser/#/R-MMU-6782135	61	9	1.69879	5.29789	0.00152449	17749;22186;22187;56438;66467;66491;69833;69920;78294	ENSMUSG00000038489;ENSMUSG00000033020;ENSMUSG00000019738;ENSMUSG00000045996;ENSMUSG00000090137;ENSMUSG00000020460;ENSMUSG00000022400;ENSMUSG00000034345;ENSMUSG00000019505	Polr2l;Polr2f;Polr2i;Polr2k;Uba52;Rps27a;Rbx1;Gtf2h5;Ubb
R-MMU-3700989	Transcriptional Regulation by TP53	http://reactome.org/PathwayBrowser/#/R-MMU-3700989	286	21	7.96481	2.6366	0.00158974	110323;12857;12861;12867;12868;13063;17749;17992;22166;22186;22187;66142;66379;66467;66491;67673;68576;69833;69920;78294;83409	ENSMUSG00000055839;ENSMUSG00000038489;ENSMUSG00000017778;ENSMUSG00000033020;ENSMUSG00000028062;ENSMUSG00000031231;ENSMUSG00000035885;ENSMUSG00000019738;ENSMUSG00000045996;ENSMUSG00000090137;ENSMUSG00000041697;ENSMUSG00000029632;ENSMUSG00000036751;ENSMUSG00000028367;ENSMUSG00000020460;ENSMUSG00000063694;ENSMUSG00000023020;ENSMUSG00000031818;ENSMUSG00000087260;ENSMUSG00000034345;ENSMUSG00000019505	Elob;Polr2l;Cox7c;Polr2f;Lamtor2;Cox7b;Cox8a;Polr2i;Polr2k;Uba52;Cox6a1;Ndufa4;Cox6b1;Txn1;Rps27a;Cycs;Cox14;Cox4i1;Lamtor5;Gtf2h5;Ubb
R-MMU-8878166	Transcriptional regulation by RUNX2	http://reactome.org/PathwayBrowser/#/R-MMU-8878166	63	9	1.75449	5.12971	0.00188783	19167;19188;20682;22186;22187;26444;26446;56438;78294	ENSMUSG00000090137;ENSMUSG00000020460;ENSMUSG00000000567;ENSMUSG00000022400;ENSMUSG00000079197;ENSMUSG00000069744;ENSMUSG00000027566;ENSMUSG00000060073;ENSMUSG00000019505	Uba52;Rps27a;Sox9;Rbx1;Psme2;Psmb3;Psma7;Psma3;Ubb
R-MMU-9762114	GSK3B and BTRC:CUL1-mediated-degradation of NFE2L2	http://reactome.org/PathwayBrowser/#/R-MMU-9762114	51	8	1.4203	5.63262	0.00242825	19167;19188;22186;22187;26444;26446;56438;78294	ENSMUSG00000090137;ENSMUSG00000020460;ENSMUSG00000022400;ENSMUSG00000079197;ENSMUSG00000069744;ENSMUSG00000027566;ENSMUSG00000060073;ENSMUSG00000019505	Uba52;Rps27a;Rbx1;Psme2;Psmb3;Psma7;Psma3;Ubb
R-MMU-1234176	Oxygen-dependent proline hydroxylation of Hypoxia-inducible Factor Alpha	http://reactome.org/PathwayBrowser/#/R-MMU-1234176	66	9	1.83803	4.89654	0.00262081	19167;19188;22186;22187;26444;26446;56438;67673;78294	ENSMUSG00000055839;ENSMUSG00000090137;ENSMUSG00000020460;ENSMUSG00000022400;ENSMUSG00000079197;ENSMUSG00000069744;ENSMUSG00000027566;ENSMUSG00000060073;ENSMUSG00000019505	Elob;Uba52;Rps27a;Rbx1;Psme2;Psmb3;Psma7;Psma3;Ubb
R-MMU-8939902	Regulation of RUNX2 expression and activity	http://reactome.org/PathwayBrowser/#/R-MMU-8939902	52	8	1.44815	5.5243	0.00267719	19167;19188;22186;22187;26444;26446;56438;78294	ENSMUSG00000090137;ENSMUSG00000020460;ENSMUSG00000022400;ENSMUSG00000079197;ENSMUSG00000069744;ENSMUSG00000027566;ENSMUSG00000060073;ENSMUSG00000019505	Uba52;Rps27a;Rbx1;Psme2;Psmb3;Psma7;Psma3;Ubb
R-MMU-174154	APC/C:Cdc20 mediated degradation of Securin	http://reactome.org/PathwayBrowser/#/R-MMU-174154	68	9	1.89373	4.75252	0.00317996	19167;19188;22186;22187;26444;26446;30939;68999;78294	ENSMUSG00000090137;ENSMUSG00000020460;ENSMUSG00000036977;ENSMUSG00000079197;ENSMUSG00000069744;ENSMUSG00000020415;ENSMUSG00000027566;ENSMUSG00000060073;ENSMUSG00000019505	Uba52;Rps27a;Anapc10;Psme2;Psmb3;Pttg1;Psma7;Psma3;Ubb
R-MMU-8854050	FBXL7 down-regulates AURKA during mitotic entry and in early mitosis	http://reactome.org/PathwayBrowser/#/R-MMU-8854050	54	8	1.50385	5.3197	0.00337801	19167;19188;22186;22187;26444;26446;56438;78294	ENSMUSG00000090137;ENSMUSG00000020460;ENSMUSG00000022400;ENSMUSG00000079197;ENSMUSG00000069744;ENSMUSG00000027566;ENSMUSG00000060073;ENSMUSG00000019505	Uba52;Rps27a;Rbx1;Psme2;Psmb3;Psma7;Psma3;Ubb
R-MMU-5205647	Mitophagy	http://reactome.org/PathwayBrowser/#/R-MMU-5205647	29	6	0.807621	7.42923	0.00363232	22186;22187;66119;66169;68512;78294	ENSMUSG00000028998;ENSMUSG00000078713;ENSMUSG00000090137;ENSMUSG00000020460;ENSMUSG00000033475;ENSMUSG00000019505	Tomm7;Tomm5;Uba52;Rps27a;Tomm6;Ubb
R-MMU-9759194	Nuclear events mediated by NFE2L2	http://reactome.org/PathwayBrowser/#/R-MMU-9759194	55	8	1.53169	5.22297	0.00367852	19167;19188;22186;22187;26444;26446;56438;78294	ENSMUSG00000090137;ENSMUSG00000020460;ENSMUSG00000022400;ENSMUSG00000079197;ENSMUSG00000069744;ENSMUSG00000027566;ENSMUSG00000060073;ENSMUSG00000019505	Uba52;Rps27a;Rbx1;Psme2;Psmb3;Psma7;Psma3;Ubb
R-MMU-1234174	Cellular response to hypoxia	http://reactome.org/PathwayBrowser/#/R-MMU-1234174	70	9	1.94943	4.61674	0.00367852	19167;19188;22186;22187;26444;26446;56438;67673;78294	ENSMUSG00000055839;ENSMUSG00000090137;ENSMUSG00000020460;ENSMUSG00000022400;ENSMUSG00000079197;ENSMUSG00000069744;ENSMUSG00000027566;ENSMUSG00000060073;ENSMUSG00000019505	Elob;Uba52;Rps27a;Rbx1;Psme2;Psmb3;Psma7;Psma3;Ubb
R-MMU-6781827	Transcription-Coupled Nucleotide Excision Repair (TC-NER)	http://reactome.org/PathwayBrowser/#/R-MMU-6781827	71	9	1.97728	4.55171	0.00397324	17749;22186;22187;56438;66467;66491;69833;69920;78294	ENSMUSG00000038489;ENSMUSG00000033020;ENSMUSG00000019738;ENSMUSG00000045996;ENSMUSG00000090137;ENSMUSG00000020460;ENSMUSG00000022400;ENSMUSG00000034345;ENSMUSG00000019505	Polr2l;Polr2f;Polr2i;Polr2k;Uba52;Rps27a;Rbx1;Gtf2h5;Ubb
R-MMU-5610780	Degradation of GLI1 by the proteasome	http://reactome.org/PathwayBrowser/#/R-MMU-5610780	56	8	1.55954	5.12971	0.00397324	19167;19188;22186;22187;26444;26446;56438;78294	ENSMUSG00000090137;ENSMUSG00000020460;ENSMUSG00000022400;ENSMUSG00000079197;ENSMUSG00000069744;ENSMUSG00000027566;ENSMUSG00000060073;ENSMUSG00000019505	Uba52;Rps27a;Rbx1;Psme2;Psmb3;Psma7;Psma3;Ubb
R-MMU-4641258	Degradation of DVL	http://reactome.org/PathwayBrowser/#/R-MMU-4641258	57	8	1.58739	5.03971	0.00432905	19167;19188;22186;22187;26444;26446;56438;78294	ENSMUSG00000090137;ENSMUSG00000020460;ENSMUSG00000022400;ENSMUSG00000079197;ENSMUSG00000069744;ENSMUSG00000027566;ENSMUSG00000060073;ENSMUSG00000019505	Uba52;Rps27a;Rbx1;Psme2;Psmb3;Psma7;Psma3;Ubb
R-MMU-5610785	GLI3 is processed to GLI3R by the proteasome	http://reactome.org/PathwayBrowser/#/R-MMU-5610785	57	8	1.58739	5.03971	0.00432905	19167;19188;22186;22187;26444;26446;56438;78294	ENSMUSG00000090137;ENSMUSG00000020460;ENSMUSG00000022400;ENSMUSG00000079197;ENSMUSG00000069744;ENSMUSG00000027566;ENSMUSG00000060073;ENSMUSG00000019505	Uba52;Rps27a;Rbx1;Psme2;Psmb3;Psma7;Psma3;Ubb
R-MMU-9708530	Regulation of BACH1 activity	http://reactome.org/PathwayBrowser/#/R-MMU-9708530	11	4	0.306339	13.0574	0.00432905	22186;22187;56438;78294	ENSMUSG00000090137;ENSMUSG00000020460;ENSMUSG00000022400;ENSMUSG00000019505	Uba52;Rps27a;Rbx1;Ubb
R-MMU-174178	APC/C:Cdh1 mediated degradation of Cdc20 and other APC/C:Cdh1 targeted proteins in late mitosis/early G1	http://reactome.org/PathwayBrowser/#/R-MMU-174178	74	9	2.06082	4.36718	0.00506753	19167;19188;22186;22187;26444;26446;30939;68999;78294	ENSMUSG00000090137;ENSMUSG00000020460;ENSMUSG00000036977;ENSMUSG00000079197;ENSMUSG00000069744;ENSMUSG00000020415;ENSMUSG00000027566;ENSMUSG00000060073;ENSMUSG00000019505	Uba52;Rps27a;Anapc10;Psme2;Psmb3;Pttg1;Psma7;Psma3;Ubb
R-MMU-176409	APC/C:Cdc20 mediated degradation of mitotic proteins	http://reactome.org/PathwayBrowser/#/R-MMU-176409	76	9	2.11652	4.25226	0.00611492	19167;19188;22186;22187;26444;26446;30939;68999;78294	ENSMUSG00000090137;ENSMUSG00000020460;ENSMUSG00000036977;ENSMUSG00000079197;ENSMUSG00000069744;ENSMUSG00000020415;ENSMUSG00000027566;ENSMUSG00000060073;ENSMUSG00000019505	Uba52;Rps27a;Anapc10;Psme2;Psmb3;Pttg1;Psma7;Psma3;Ubb
R-MMU-176814	Activation of APC/C and APC/C:Cdc20 mediated degradation of mitotic proteins	http://reactome.org/PathwayBrowser/#/R-MMU-176814	77	9	2.14437	4.19703	0.00664257	19167;19188;22186;22187;26444;26446;30939;68999;78294	ENSMUSG00000090137;ENSMUSG00000020460;ENSMUSG00000036977;ENSMUSG00000079197;ENSMUSG00000069744;ENSMUSG00000020415;ENSMUSG00000027566;ENSMUSG00000060073;ENSMUSG00000019505	Uba52;Rps27a;Anapc10;Psme2;Psmb3;Pttg1;Psma7;Psma3;Ubb
R-MMU-174084	Autodegradation of Cdh1 by Cdh1:APC/C	http://reactome.org/PathwayBrowser/#/R-MMU-174084	64	8	1.78234	4.48849	0.00900982	19167;19188;22186;22187;26444;26446;68999;78294	ENSMUSG00000090137;ENSMUSG00000020460;ENSMUSG00000036977;ENSMUSG00000079197;ENSMUSG00000069744;ENSMUSG00000027566;ENSMUSG00000060073;ENSMUSG00000019505	Uba52;Rps27a;Anapc10;Psme2;Psmb3;Psma7;Psma3;Ubb
R-MMU-9663891	Selective autophagy	http://reactome.org/PathwayBrowser/#/R-MMU-9663891	65	8	1.81018	4.41944	0.00986445	22186;22187;56455;57320;66119;66169;68512;78294	ENSMUSG00000028998;ENSMUSG00000078713;ENSMUSG00000090137;ENSMUSG00000020460;ENSMUSG00000009013;ENSMUSG00000033475;ENSMUSG00000028964;ENSMUSG00000019505	Tomm7;Tomm5;Uba52;Rps27a;Dynll1;Tomm6;Park7;Ubb
R-MMU-205043	NRIF signals cell death from the nucleus	http://reactome.org/PathwayBrowser/#/R-MMU-205043	14	4	0.389886	10.2594	0.0110834	22186;22187;66340;78294	ENSMUSG00000090137;ENSMUSG00000020460;ENSMUSG00000036835;ENSMUSG00000019505	Uba52;Rps27a;Psenen;Ubb
R-MMU-75815	Ubiquitin-dependent degradation of Cyclin D	http://reactome.org/PathwayBrowser/#/R-MMU-75815	51	7	1.4203	4.92854	0.0111425	19167;19188;22186;22187;26444;26446;78294	ENSMUSG00000090137;ENSMUSG00000020460;ENSMUSG00000079197;ENSMUSG00000069744;ENSMUSG00000027566;ENSMUSG00000060073;ENSMUSG00000019505	Uba52;Rps27a;Psme2;Psmb3;Psma7;Psma3;Ubb
R-MMU-1632852	Macroautophagy	http://reactome.org/PathwayBrowser/#/R-MMU-1632852	120	11	3.34188	3.29156	0.0111425	22186;22187;56455;57320;66119;66169;68512;68576;68953;78294;83409	ENSMUSG00000028998;ENSMUSG00000028062;ENSMUSG00000078713;ENSMUSG00000090137;ENSMUSG00000020460;ENSMUSG00000009013;ENSMUSG00000033475;ENSMUSG00000087260;ENSMUSG00000033916;ENSMUSG00000028964;ENSMUSG00000019505	Tomm7;Lamtor2;Tomm5;Uba52;Rps27a;Dynll1;Tomm6;Lamtor5;Chmp2a;Park7;Ubb
R-MMU-9612973	Autophagy	http://reactome.org/PathwayBrowser/#/R-MMU-9612973	120	11	3.34188	3.29156	0.0111425	22186;22187;56455;57320;66119;66169;68512;68576;68953;78294;83409	ENSMUSG00000028998;ENSMUSG00000028062;ENSMUSG00000078713;ENSMUSG00000090137;ENSMUSG00000020460;ENSMUSG00000009013;ENSMUSG00000033475;ENSMUSG00000087260;ENSMUSG00000033916;ENSMUSG00000028964;ENSMUSG00000019505	Tomm7;Lamtor2;Tomm5;Uba52;Rps27a;Dynll1;Tomm6;Lamtor5;Chmp2a;Park7;Ubb
R-MMU-5658442	Regulation of RAS by GAPs	http://reactome.org/PathwayBrowser/#/R-MMU-5658442	67	8	1.86588	4.28752	0.0112174	19167;19188;22186;22187;26444;26446;56438;78294	ENSMUSG00000090137;ENSMUSG00000020460;ENSMUSG00000022400;ENSMUSG00000079197;ENSMUSG00000069744;ENSMUSG00000027566;ENSMUSG00000060073;ENSMUSG00000019505	Uba52;Rps27a;Rbx1;Psme2;Psmb3;Psma7;Psma3;Ubb
R-MMU-349425	Autodegradation of the E3 ubiquitin ligase COP1	http://reactome.org/PathwayBrowser/#/R-MMU-349425	52	7	1.44815	4.83376	0.0113664	19167;19188;22186;22187;26444;26446;78294	ENSMUSG00000090137;ENSMUSG00000020460;ENSMUSG00000079197;ENSMUSG00000069744;ENSMUSG00000027566;ENSMUSG00000060073;ENSMUSG00000019505	Uba52;Rps27a;Psme2;Psmb3;Psma7;Psma3;Ubb
R-MMU-69601	Ubiquitin Mediated Degradation of Phosphorylated Cdc25A	http://reactome.org/PathwayBrowser/#/R-MMU-69601	52	7	1.44815	4.83376	0.0113664	19167;19188;22186;22187;26444;26446;78294	ENSMUSG00000090137;ENSMUSG00000020460;ENSMUSG00000079197;ENSMUSG00000069744;ENSMUSG00000027566;ENSMUSG00000060073;ENSMUSG00000019505	Uba52;Rps27a;Psme2;Psmb3;Psma7;Psma3;Ubb
R-MMU-69610	p53-Independent DNA Damage Response	http://reactome.org/PathwayBrowser/#/R-MMU-69610	52	7	1.44815	4.83376	0.0113664	19167;19188;22186;22187;26444;26446;78294	ENSMUSG00000090137;ENSMUSG00000020460;ENSMUSG00000079197;ENSMUSG00000069744;ENSMUSG00000027566;ENSMUSG00000060073;ENSMUSG00000019505	Uba52;Rps27a;Psme2;Psmb3;Psma7;Psma3;Ubb
R-MMU-69613	p53-Independent G1/S DNA damage checkpoint	http://reactome.org/PathwayBrowser/#/R-MMU-69613	52	7	1.44815	4.83376	0.0113664	19167;19188;22186;22187;26444;26446;78294	ENSMUSG00000090137;ENSMUSG00000020460;ENSMUSG00000079197;ENSMUSG00000069744;ENSMUSG00000027566;ENSMUSG00000060073;ENSMUSG00000019505	Uba52;Rps27a;Psme2;Psmb3;Psma7;Psma3;Ubb
R-MMU-8941858	Regulation of RUNX3 expression and activity	http://reactome.org/PathwayBrowser/#/R-MMU-8941858	53	7	1.476	4.74256	0.0125264	19167;19188;22186;22187;26444;26446;78294	ENSMUSG00000090137;ENSMUSG00000020460;ENSMUSG00000079197;ENSMUSG00000069744;ENSMUSG00000027566;ENSMUSG00000060073;ENSMUSG00000019505	Uba52;Rps27a;Psme2;Psmb3;Psma7;Psma3;Ubb
R-MMU-8866427	VLDLR internalisation and degradation	http://reactome.org/PathwayBrowser/#/R-MMU-8866427	15	4	0.417735	9.57545	0.0125264	22186;22187;232910;78294	ENSMUSG00000090137;ENSMUSG00000020460;ENSMUSG00000008036;ENSMUSG00000019505	Uba52;Rps27a;Ap2s1;Ubb
R-MMU-975163	IRAK2 mediated activation of TAK1 complex upon TLR7/8 or 9 stimulation	http://reactome.org/PathwayBrowser/#/R-MMU-975163	15	4	0.417735	9.57545	0.0125264	17087;22186;22187;78294	ENSMUSG00000025779;ENSMUSG00000090137;ENSMUSG00000020460;ENSMUSG00000019505	Ly96;Uba52;Rps27a;Ubb
R-MMU-77075	RNA Pol II CTD phosphorylation and interaction with CE	http://reactome.org/PathwayBrowser/#/R-MMU-77075	26	5	0.724074	6.90537	0.0126413	17749;66467;66491;69833;69920	ENSMUSG00000038489;ENSMUSG00000033020;ENSMUSG00000019738;ENSMUSG00000045996;ENSMUSG00000034345	Polr2l;Polr2f;Polr2i;Polr2k;Gtf2h5
R-MMU-3858494	Beta-catenin independent WNT signaling	http://reactome.org/PathwayBrowser/#/R-MMU-3858494	124	11	3.45327	3.18538	0.0126413	12313;14707;14710;19167;19188;22186;22187;232910;26444;26446;78294	ENSMUSG00000068523;ENSMUSG00000090137;ENSMUSG00000038811;ENSMUSG00000020460;ENSMUSG00000079197;ENSMUSG00000008036;ENSMUSG00000069744;ENSMUSG00000001175;ENSMUSG00000027566;ENSMUSG00000060073;ENSMUSG00000019505	Gng5;Uba52;Gngt2;Rps27a;Psme2;Ap2s1;Psmb3;Calm1;Psma7;Psma3;Ubb
R-MMU-174143	APC/C-mediated degradation of cell cycle proteins	http://reactome.org/PathwayBrowser/#/R-MMU-174143	87	9	2.42286	3.71462	0.0126413	19167;19188;22186;22187;26444;26446;30939;68999;78294	ENSMUSG00000090137;ENSMUSG00000020460;ENSMUSG00000036977;ENSMUSG00000079197;ENSMUSG00000069744;ENSMUSG00000020415;ENSMUSG00000027566;ENSMUSG00000060073;ENSMUSG00000019505	Uba52;Rps27a;Anapc10;Psme2;Psmb3;Pttg1;Psma7;Psma3;Ubb
R-MMU-453276	Regulation of mitotic cell cycle	http://reactome.org/PathwayBrowser/#/R-MMU-453276	87	9	2.42286	3.71462	0.0126413	19167;19188;22186;22187;26444;26446;30939;68999;78294	ENSMUSG00000090137;ENSMUSG00000020460;ENSMUSG00000036977;ENSMUSG00000079197;ENSMUSG00000069744;ENSMUSG00000020415;ENSMUSG00000027566;ENSMUSG00000060073;ENSMUSG00000019505	Uba52;Rps27a;Anapc10;Psme2;Psmb3;Pttg1;Psma7;Psma3;Ubb
R-MMU-68949	Orc1 removal from chromatin	http://reactome.org/PathwayBrowser/#/R-MMU-68949	70	8	1.94943	4.10377	0.0126413	19167;19188;22186;22187;26444;26446;56438;78294	ENSMUSG00000090137;ENSMUSG00000020460;ENSMUSG00000022400;ENSMUSG00000079197;ENSMUSG00000069744;ENSMUSG00000027566;ENSMUSG00000060073;ENSMUSG00000019505	Uba52;Rps27a;Rbx1;Psme2;Psmb3;Psma7;Psma3;Ubb
R-MMU-901042	Calnexin/calreticulin cycle	http://reactome.org/PathwayBrowser/#/R-MMU-901042	7	3	0.194943	15.3891	0.0126413	22186;22187;78294	ENSMUSG00000090137;ENSMUSG00000020460;ENSMUSG00000019505	Uba52;Rps27a;Ubb
R-MMU-4641257	Degradation of AXIN	http://reactome.org/PathwayBrowser/#/R-MMU-4641257	55	7	1.53169	4.5701	0.0140293	19167;19188;22186;22187;26444;26446;78294	ENSMUSG00000090137;ENSMUSG00000020460;ENSMUSG00000079197;ENSMUSG00000069744;ENSMUSG00000027566;ENSMUSG00000060073;ENSMUSG00000019505	Uba52;Rps27a;Psme2;Psmb3;Psma7;Psma3;Ubb
R-MMU-937072	TRAF6-mediated induction of TAK1 complex within TLR4 complex	http://reactome.org/PathwayBrowser/#/R-MMU-937072	16	4	0.445584	8.97699	0.0147054	17087;22186;22187;78294	ENSMUSG00000025779;ENSMUSG00000090137;ENSMUSG00000020460;ENSMUSG00000019505	Ly96;Uba52;Rps27a;Ubb
R-MMU-450408	AUF1 (hnRNP D0) binds and destabilizes mRNA	http://reactome.org/PathwayBrowser/#/R-MMU-450408	56	7	1.55954	4.48849	0.015087	19167;19188;22186;22187;26444;26446;78294	ENSMUSG00000090137;ENSMUSG00000020460;ENSMUSG00000079197;ENSMUSG00000069744;ENSMUSG00000027566;ENSMUSG00000060073;ENSMUSG00000019505	Uba52;Rps27a;Psme2;Psmb3;Psma7;Psma3;Ubb
R-MMU-69541	Stabilization of p53	http://reactome.org/PathwayBrowser/#/R-MMU-69541	56	7	1.55954	4.48849	0.015087	19167;19188;22186;22187;26444;26446;78294	ENSMUSG00000090137;ENSMUSG00000020460;ENSMUSG00000079197;ENSMUSG00000069744;ENSMUSG00000027566;ENSMUSG00000060073;ENSMUSG00000019505	Uba52;Rps27a;Psme2;Psmb3;Psma7;Psma3;Ubb
R-MMU-72163	mRNA Splicing - Major Pathway	http://reactome.org/PathwayBrowser/#/R-MMU-72163	191	14	5.31916	2.632	0.0151513	107686;108121;17749;60365;66125;66177;66373;66491;67332;68011;69833;69878;69920;72654	ENSMUSG00000057278;ENSMUSG00000020018;ENSMUSG00000038489;ENSMUSG00000040824;ENSMUSG00000091625;ENSMUSG00000033020;ENSMUSG00000019738;ENSMUSG00000084786;ENSMUSG00000045996;ENSMUSG00000019659;ENSMUSG00000038374;ENSMUSG00000078348;ENSMUSG00000020180;ENSMUSG00000061613	Snrpg;Snrpf;Polr2l;Snrpd2;Lsm5;Polr2f;Polr2i;Ubl5;Polr2k;Ccdc12;Rbm8a;Sf3b5;Snrpd3;U2af1
R-MMU-174184	Cdc20:Phospho-APC/C mediated degradation of Cyclin A	http://reactome.org/PathwayBrowser/#/R-MMU-174184	73	8	2.03298	3.93512	0.01532	19167;19188;22186;22187;26444;26446;68999;78294	ENSMUSG00000090137;ENSMUSG00000020460;ENSMUSG00000036977;ENSMUSG00000079197;ENSMUSG00000069744;ENSMUSG00000027566;ENSMUSG00000060073;ENSMUSG00000019505	Uba52;Rps27a;Anapc10;Psme2;Psmb3;Psma7;Psma3;Ubb
R-MMU-69017	CDK-mediated phosphorylation and removal of Cdc6	http://reactome.org/PathwayBrowser/#/R-MMU-69017	73	8	2.03298	3.93512	0.01532	19167;19188;22186;22187;26444;26446;68999;78294	ENSMUSG00000090137;ENSMUSG00000020460;ENSMUSG00000036977;ENSMUSG00000079197;ENSMUSG00000069744;ENSMUSG00000027566;ENSMUSG00000060073;ENSMUSG00000019505	Uba52;Rps27a;Anapc10;Psme2;Psmb3;Psma7;Psma3;Ubb
R-MMU-69052	Switching of origins to a post-replicative state	http://reactome.org/PathwayBrowser/#/R-MMU-69052	91	9	2.53426	3.55134	0.0154118	19167;19188;22186;22187;26444;26446;56438;68999;78294	ENSMUSG00000090137;ENSMUSG00000020460;ENSMUSG00000036977;ENSMUSG00000022400;ENSMUSG00000079197;ENSMUSG00000069744;ENSMUSG00000027566;ENSMUSG00000060073;ENSMUSG00000019505	Uba52;Rps27a;Anapc10;Rbx1;Psme2;Psmb3;Psma7;Psma3;Ubb
R-MMU-72086	mRNA Capping	http://reactome.org/PathwayBrowser/#/R-MMU-72086	28	5	0.779772	6.41213	0.0154118	17749;66467;66491;69833;69920	ENSMUSG00000038489;ENSMUSG00000033020;ENSMUSG00000019738;ENSMUSG00000045996;ENSMUSG00000034345	Polr2l;Polr2f;Polr2i;Polr2k;Gtf2h5
R-MMU-5607761	Dectin-1 mediated noncanonical NF-kB signaling	http://reactome.org/PathwayBrowser/#/R-MMU-5607761	57	7	1.58739	4.40975	0.0154773	19167;19188;22186;22187;26444;26446;78294	ENSMUSG00000090137;ENSMUSG00000020460;ENSMUSG00000079197;ENSMUSG00000069744;ENSMUSG00000027566;ENSMUSG00000060073;ENSMUSG00000019505	Uba52;Rps27a;Psme2;Psmb3;Psma7;Psma3;Ubb
R-MMU-5676590	NIK-->noncanonical NF-kB signaling	http://reactome.org/PathwayBrowser/#/R-MMU-5676590	57	7	1.58739	4.40975	0.0154773	19167;19188;22186;22187;26444;26446;78294	ENSMUSG00000090137;ENSMUSG00000020460;ENSMUSG00000079197;ENSMUSG00000069744;ENSMUSG00000027566;ENSMUSG00000060073;ENSMUSG00000019505	Uba52;Rps27a;Psme2;Psmb3;Psma7;Psma3;Ubb
R-MMU-6796648	TP53 Regulates Transcription of DNA Repair Genes	http://reactome.org/PathwayBrowser/#/R-MMU-6796648	42	6	1.16966	5.12971	0.0156664	17749;66467;66491;67673;69833;69920	ENSMUSG00000055839;ENSMUSG00000038489;ENSMUSG00000033020;ENSMUSG00000019738;ENSMUSG00000045996;ENSMUSG00000034345	Elob;Polr2l;Polr2f;Polr2i;Polr2k;Gtf2h5
R-MMU-179419	APC:Cdc20 mediated degradation of cell cycle proteins prior to satisfation of the cell cycle checkpoint	http://reactome.org/PathwayBrowser/#/R-MMU-179419	74	8	2.06082	3.88194	0.0156664	19167;19188;22186;22187;26444;26446;68999;78294	ENSMUSG00000090137;ENSMUSG00000020460;ENSMUSG00000036977;ENSMUSG00000079197;ENSMUSG00000069744;ENSMUSG00000027566;ENSMUSG00000060073;ENSMUSG00000019505	Uba52;Rps27a;Anapc10;Psme2;Psmb3;Psma7;Psma3;Ubb
R-MMU-936964	Activation of IRF3, IRF7 mediated by TBK1, IKBKE	http://reactome.org/PathwayBrowser/#/R-MMU-936964	17	4	0.473433	8.44893	0.0161833	17087;22186;22187;78294	ENSMUSG00000025779;ENSMUSG00000090137;ENSMUSG00000020460;ENSMUSG00000019505	Ly96;Uba52;Rps27a;Ubb
R-MMU-6803529	FGFR2 alternative splicing	http://reactome.org/PathwayBrowser/#/R-MMU-6803529	17	4	0.473433	8.44893	0.0161833	17749;66491;69833;69920	ENSMUSG00000038489;ENSMUSG00000033020;ENSMUSG00000019738;ENSMUSG00000045996	Polr2l;Polr2f;Polr2i;Polr2k
R-MMU-9010553	Regulation of expression of SLITs and ROBOs	http://reactome.org/PathwayBrowser/#/R-MMU-9010553	8	3	0.222792	13.4655	0.016403	22186;22187;78294	ENSMUSG00000090137;ENSMUSG00000020460;ENSMUSG00000019505	Uba52;Rps27a;Ubb
R-MMU-1168372	Downstream signaling events of B Cell Receptor (BCR)	http://reactome.org/PathwayBrowser/#/R-MMU-1168372	75	8	2.08867	3.83018	0.016403	12313;19167;19188;22186;22187;26444;26446;78294	ENSMUSG00000090137;ENSMUSG00000020460;ENSMUSG00000079197;ENSMUSG00000069744;ENSMUSG00000001175;ENSMUSG00000027566;ENSMUSG00000060073;ENSMUSG00000019505	Uba52;Rps27a;Psme2;Psmb3;Calm1;Psma7;Psma3;Ubb
R-MMU-72172	mRNA Splicing	http://reactome.org/PathwayBrowser/#/R-MMU-72172	197	14	5.48625	2.55183	0.0176922	107686;108121;17749;60365;66125;66177;66373;66491;67332;68011;69833;69878;69920;72654	ENSMUSG00000057278;ENSMUSG00000020018;ENSMUSG00000038489;ENSMUSG00000040824;ENSMUSG00000091625;ENSMUSG00000033020;ENSMUSG00000019738;ENSMUSG00000084786;ENSMUSG00000045996;ENSMUSG00000019659;ENSMUSG00000038374;ENSMUSG00000078348;ENSMUSG00000020180;ENSMUSG00000061613	Snrpg;Snrpf;Polr2l;Snrpd2;Lsm5;Polr2f;Polr2i;Ubl5;Polr2k;Ccdc12;Rbm8a;Sf3b5;Snrpd3;U2af1
R-MMU-73776	RNA Polymerase II Promoter Escape	http://reactome.org/PathwayBrowser/#/R-MMU-73776	44	6	1.22536	4.89654	0.0179914	17749;235459;66467;66491;69833;69920	ENSMUSG00000038489;ENSMUSG00000033020;ENSMUSG00000019738;ENSMUSG00000045996;ENSMUSG00000034345;ENSMUSG00000033543	Polr2l;Polr2f;Polr2i;Polr2k;Gtf2h5;Gtf2a2
R-MMU-73779	RNA Polymerase II Transcription Pre-Initiation And Promoter Opening	http://reactome.org/PathwayBrowser/#/R-MMU-73779	44	6	1.22536	4.89654	0.0179914	17749;235459;66467;66491;69833;69920	ENSMUSG00000038489;ENSMUSG00000033020;ENSMUSG00000019738;ENSMUSG00000045996;ENSMUSG00000034345;ENSMUSG00000033543	Polr2l;Polr2f;Polr2i;Polr2k;Gtf2h5;Gtf2a2
R-MMU-75953	RNA Polymerase II Transcription Initiation	http://reactome.org/PathwayBrowser/#/R-MMU-75953	44	6	1.22536	4.89654	0.0179914	17749;235459;66467;66491;69833;69920	ENSMUSG00000038489;ENSMUSG00000033020;ENSMUSG00000019738;ENSMUSG00000045996;ENSMUSG00000034345;ENSMUSG00000033543	Polr2l;Polr2f;Polr2i;Polr2k;Gtf2h5;Gtf2a2
R-MMU-76042	RNA Polymerase II Transcription Initiation And Promoter Clearance	http://reactome.org/PathwayBrowser/#/R-MMU-76042	44	6	1.22536	4.89654	0.0179914	17749;235459;66467;66491;69833;69920	ENSMUSG00000038489;ENSMUSG00000033020;ENSMUSG00000019738;ENSMUSG00000045996;ENSMUSG00000034345;ENSMUSG00000033543	Polr2l;Polr2f;Polr2i;Polr2k;Gtf2h5;Gtf2a2
R-MMU-195253	Degradation of beta-catenin by the destruction complex	http://reactome.org/PathwayBrowser/#/R-MMU-195253	77	8	2.14437	3.7307	0.0179914	19167;19188;22186;22187;26444;26446;56438;78294	ENSMUSG00000090137;ENSMUSG00000020460;ENSMUSG00000022400;ENSMUSG00000079197;ENSMUSG00000069744;ENSMUSG00000027566;ENSMUSG00000060073;ENSMUSG00000019505	Uba52;Rps27a;Rbx1;Psme2;Psmb3;Psma7;Psma3;Ubb
R-MMU-2871837	FCERI mediated NF-kB activation	http://reactome.org/PathwayBrowser/#/R-MMU-2871837	77	8	2.14437	3.7307	0.0179914	14127;19167;19188;22186;22187;26444;26446;78294	ENSMUSG00000090137;ENSMUSG00000020460;ENSMUSG00000058715;ENSMUSG00000079197;ENSMUSG00000069744;ENSMUSG00000027566;ENSMUSG00000060073;ENSMUSG00000019505	Uba52;Rps27a;Fcer1g;Psme2;Psmb3;Psma7;Psma3;Ubb
R-MMU-9755511	KEAP1-NFE2L2 pathway	http://reactome.org/PathwayBrowser/#/R-MMU-9755511	77	8	2.14437	3.7307	0.0179914	19167;19188;22186;22187;26444;26446;56438;78294	ENSMUSG00000090137;ENSMUSG00000020460;ENSMUSG00000022400;ENSMUSG00000079197;ENSMUSG00000069744;ENSMUSG00000027566;ENSMUSG00000060073;ENSMUSG00000019505	Uba52;Rps27a;Rbx1;Psme2;Psmb3;Psma7;Psma3;Ubb
R-MMU-187577	SCF(Skp2)-mediated degradation of p27/p21	http://reactome.org/PathwayBrowser/#/R-MMU-187577	60	7	1.67094	4.18926	0.0180281	19167;19188;22186;22187;26444;26446;78294	ENSMUSG00000090137;ENSMUSG00000020460;ENSMUSG00000079197;ENSMUSG00000069744;ENSMUSG00000027566;ENSMUSG00000060073;ENSMUSG00000019505	Uba52;Rps27a;Psme2;Psmb3;Psma7;Psma3;Ubb
R-MMU-5654738	Signaling by FGFR2	http://reactome.org/PathwayBrowser/#/R-MMU-5654738	61	7	1.69879	4.12058	0.0197021	17749;22186;22187;66491;69833;69920;78294	ENSMUSG00000038489;ENSMUSG00000033020;ENSMUSG00000019738;ENSMUSG00000045996;ENSMUSG00000090137;ENSMUSG00000020460;ENSMUSG00000019505	Polr2l;Polr2f;Polr2i;Polr2k;Uba52;Rps27a;Ubb
R-MMU-1253288	Downregulation of ERBB4 signaling	http://reactome.org/PathwayBrowser/#/R-MMU-1253288	9	3	0.250641	11.9693	0.0207072	22186;22187;78294	ENSMUSG00000090137;ENSMUSG00000020460;ENSMUSG00000019505	Uba52;Rps27a;Ubb
R-MMU-174113	SCF-beta-TrCP mediated degradation of Emi1	http://reactome.org/PathwayBrowser/#/R-MMU-174113	9	3	0.250641	11.9693	0.0207072	22186;22187;78294	ENSMUSG00000090137;ENSMUSG00000020460;ENSMUSG00000019505	Uba52;Rps27a;Ubb
R-MMU-8849469	PTK6 Regulates RTKs and Their Effectors AKT1 and DOK1	http://reactome.org/PathwayBrowser/#/R-MMU-8849469	9	3	0.250641	11.9693	0.0207072	22186;22187;78294	ENSMUSG00000090137;ENSMUSG00000020460;ENSMUSG00000019505	Uba52;Rps27a;Ubb
R-MMU-8948747	Regulation of PTEN localization	http://reactome.org/PathwayBrowser/#/R-MMU-8948747	9	3	0.250641	11.9693	0.0207072	22186;22187;78294	ENSMUSG00000090137;ENSMUSG00000020460;ENSMUSG00000019505	Uba52;Rps27a;Ubb
R-MMU-4608870	Asymmetric localization of PCP proteins	http://reactome.org/PathwayBrowser/#/R-MMU-4608870	62	7	1.72664	4.05412	0.0207072	19167;19188;22186;22187;26444;26446;78294	ENSMUSG00000090137;ENSMUSG00000020460;ENSMUSG00000079197;ENSMUSG00000069744;ENSMUSG00000027566;ENSMUSG00000060073;ENSMUSG00000019505	Uba52;Rps27a;Psme2;Psmb3;Psma7;Psma3;Ubb
R-MMU-9012852	Signaling by NOTCH3	http://reactome.org/PathwayBrowser/#/R-MMU-9012852	19	4	0.529131	7.55957	0.0207615	22186;22187;66340;78294	ENSMUSG00000090137;ENSMUSG00000020460;ENSMUSG00000036835;ENSMUSG00000019505	Uba52;Rps27a;Psenen;Ubb
R-MMU-9013507	NOTCH3 Activation and Transmission of Signal to the Nucleus	http://reactome.org/PathwayBrowser/#/R-MMU-9013507	19	4	0.529131	7.55957	0.0207615	22186;22187;66340;78294	ENSMUSG00000090137;ENSMUSG00000020460;ENSMUSG00000036835;ENSMUSG00000019505	Uba52;Rps27a;Psenen;Ubb
R-MMU-9705462	Inactivation of CSF3 (G-CSF) signaling	http://reactome.org/PathwayBrowser/#/R-MMU-9705462	19	4	0.529131	7.55957	0.0207615	22186;22187;67673;78294	ENSMUSG00000055839;ENSMUSG00000090137;ENSMUSG00000020460;ENSMUSG00000019505	Elob;Uba52;Rps27a;Ubb
R-MMU-1169091	Activation of NF-kappaB in B cells	http://reactome.org/PathwayBrowser/#/R-MMU-1169091	63	7	1.75449	3.98977	0.0216325	19167;19188;22186;22187;26444;26446;78294	ENSMUSG00000090137;ENSMUSG00000020460;ENSMUSG00000079197;ENSMUSG00000069744;ENSMUSG00000027566;ENSMUSG00000060073;ENSMUSG00000019505	Uba52;Rps27a;Psme2;Psmb3;Psma7;Psma3;Ubb
R-MMU-5358346	Hedgehog ligand biogenesis	http://reactome.org/PathwayBrowser/#/R-MMU-5358346	63	7	1.75449	3.98977	0.0216325	19167;19188;22186;22187;26444;26446;78294	ENSMUSG00000090137;ENSMUSG00000020460;ENSMUSG00000079197;ENSMUSG00000069744;ENSMUSG00000027566;ENSMUSG00000060073;ENSMUSG00000019505	Uba52;Rps27a;Psme2;Psmb3;Psma7;Psma3;Ubb
R-MMU-113418	Formation of the Early Elongation Complex	http://reactome.org/PathwayBrowser/#/R-MMU-113418	32	5	0.891168	5.61062	0.0216325	17749;66467;66491;69833;69920	ENSMUSG00000038489;ENSMUSG00000033020;ENSMUSG00000019738;ENSMUSG00000045996;ENSMUSG00000034345	Polr2l;Polr2f;Polr2i;Polr2k;Gtf2h5
R-MMU-5632684	Hedgehog 'on' state	http://reactome.org/PathwayBrowser/#/R-MMU-5632684	81	8	2.25577	3.54646	0.0220118	19167;19188;22186;22187;26444;26446;56438;78294	ENSMUSG00000090137;ENSMUSG00000020460;ENSMUSG00000022400;ENSMUSG00000079197;ENSMUSG00000069744;ENSMUSG00000027566;ENSMUSG00000060073;ENSMUSG00000019505	Uba52;Rps27a;Rbx1;Psme2;Psmb3;Psma7;Psma3;Ubb
R-MMU-5696398	Nucleotide Excision Repair	http://reactome.org/PathwayBrowser/#/R-MMU-5696398	100	9	2.7849	3.23172	0.0221322	17749;22186;22187;56438;66467;66491;69833;69920;78294	ENSMUSG00000038489;ENSMUSG00000033020;ENSMUSG00000019738;ENSMUSG00000045996;ENSMUSG00000090137;ENSMUSG00000020460;ENSMUSG00000022400;ENSMUSG00000034345;ENSMUSG00000019505	Polr2l;Polr2f;Polr2i;Polr2k;Uba52;Rps27a;Rbx1;Gtf2h5;Ubb
R-MMU-69563	p53-Dependent G1 DNA Damage Response	http://reactome.org/PathwayBrowser/#/R-MMU-69563	64	7	1.78234	3.92743	0.0228756	19167;19188;22186;22187;26444;26446;78294	ENSMUSG00000090137;ENSMUSG00000020460;ENSMUSG00000079197;ENSMUSG00000069744;ENSMUSG00000027566;ENSMUSG00000060073;ENSMUSG00000019505	Uba52;Rps27a;Psme2;Psmb3;Psma7;Psma3;Ubb
R-MMU-69580	p53-Dependent G1/S DNA damage checkpoint	http://reactome.org/PathwayBrowser/#/R-MMU-69580	64	7	1.78234	3.92743	0.0228756	19167;19188;22186;22187;26444;26446;78294	ENSMUSG00000090137;ENSMUSG00000020460;ENSMUSG00000079197;ENSMUSG00000069744;ENSMUSG00000027566;ENSMUSG00000060073;ENSMUSG00000019505	Uba52;Rps27a;Psme2;Psmb3;Psma7;Psma3;Ubb
R-MMU-68867	Assembly of the pre-replicative complex	http://reactome.org/PathwayBrowser/#/R-MMU-68867	82	8	2.28362	3.50321	0.0230309	19167;19188;22186;22187;26444;26446;68999;78294	ENSMUSG00000090137;ENSMUSG00000020460;ENSMUSG00000036977;ENSMUSG00000079197;ENSMUSG00000069744;ENSMUSG00000027566;ENSMUSG00000060073;ENSMUSG00000019505	Uba52;Rps27a;Anapc10;Psme2;Psmb3;Psma7;Psma3;Ubb
R-MMU-9020702	Interleukin-1 signaling	http://reactome.org/PathwayBrowser/#/R-MMU-9020702	102	9	2.8406	3.16835	0.0245673	15289;19167;19188;22186;22187;26444;26446;56438;78294	ENSMUSG00000090137;ENSMUSG00000020460;ENSMUSG00000022400;ENSMUSG00000079197;ENSMUSG00000069744;ENSMUSG00000066551;ENSMUSG00000027566;ENSMUSG00000060073;ENSMUSG00000019505	Uba52;Rps27a;Rbx1;Psme2;Psmb3;Hmgb1;Psma7;Psma3;Ubb
R-MMU-9664873	Pexophagy	http://reactome.org/PathwayBrowser/#/R-MMU-9664873	10	3	0.27849	10.7724	0.0250159	22186;22187;78294	ENSMUSG00000090137;ENSMUSG00000020460;ENSMUSG00000019505	Uba52;Rps27a;Ubb
R-MMU-937042	IRAK2 mediated activation of TAK1 complex	http://reactome.org/PathwayBrowser/#/R-MMU-937042	10	3	0.27849	10.7724	0.0250159	22186;22187;78294	ENSMUSG00000090137;ENSMUSG00000020460;ENSMUSG00000019505	Uba52;Rps27a;Ubb
R-MMU-111367	SLBP independent Processing of Histone Pre-mRNAs	http://reactome.org/PathwayBrowser/#/R-MMU-111367	10	3	0.27849	10.7724	0.0250159	67332;68011;69878	ENSMUSG00000057278;ENSMUSG00000020018;ENSMUSG00000020180	Snrpg;Snrpf;Snrpd3
R-MMU-2122948	Activated NOTCH1 Transmits Signal to the Nucleus	http://reactome.org/PathwayBrowser/#/R-MMU-2122948	10	3	0.27849	10.7724	0.0250159	22186;22187;78294	ENSMUSG00000090137;ENSMUSG00000020460;ENSMUSG00000019505	Uba52;Rps27a;Ubb
R-MMU-9645460	Alpha-protein kinase 1 signaling pathway	http://reactome.org/PathwayBrowser/#/R-MMU-9645460	10	3	0.27849	10.7724	0.0250159	22186;22187;78294	ENSMUSG00000090137;ENSMUSG00000020460;ENSMUSG00000019505	Uba52;Rps27a;Ubb
R-MMU-69615	G1/S DNA Damage Checkpoints	http://reactome.org/PathwayBrowser/#/R-MMU-69615	66	7	1.83803	3.80842	0.025453	19167;19188;22186;22187;26444;26446;78294	ENSMUSG00000090137;ENSMUSG00000020460;ENSMUSG00000079197;ENSMUSG00000069744;ENSMUSG00000027566;ENSMUSG00000060073;ENSMUSG00000019505	Uba52;Rps27a;Psme2;Psmb3;Psma7;Psma3;Ubb
R-MMU-8939236	RUNX1 regulates transcription of genes involved in differentiation of HSCs	http://reactome.org/PathwayBrowser/#/R-MMU-8939236	66	7	1.83803	3.80842	0.025453	19167;19188;22186;22187;26444;26446;78294	ENSMUSG00000090137;ENSMUSG00000020460;ENSMUSG00000079197;ENSMUSG00000069744;ENSMUSG00000027566;ENSMUSG00000060073;ENSMUSG00000019505	Uba52;Rps27a;Psme2;Psmb3;Psma7;Psma3;Ubb
R-MMU-8948751	Regulation of PTEN stability and activity	http://reactome.org/PathwayBrowser/#/R-MMU-8948751	68	7	1.89373	3.69641	0.0299987	19167;19188;22186;22187;26444;26446;78294	ENSMUSG00000090137;ENSMUSG00000020460;ENSMUSG00000079197;ENSMUSG00000069744;ENSMUSG00000027566;ENSMUSG00000060073;ENSMUSG00000019505	Uba52;Rps27a;Psme2;Psmb3;Psma7;Psma3;Ubb
R-MMU-5218859	Regulated Necrosis	http://reactome.org/PathwayBrowser/#/R-MMU-5218859	51	6	1.4203	4.22446	0.03028	13063;15289;22186;22187;68953;78294	ENSMUSG00000090137;ENSMUSG00000020460;ENSMUSG00000063694;ENSMUSG00000033916;ENSMUSG00000066551;ENSMUSG00000019505	Uba52;Rps27a;Cycs;Chmp2a;Hmgb1;Ubb
R-MMU-4086400	PCP/CE pathway	http://reactome.org/PathwayBrowser/#/R-MMU-4086400	87	8	2.42286	3.30188	0.0307356	19167;19188;22186;22187;232910;26444;26446;78294	ENSMUSG00000090137;ENSMUSG00000020460;ENSMUSG00000079197;ENSMUSG00000008036;ENSMUSG00000069744;ENSMUSG00000027566;ENSMUSG00000060073;ENSMUSG00000019505	Uba52;Rps27a;Psme2;Ap2s1;Psmb3;Psma7;Psma3;Ubb
R-MMU-937041	IKK complex recruitment mediated by RIP1	http://reactome.org/PathwayBrowser/#/R-MMU-937041	22	4	0.612678	6.52872	0.0311782	17087;22186;22187;78294	ENSMUSG00000025779;ENSMUSG00000090137;ENSMUSG00000020460;ENSMUSG00000019505	Ly96;Uba52;Rps27a;Ubb
R-MMU-5689877	Josephin domain DUBs	http://reactome.org/PathwayBrowser/#/R-MMU-5689877	11	3	0.306339	9.79308	0.0316971	22186;22187;78294	ENSMUSG00000090137;ENSMUSG00000020460;ENSMUSG00000019505	Uba52;Rps27a;Ubb
R-MMU-77588	SLBP Dependent Processing of Replication-Dependent Histone Pre-mRNAs	http://reactome.org/PathwayBrowser/#/R-MMU-77588	11	3	0.306339	9.79308	0.0316971	67332;68011;69878	ENSMUSG00000057278;ENSMUSG00000020018;ENSMUSG00000020180	Snrpg;Snrpf;Snrpd3
R-MMU-5621481	C-type lectin receptors (CLRs)	http://reactome.org/PathwayBrowser/#/R-MMU-5621481	108	9	3.00769	2.99233	0.0325946	12313;14127;19167;19188;22186;22187;26444;26446;78294	ENSMUSG00000090137;ENSMUSG00000020460;ENSMUSG00000058715;ENSMUSG00000079197;ENSMUSG00000069744;ENSMUSG00000001175;ENSMUSG00000027566;ENSMUSG00000060073;ENSMUSG00000019505	Uba52;Rps27a;Fcer1g;Psme2;Psmb3;Calm1;Psma7;Psma3;Ubb
R-MMU-69202	Cyclin E associated events during G1/S transition	http://reactome.org/PathwayBrowser/#/R-MMU-69202	70	7	1.94943	3.59079	0.0335871	19167;19188;22186;22187;26444;26446;78294	ENSMUSG00000090137;ENSMUSG00000020460;ENSMUSG00000079197;ENSMUSG00000069744;ENSMUSG00000027566;ENSMUSG00000060073;ENSMUSG00000019505	Uba52;Rps27a;Psme2;Psmb3;Psma7;Psma3;Ubb
R-MMU-5696400	Dual Incision in GG-NER	http://reactome.org/PathwayBrowser/#/R-MMU-5696400	37	5	1.03041	4.85243	0.034905	22186;22187;56438;66467;78294	ENSMUSG00000090137;ENSMUSG00000020460;ENSMUSG00000022400;ENSMUSG00000034345;ENSMUSG00000019505	Uba52;Rps27a;Rbx1;Gtf2h5;Ubb
R-MMU-9646399	Aggrephagy	http://reactome.org/PathwayBrowser/#/R-MMU-9646399	37	5	1.03041	4.85243	0.034905	22186;22187;56455;57320;78294	ENSMUSG00000090137;ENSMUSG00000020460;ENSMUSG00000009013;ENSMUSG00000028964;ENSMUSG00000019505	Uba52;Rps27a;Dynll1;Park7;Ubb
R-MMU-9674555	Signaling by CSF3 (G-CSF)	http://reactome.org/PathwayBrowser/#/R-MMU-9674555	23	4	0.640527	6.24486	0.0350816	22186;22187;67673;78294	ENSMUSG00000055839;ENSMUSG00000090137;ENSMUSG00000020460;ENSMUSG00000019505	Elob;Uba52;Rps27a;Ubb
R-MMU-5607764	CLEC7A (Dectin-1) signaling	http://reactome.org/PathwayBrowser/#/R-MMU-5607764	90	8	2.50641	3.19182	0.0355478	12313;19167;19188;22186;22187;26444;26446;78294	ENSMUSG00000090137;ENSMUSG00000020460;ENSMUSG00000079197;ENSMUSG00000069744;ENSMUSG00000001175;ENSMUSG00000027566;ENSMUSG00000060073;ENSMUSG00000019505	Uba52;Rps27a;Psme2;Psmb3;Calm1;Psma7;Psma3;Ubb
R-MMU-112382	Formation of RNA Pol II elongation complex	http://reactome.org/PathwayBrowser/#/R-MMU-112382	54	6	1.50385	3.98977	0.0370132	17749;66467;66491;67673;69833;69920	ENSMUSG00000055839;ENSMUSG00000038489;ENSMUSG00000033020;ENSMUSG00000019738;ENSMUSG00000045996;ENSMUSG00000034345	Elob;Polr2l;Polr2f;Polr2i;Polr2k;Gtf2h5
R-MMU-75955	RNA Polymerase II Transcription Elongation	http://reactome.org/PathwayBrowser/#/R-MMU-75955	54	6	1.50385	3.98977	0.0370132	17749;66467;66491;67673;69833;69920	ENSMUSG00000055839;ENSMUSG00000038489;ENSMUSG00000033020;ENSMUSG00000019738;ENSMUSG00000045996;ENSMUSG00000034345	Elob;Polr2l;Polr2f;Polr2i;Polr2k;Gtf2h5
R-MMU-6807070	PTEN Regulation	http://reactome.org/PathwayBrowser/#/R-MMU-6807070	111	9	3.09124	2.91146	0.0370132	19167;19188;22186;22187;26444;26446;68576;78294;83409	ENSMUSG00000028062;ENSMUSG00000090137;ENSMUSG00000020460;ENSMUSG00000087260;ENSMUSG00000079197;ENSMUSG00000069744;ENSMUSG00000027566;ENSMUSG00000060073;ENSMUSG00000019505	Lamtor2;Uba52;Rps27a;Lamtor5;Psme2;Psmb3;Psma7;Psma3;Ubb
R-MMU-69656	Cyclin A:Cdk2-associated events at S phase entry	http://reactome.org/PathwayBrowser/#/R-MMU-69656	72	7	2.00513	3.49105	0.037211	19167;19188;22186;22187;26444;26446;78294	ENSMUSG00000090137;ENSMUSG00000020460;ENSMUSG00000079197;ENSMUSG00000069744;ENSMUSG00000027566;ENSMUSG00000060073;ENSMUSG00000019505	Uba52;Rps27a;Psme2;Psmb3;Psma7;Psma3;Ubb
R-MMU-5684264	MAP3K8 (TPL2)-dependent MAPK1/3 activation	http://reactome.org/PathwayBrowser/#/R-MMU-5684264	12	3	0.334188	8.97699	0.0377637	22186;22187;78294	ENSMUSG00000090137;ENSMUSG00000020460;ENSMUSG00000019505	Uba52;Rps27a;Ubb
R-MMU-1358803	Downregulation of ERBB2:ERBB3 signaling	http://reactome.org/PathwayBrowser/#/R-MMU-1358803	12	3	0.334188	8.97699	0.0377637	22186;22187;78294	ENSMUSG00000090137;ENSMUSG00000020460;ENSMUSG00000019505	Uba52;Rps27a;Ubb
R-MMU-3134975	Regulation of innate immune responses to cytosolic DNA	http://reactome.org/PathwayBrowser/#/R-MMU-3134975	12	3	0.334188	8.97699	0.0377637	22186;22187;78294	ENSMUSG00000090137;ENSMUSG00000020460;ENSMUSG00000019505	Uba52;Rps27a;Ubb
R-MMU-2173796	SMAD2/SMAD3:SMAD4 heterotrimer regulates transcription	http://reactome.org/PathwayBrowser/#/R-MMU-2173796	24	4	0.668376	5.98466	0.0384447	13559;22186;22187;78294	ENSMUSG00000027552;ENSMUSG00000090137;ENSMUSG00000020460;ENSMUSG00000019505	E2f5;Uba52;Rps27a;Ubb
R-MMU-174048	APC/C:Cdc20 mediated degradation of Cyclin B	http://reactome.org/PathwayBrowser/#/R-MMU-174048	24	4	0.668376	5.98466	0.0384447	22186;22187;68999;78294	ENSMUSG00000090137;ENSMUSG00000020460;ENSMUSG00000036977;ENSMUSG00000019505	Uba52;Rps27a;Anapc10;Ubb
R-MMU-5687128	MAPK6/MAPK4 signaling	http://reactome.org/PathwayBrowser/#/R-MMU-5687128	73	7	2.03298	3.44323	0.0386076	19167;19188;22186;22187;26444;26446;78294	ENSMUSG00000090137;ENSMUSG00000020460;ENSMUSG00000079197;ENSMUSG00000069744;ENSMUSG00000027566;ENSMUSG00000060073;ENSMUSG00000019505	Uba52;Rps27a;Psme2;Psmb3;Psma7;Psma3;Ubb
R-MMU-917937	Iron uptake and transport	http://reactome.org/PathwayBrowser/#/R-MMU-917937	56	6	1.55954	3.84728	0.0419261	11974;18002;22186;22187;66144;78294	ENSMUSG00000090137;ENSMUSG00000020460;ENSMUSG00000010376;ENSMUSG00000004285;ENSMUSG00000015575;ENSMUSG00000019505	Uba52;Rps27a;Nedd8;Atp6v1f;Atp6v0e;Ubb
R-MMU-446652	Interleukin-1 family signaling	http://reactome.org/PathwayBrowser/#/R-MMU-446652	115	9	3.20263	2.81019	0.043442	15289;19167;19188;22186;22187;26444;26446;56438;78294	ENSMUSG00000090137;ENSMUSG00000020460;ENSMUSG00000022400;ENSMUSG00000079197;ENSMUSG00000069744;ENSMUSG00000066551;ENSMUSG00000027566;ENSMUSG00000060073;ENSMUSG00000019505	Uba52;Rps27a;Rbx1;Psme2;Psmb3;Hmgb1;Psma7;Psma3;Ubb
R-MMU-8852276	The role of GTSE1 in G2/M progression after G2 checkpoint	http://reactome.org/PathwayBrowser/#/R-MMU-8852276	75	7	2.08867	3.35141	0.043442	19167;19188;22186;22187;26444;26446;78294	ENSMUSG00000090137;ENSMUSG00000020460;ENSMUSG00000079197;ENSMUSG00000069744;ENSMUSG00000027566;ENSMUSG00000060073;ENSMUSG00000019505	Uba52;Rps27a;Psme2;Psmb3;Psma7;Psma3;Ubb
R-MMU-674695	RNA Polymerase II Pre-transcription Events	http://reactome.org/PathwayBrowser/#/R-MMU-674695	75	7	2.08867	3.35141	0.043442	17749;235459;66467;66491;67673;69833;69920	ENSMUSG00000055839;ENSMUSG00000038489;ENSMUSG00000033020;ENSMUSG00000019738;ENSMUSG00000045996;ENSMUSG00000034345;ENSMUSG00000033543	Elob;Polr2l;Polr2f;Polr2i;Polr2k;Gtf2h5;Gtf2a2
R-MMU-190236	Signaling by FGFR	http://reactome.org/PathwayBrowser/#/R-MMU-190236	75	7	2.08867	3.35141	0.043442	17749;22186;22187;66491;69833;69920;78294	ENSMUSG00000038489;ENSMUSG00000033020;ENSMUSG00000019738;ENSMUSG00000045996;ENSMUSG00000090137;ENSMUSG00000020460;ENSMUSG00000019505	Polr2l;Polr2f;Polr2i;Polr2k;Uba52;Rps27a;Ubb
R-MMU-5696395	Formation of Incision Complex in GG-NER	http://reactome.org/PathwayBrowser/#/R-MMU-5696395	40	5	1.11396	4.48849	0.0436022	22186;22187;56438;66467;78294	ENSMUSG00000090137;ENSMUSG00000020460;ENSMUSG00000022400;ENSMUSG00000034345;ENSMUSG00000019505	Uba52;Rps27a;Rbx1;Gtf2h5;Ubb
R-MMU-209543	p75NTR recruits signalling complexes	http://reactome.org/PathwayBrowser/#/R-MMU-209543	13	3	0.362037	8.28645	0.0440448	22186;22187;78294	ENSMUSG00000090137;ENSMUSG00000020460;ENSMUSG00000019505	Uba52;Rps27a;Ubb
R-MMU-209560	NF-kB is activated and signals survival	http://reactome.org/PathwayBrowser/#/R-MMU-209560	13	3	0.362037	8.28645	0.0440448	22186;22187;78294	ENSMUSG00000090137;ENSMUSG00000020460;ENSMUSG00000019505	Uba52;Rps27a;Ubb
R-MMU-937039	IRAK1 recruits IKK complex	http://reactome.org/PathwayBrowser/#/R-MMU-937039	13	3	0.362037	8.28645	0.0440448	22186;22187;78294	ENSMUSG00000090137;ENSMUSG00000020460;ENSMUSG00000019505	Uba52;Rps27a;Ubb
R-MMU-975144	IRAK1 recruits IKK complex upon TLR7/8 or 9 stimulation	http://reactome.org/PathwayBrowser/#/R-MMU-975144	13	3	0.362037	8.28645	0.0440448	22186;22187;78294	ENSMUSG00000090137;ENSMUSG00000020460;ENSMUSG00000019505	Uba52;Rps27a;Ubb
R-MMU-69239	Synthesis of DNA	http://reactome.org/PathwayBrowser/#/R-MMU-69239	116	9	3.23048	2.78596	0.0440448	19167;19188;22186;22187;26444;26446;56438;68999;78294	ENSMUSG00000090137;ENSMUSG00000020460;ENSMUSG00000036977;ENSMUSG00000022400;ENSMUSG00000079197;ENSMUSG00000069744;ENSMUSG00000027566;ENSMUSG00000060073;ENSMUSG00000019505	Uba52;Rps27a;Anapc10;Rbx1;Psme2;Psmb3;Psma7;Psma3;Ubb
R-MMU-8878159	Transcriptional regulation by RUNX3	http://reactome.org/PathwayBrowser/#/R-MMU-8878159	76	7	2.11652	3.30731	0.0445224	19167;19188;22186;22187;26444;26446;78294	ENSMUSG00000090137;ENSMUSG00000020460;ENSMUSG00000079197;ENSMUSG00000069744;ENSMUSG00000027566;ENSMUSG00000060073;ENSMUSG00000019505	Uba52;Rps27a;Psme2;Psmb3;Psma7;Psma3;Ubb
R-MMU-1430728	Metabolism	http://reactome.org/PathwayBrowser/#/R-MMU-1430728	1734	65	48.2901	1.34603	0.0445224	100042503;104130;109672;110323;11951;11957;11958;12313;12857;12861;12867;12868;13063;13167;14707;14710;14775;14870;17001;17991;17992;17993;18103;19167;19188;19659;22166;22272;228033;230075;26444;26446;27425;407785;54405;57423;595136;625249;66046;66091;66142;66152;66218;66377;66379;66414;66416;66495;66576;66594;66706;66834;66916;67126;67130;67184;67674;68194;68197;68198;68202;68342;68349;69487;716…	ENSMUSG00000037152;ENSMUSG00000050856;ENSMUSG00000033938;ENSMUSG00000016252;ENSMUSG00000022890;ENSMUSG00000023089;ENSMUSG00000017778;ENSMUSG00000044894;ENSMUSG00000002416;ENSMUSG00000035674;ENSMUSG00000022450;ENSMUSG00000059534;ENSMUSG00000020022;ENSMUSG00000014294;ENSMUSG00000038690;ENSMUSG00000020163;ENSMUSG00000026385;ENSMUSG00000031231;ENSMUSG00000035885;ENSMUSG00000021606;ENSMUSG00000027384;…	Ndufc1;Atp5me;Ndufb7;Atp5f1e;Atp5pf;Ndufa5;Cox7c;Uqcrq;Ndufb2;Ndufa3;Ndufa6;Uqcr10;Ndufa12;Ndufa2;Atp5mf;Uqcr11;Dbi;Cox7b;Cox8a;Ndufs6;Ndufaf5;Ndufb4;Ndufb4;Ndufs5;Ndufa7;Ndufb11;Gng5;Cox6a1;Gngt2;Ndufa4;Cox6b1;Uqcrh;Ltc4s;Ndufa13;Atp5mc1;Txn1;Atp5mg;Acot13;Rbp1;Ndufa1;Ndufb6;Ndufb3;Atp5pd;Cycs;Ndufc2;Cox14;Nme2;Ndufb10;Cox4i1;Ndufb9;Trmt112;Ndufs4;Cyb5a;Atp5mc3;Psme2;Psmb3;Calm1;Gpx4;Gpx1;Ndufaf…
R-MMU-5689603	UCH proteinases	http://reactome.org/PathwayBrowser/#/R-MMU-5689603	96	8	2.6735	2.99233	0.0450798	18002;19167;19188;22186;22187;26444;26446;78294	ENSMUSG00000090137;ENSMUSG00000020460;ENSMUSG00000010376;ENSMUSG00000079197;ENSMUSG00000069744;ENSMUSG00000027566;ENSMUSG00000060073;ENSMUSG00000019505	Uba52;Rps27a;Nedd8;Psme2;Psmb3;Psma7;Psma3;Ubb
R-MMU-76071	RNA Polymerase III Transcription Initiation From Type 3 Promoter	http://reactome.org/PathwayBrowser/#/R-MMU-76071	26	4	0.724074	5.5243	0.0465144	17749;330959;66491;69833	ENSMUSG00000038489;ENSMUSG00000033020;ENSMUSG00000045996;ENSMUSG00000032398	Polr2l;Polr2f;Polr2k;Snapc5
R-MMU-179409	APC-Cdc20 mediated degradation of Nek2A	http://reactome.org/PathwayBrowser/#/R-MMU-179409	26	4	0.724074	5.5243	0.0465144	22186;22187;68999;78294	ENSMUSG00000090137;ENSMUSG00000020460;ENSMUSG00000036977;ENSMUSG00000019505	Uba52;Rps27a;Anapc10;Ubb
R-MMU-69002	DNA Replication Pre-Initiation	http://reactome.org/PathwayBrowser/#/R-MMU-69002	97	8	2.70135	2.96148	0.0471264	19167;19188;22186;22187;26444;26446;68999;78294	ENSMUSG00000090137;ENSMUSG00000020460;ENSMUSG00000036977;ENSMUSG00000079197;ENSMUSG00000069744;ENSMUSG00000027566;ENSMUSG00000060073;ENSMUSG00000019505	Uba52;Rps27a;Anapc10;Psme2;Psmb3;Psma7;Psma3;Ubb
R-MMU-2454202	Fc epsilon receptor (FCERI) signaling	http://reactome.org/PathwayBrowser/#/R-MMU-2454202	118	9	3.28618	2.73874	0.0472058	12313;14127;19167;19188;22186;22187;26444;26446;78294	ENSMUSG00000090137;ENSMUSG00000020460;ENSMUSG00000058715;ENSMUSG00000079197;ENSMUSG00000069744;ENSMUSG00000001175;ENSMUSG00000027566;ENSMUSG00000060073;ENSMUSG00000019505	Uba52;Rps27a;Fcer1g;Psme2;Psmb3;Calm1;Psma7;Psma3;Ubb
KEGG
mmu03010	Ribosome	http://www.kegg.jp/kegg-bin/show_pathway?mmu03010+100040298+100502825+114641+14109+19899+19933+19935+19941+19942+19943+19944+19946+19951+19981+20005+20044+20054+20068+20085+20088+20090+20115+20116+22121+22186+24030+26451+267019+268449+269261+27207+27370+27395+319195+54127+54217+56040+57294+57808+619547+65019+66242+66292+66419+66448+66475+66481+66483+66489+66845+67025+67097+67186+67248+67281+67427…	143	70	3.52255	19.872	1.40492e-74	100040298;100502825;114641;14109;19899;19933;19935;19941;19942;19943;19944;19946;19951;19981;20005;20044;20054;20068;20085;20088;20090;20115;20116;22121;22186;24030;26451;267019;268449;269261;27207;27370;27395;319195;54127;54217;56040;57294;57808;619547;65019;66242;66292;66419;66448;66475;66481;66483;66489;66845;67025;67097;67186;67248;67281;67427;67671;67681;67941;67945;68028;68193;68436;68463;6…	ENSMUSG00000039001;ENSMUSG00000036781;ENSMUSG00000062997;ENSMUSG00000057322;ENSMUSG00000063457;ENSMUSG00000057863;ENSMUSG00000034892;ENSMUSG00000028234;ENSMUSG00000067288;ENSMUSG00000106918;ENSMUSG00000090733;ENSMUSG00000093674;ENSMUSG00000049751;ENSMUSG00000063316;ENSMUSG00000046330;ENSMUSG00000016833;ENSMUSG00000025508;ENSMUSG00000054312;ENSMUSG00000073702;ENSMUSG00000079641;ENSMUSG00000023939;…	Rps21;Rps27l;Rpl35;Rpl38;Rps15;Rpl36;Rps29;Rps20;Rps28;Mrpl33;Rps27;Rpl41;Rpl36al;Rpl27;Rpl37a;Mrps18c;Rplp2;Mrps21;Rpl31;Rpl39;Mrpl14;Fau;Rpl37;Rpl37;Rps25;Rps26;Mrpl23;Rpl24;Rplp1;Uba52;Mrps16;Rps17;Rpl23;Rpl34;Rpl34;Rpl26;Rps15a;Rps27a;Rpl23a;Rpl32;Mrpl27;Rps14;Rpl21;Rps11;Rps24;Rpl11;Rpl30;Rps8;Rps8;Rps19;Rpl17;Rps23;Rpl35a;Rps10;Mrps12;Rpl12;Rps7;Rpl28;Rpl13a;Mrpl20;Rpl27a;Rpl18a;Rpl18;Mrpl1…
mmu00190	Oxidative phosphorylation	http://www.kegg.jp/kegg-bin/show_pathway?mmu00190+100041273+100042503+102631912+104130+110323+11951+11957+11958+11974+12856+12857+12859+12861+12864+12866+12867+12868+13063+17991+17992+17993+22272+228033+230075+27425+407785+54405+57423+595136+66046+66091+66142+66144+66152+66218+66377+66414+66416+66495+66576+66594+66916+67126+67130+67184+67530+68194+68197+68198+68202+68342+68349+69875+71679	136	54	3.35012	16.1188	1.97811e-50	100041273;100042503;102631912;104130;110323;11951;11957;11958;11974;12856;12857;12859;12861;12864;12866;12867;12868;13063;17991;17992;17993;22272;228033;230075;27425;407785;54405;57423;595136;66046;66091;66142;66144;66152;66218;66377;66414;66416;66495;66576;66594;66916;67126;67130;67184;67530;68194;68197;68198;68202;68342;68349;69875;71679	ENSMUSG00000037152;ENSMUSG00000050856;ENSMUSG00000033938;ENSMUSG00000016252;ENSMUSG00000022890;ENSMUSG00000023089;ENSMUSG00000017778;ENSMUSG00000113902;ENSMUSG00000032330;ENSMUSG00000044894;ENSMUSG00000002416;ENSMUSG00000035674;ENSMUSG00000022450;ENSMUSG00000059534;ENSMUSG00000020022;ENSMUSG00000014294;ENSMUSG00000038690;ENSMUSG00000020163;ENSMUSG00000031231;ENSMUSG00000061518;ENSMUSG00000035885;…	Ndufc1;Atp5me;Ndufb7;Atp5f1e;Atp5pf;Ndufa5;Cox7c;Ndufb1;Cox7a2;Uqcrq;Ndufb2;Ndufa3;Ndufa6;Uqcr10;Ndufa12;Ndufa2;Atp5mf;Uqcr11;Cox7b;Cox5b;Cox8a;Ndufa11;Ndufs6;Ndufb4;Ndufb4;Ndufb4;Ndufs5;Ndufa7;Ndufb11;Uqcrb;Cox6a1;Ndufa4;Cox6b1;Uqcrh;Cox6c;Ndufa13;Atp5mc1;Cox17;Atp5mg;Ndufa1;Ndufb6;Ndufb3;Atp5pd;Cycs;Ndufc2;Atp6v1f;Ndufb10;Cox4i1;Ndufb9;Ndufs4;Atp5mc3;Ndufb5;Atp6v0e;Ndufs3
mmu05171	Coronavirus disease	http://www.kegg.jp/kegg-bin/show_pathway?mmu05171+100038882+100040298+100502825+114641+14109+15945+19899+19933+19941+19942+19943+19944+19946+19951+19981+20005+20044+20054+20068+20085+20088+20090+20115+20116+20293+20296+22121+22186+26451+267019+268449+269261+27207+27370+319195+54127+54217+56040+57294+57808+619547+65019+66475+66481+66483+66489+67025+67097+67186+67248+67281+67427+67671+67941+67945+6…	249	62	6.13368	10.1081	2.43824e-44	100038882;100040298;100502825;114641;14109;15945;19899;19933;19941;19942;19943;19944;19946;19951;19981;20005;20044;20054;20068;20085;20088;20090;20115;20116;20293;20296;22121;22186;26451;267019;268449;269261;27207;27370;319195;54127;54217;56040;57294;57808;619547;65019;66475;66481;66483;66489;67025;67097;67186;67248;67281;67427;67671;67941;67945;68028;68193;68436;75617;76808;76846;78294	ENSMUSG00000039001;ENSMUSG00000036781;ENSMUSG00000062997;ENSMUSG00000057322;ENSMUSG00000063457;ENSMUSG00000035352;ENSMUSG00000057863;ENSMUSG00000034892;ENSMUSG00000028234;ENSMUSG00000067288;ENSMUSG00000090733;ENSMUSG00000093674;ENSMUSG00000049751;ENSMUSG00000063316;ENSMUSG00000046330;ENSMUSG00000025508;ENSMUSG00000073702;ENSMUSG00000079641;ENSMUSG00000038274;ENSMUSG00000041841;ENSMUSG00000041841;…	Rps21;Rps27l;Rpl35;Rpl38;Rps15;Ccl12;Rpl36;Rps29;Rps20;Rps28;Rps27;Rpl41;Rpl36al;Rpl27;Rpl37a;Rplp2;Rpl31;Rpl39;Fau;Rpl37;Rpl37;Rps25;Rps26;Isg15;Rpl24;Rplp1;Uba52;Rps17;Rpl23;Rpl34;Rpl34;Rpl26;Rps15a;Rps27a;Rpl23a;Rpl32;Rps14;Rpl21;Rps11;Ccl2;Rps24;Rpl11;Rpl30;Rps8;Rps8;Rps19;Rpl17;Rps23;Rpl35a;Rps10;Rpl12;Rps7;Rpl28;Rpl13a;Rpl27a;Rpl18a;Rpl18;Rpl22l1;Rpl29;Rpl9;Cxcl10;Rps9
mmu04714	Thermogenesis	http://www.kegg.jp/kegg-bin/show_pathway?mmu04714+100041273+100042503+102631912+104130+110323+11951+11957+11958+12856+12857+12859+12861+12864+12866+12867+12868+17991+17992+17993+208501+22272+228033+230075+27425+407785+52469+54405+57423+595136+66046+66091+66142+66152+66218+66377+66379+66414+66416+66495+66576+66594+66706+66916+67126+67130+67184+67530+68194+68197+68198+68202+68342+68349+69487+69875+…	232	56	5.71491	9.79893	4.40883e-39	100041273;100042503;102631912;104130;110323;11951;11957;11958;12856;12857;12859;12861;12864;12866;12867;12868;17991;17992;17993;208501;22272;228033;230075;27425;407785;52469;54405;57423;595136;66046;66091;66142;66152;66218;66377;66379;66414;66416;66495;66576;66594;66706;66916;67126;67130;67184;67530;68194;68197;68198;68202;68342;68349;69487;69875;71679	ENSMUSG00000037152;ENSMUSG00000078572;ENSMUSG00000050856;ENSMUSG00000033938;ENSMUSG00000016252;ENSMUSG00000022890;ENSMUSG00000023089;ENSMUSG00000017778;ENSMUSG00000113902;ENSMUSG00000032330;ENSMUSG00000044894;ENSMUSG00000002416;ENSMUSG00000035674;ENSMUSG00000022450;ENSMUSG00000059534;ENSMUSG00000020022;ENSMUSG00000014294;ENSMUSG00000038690;ENSMUSG00000020163;ENSMUSG00000031231;ENSMUSG00000061518;…	Ndufc1;Ndufaf8;Atp5me;Ndufb7;Atp5f1e;Atp5pf;Ndufa5;Cox7c;Ndufb1;Cox7a2;Uqcrq;Ndufb2;Ndufa3;Ndufa6;Uqcr10;Ndufa12;Ndufa2;Atp5mf;Uqcr11;Cox7b;Cox5b;Cox8a;Ndufa11;Ndufs6;Ndufaf5;Ndufb4;Ndufb4;Ndufb4;Ndufs5;Ndufa7;Ndufb11;Uqcrb;Cox6a1;Ndufa4;Cox6b1;Uqcrh;Cox6c;Ndufa13;Atp5mc1;Cox17;Atp5mg;Ndufa1;Ndufb6;Ndufb3;Atp5pd;Ndufc2;Cox14;Coa3;Ndufb10;Cox4i1;Ndufb9;Ndufs4;Atp5mc3;Ndufaf3;Ndufb5;Ndufs3
mmu05012	Parkinson disease	http://www.kegg.jp/kegg-bin/show_pathway?mmu05012+100041273+100042503+102631912+104130+110323+11951+11957+12313+12857+12859+12861+12864+12866+12867+12868+13063+17991+17992+17993+19167+20422+20655+22166+22186+22187+22272+228033+230075+26444+26446+407785+54405+57320+595136+66046+66091+66142+66152+66218+66377+66414+66416+66495+66576+66594+66916+67126+67130+67184+67530+68194+68197+68198+68202+68342+6…	266	59	6.55244	9.00428	4.40883e-39	100041273;100042503;102631912;104130;110323;11951;11957;12313;12857;12859;12861;12864;12866;12867;12868;13063;17991;17992;17993;19167;20422;20655;22166;22186;22187;22272;228033;230075;26444;26446;407785;54405;57320;595136;66046;66091;66142;66152;66218;66377;66414;66416;66495;66576;66594;66916;67126;67130;67184;67530;68194;68197;68198;68202;68342;68349;69875;71679;78294	ENSMUSG00000037152;ENSMUSG00000033938;ENSMUSG00000016252;ENSMUSG00000022890;ENSMUSG00000023089;ENSMUSG00000017778;ENSMUSG00000113902;ENSMUSG00000032330;ENSMUSG00000044894;ENSMUSG00000042541;ENSMUSG00000002416;ENSMUSG00000035674;ENSMUSG00000022450;ENSMUSG00000059534;ENSMUSG00000020022;ENSMUSG00000014294;ENSMUSG00000020163;ENSMUSG00000031231;ENSMUSG00000061518;ENSMUSG00000035885;ENSMUSG00000002379;…	Ndufc1;Ndufb7;Atp5f1e;Atp5pf;Ndufa5;Cox7c;Ndufb1;Cox7a2;Uqcrq;Sem1;Ndufb2;Ndufa3;Ndufa6;Uqcr10;Ndufa12;Ndufa2;Uqcr11;Cox7b;Cox5b;Cox8a;Ndufa11;Ndufs6;Ndufb4;Ndufb4;Ndufb4;Ndufs5;Ndufa7;Ndufb11;Uqcrb;Uba52;Cox6a1;Ndufa4;Cox6b1;Uqcrh;Cox6c;Ndufa13;Atp5mc1;Txn1;Rps27a;Ndufa1;Ndufb6;Ndufb3;Atp5pd;Cycs;Ndufc2;Sod1;Ndufb10;Cox4i1;Ndufb9;Ndufs4;Atp5mc3;Psmb3;Calm1;Park7;Ndufb5;Psma7;Ndufs3;Psma3;Ubb
mmu05016	Huntington disease	http://www.kegg.jp/kegg-bin/show_pathway?mmu05016+100041273+100042503+102631912+104130+110323+11951+11957+12857+12859+12861+12864+12866+12867+12868+13063+14775+17749+17991+17992+17993+19167+20422+20655+22272+22428+228033+230075+232910+26444+26446+407785+54405+595136+66046+66091+66142+66152+66218+66377+66414+66416+66491+66495+66576+66594+66916+67126+67130+67184+67530+68194+68197+68198+68202+68342+…	303	60	7.46387	8.03872	7.78035e-37	100041273;100042503;102631912;104130;110323;11951;11957;12857;12859;12861;12864;12866;12867;12868;13063;14775;17749;17991;17992;17993;19167;20422;20655;22272;22428;228033;230075;232910;26444;26446;407785;54405;595136;66046;66091;66142;66152;66218;66377;66414;66416;66491;66495;66576;66594;66916;67126;67130;67184;67530;68194;68197;68198;68202;68342;68349;69833;69875;69920;71679	ENSMUSG00000037152;ENSMUSG00000033938;ENSMUSG00000016252;ENSMUSG00000022890;ENSMUSG00000023089;ENSMUSG00000038489;ENSMUSG00000017778;ENSMUSG00000113902;ENSMUSG00000032330;ENSMUSG00000044894;ENSMUSG00000033020;ENSMUSG00000042541;ENSMUSG00000002416;ENSMUSG00000035674;ENSMUSG00000022450;ENSMUSG00000059534;ENSMUSG00000020022;ENSMUSG00000014294;ENSMUSG00000020163;ENSMUSG00000031231;ENSMUSG00000061518;…	Ndufc1;Ndufb7;Atp5f1e;Atp5pf;Ndufa5;Polr2l;Cox7c;Ndufb1;Cox7a2;Uqcrq;Polr2f;Sem1;Ndufb2;Ndufa3;Ndufa6;Uqcr10;Ndufa12;Ndufa2;Uqcr11;Cox7b;Cox5b;Cox8a;Polr2i;Ndufa11;Ndufs6;Ndufb4;Ndufb4;Ndufb4;Ndufs5;Ndufa7;Ndufb11;Polr2k;Uqcrb;Cox6a1;Ndufa4;Cox6b1;Uqcrh;Cox6c;Ndufa13;Atp5mc1;Ndufa1;Ndufb6;Ndufb3;Atp5pd;Cycs;Ndufc2;Sod1;Ndufb10;Cox4i1;Ndufb9;Ndufs4;Atp5mc3;Ap2s1;Psmb3;Gpx1;Ndufb5;Dctn6;Psma7;Ndufs…
mmu05020	Prion disease	http://www.kegg.jp/kegg-bin/show_pathway?mmu05020+100041273+100042503+102631912+104130+110323+11951+11957+12857+12859+12861+12864+12866+12867+12868+13057+13063+17991+17992+17993+19167+20304+20422+20655+22272+228033+230075+26444+26446+407785+54405+595136+66046+66091+66142+66152+66218+66377+66414+66416+66495+66576+66594+66916+67126+67130+67184+67530+68194+68197+68198+68202+68342+68349+69875+71679	268	55	6.60171	8.33118	1.95312e-34	100041273;100042503;102631912;104130;110323;11951;11957;12857;12859;12861;12864;12866;12867;12868;13057;13063;17991;17992;17993;19167;20304;20422;20655;22272;228033;230075;26444;26446;407785;54405;595136;66046;66091;66142;66152;66218;66377;66414;66416;66495;66576;66594;66916;67126;67130;67184;67530;68194;68197;68198;68202;68342;68349;69875;71679	ENSMUSG00000035042;ENSMUSG00000037152;ENSMUSG00000033938;ENSMUSG00000016252;ENSMUSG00000022890;ENSMUSG00000023089;ENSMUSG00000017778;ENSMUSG00000113902;ENSMUSG00000032330;ENSMUSG00000044894;ENSMUSG00000042541;ENSMUSG00000002416;ENSMUSG00000035674;ENSMUSG00000022450;ENSMUSG00000059534;ENSMUSG00000020022;ENSMUSG00000014294;ENSMUSG00000020163;ENSMUSG00000031231;ENSMUSG00000061518;ENSMUSG00000035885;…	Ccl5;Ndufc1;Ndufb7;Atp5f1e;Atp5pf;Ndufa5;Cox7c;Ndufb1;Cox7a2;Uqcrq;Sem1;Ndufb2;Ndufa3;Ndufa6;Uqcr10;Ndufa12;Ndufa2;Uqcr11;Cox7b;Cox5b;Cox8a;Ndufa11;Ndufs6;Ndufb4;Ndufb4;Ndufb4;Ndufs5;Ndufa7;Ndufb11;Uqcrb;Cox6a1;Ndufa4;Cox6b1;Uqcrh;Cox6c;Ndufa13;Atp5mc1;Ndufa1;Ndufb6;Ndufb3;Atp5pd;Cycs;Ndufc2;Sod1;Cyba;Ndufb10;Cox4i1;Ndufb9;Ndufs4;Atp5mc3;Psmb3;Ndufb5;Psma7;Ndufs3;Psma3
mmu04932	Non-alcoholic fatty liver disease	http://www.kegg.jp/kegg-bin/show_pathway?mmu04932+100041273+100042503+102631912+104130+110323+12857+12859+12861+12864+12866+12867+12868+13063+17991+17992+17993+22272+230075+407785+54405+595136+66046+66091+66142+66152+66218+66377+66414+66416+66495+66576+66594+66916+67130+67184+67530+68194+68197+68198+68202+68342+68349+69875	157	43	3.86742	11.1185	3.57066e-32	100041273;100042503;102631912;104130;110323;12857;12859;12861;12864;12866;12867;12868;13063;17991;17992;17993;22272;230075;407785;54405;595136;66046;66091;66142;66152;66218;66377;66414;66416;66495;66576;66594;66916;67130;67184;67530;68194;68197;68198;68202;68342;68349;69875	ENSMUSG00000037152;ENSMUSG00000033938;ENSMUSG00000023089;ENSMUSG00000017778;ENSMUSG00000113902;ENSMUSG00000032330;ENSMUSG00000044894;ENSMUSG00000002416;ENSMUSG00000035674;ENSMUSG00000022450;ENSMUSG00000059534;ENSMUSG00000020022;ENSMUSG00000014294;ENSMUSG00000020163;ENSMUSG00000031231;ENSMUSG00000061518;ENSMUSG00000035885;ENSMUSG00000002379;ENSMUSG00000021606;ENSMUSG00000022820;ENSMUSG00000022820;…	Ndufc1;Ndufb7;Ndufa5;Cox7c;Ndufb1;Cox7a2;Uqcrq;Ndufb2;Ndufa3;Ndufa6;Uqcr10;Ndufa12;Ndufa2;Uqcr11;Cox7b;Cox5b;Cox8a;Ndufa11;Ndufs6;Ndufb4;Ndufb4;Ndufb4;Ndufs5;Ndufa7;Ndufb11;Uqcrb;Cox6a1;Ndufa4;Cox6b1;Uqcrh;Cox6c;Ndufa13;Ndufa1;Ndufb6;Ndufb3;Cycs;Ndufc2;Ndufb10;Cox4i1;Ndufb9;Ndufs4;Ndufb5;Ndufs3
mmu05415	Diabetic cardiomyopathy	http://www.kegg.jp/kegg-bin/show_pathway?mmu05415+100041273+100042503+102631912+104130+110323+11951+11957+12857+12859+12861+12864+12866+12867+12868+13057+17991+17992+17993+22272+228033+230075+407785+54405+595136+66046+66091+66142+66152+66218+66377+66414+66416+66495+66576+66594+66916+67126+67130+67184+67530+68194+68197+68198+68202+68342+68349+69875+71679	212	48	5.22225	9.19145	5.84965e-32	100041273;100042503;102631912;104130;110323;11951;11957;12857;12859;12861;12864;12866;12867;12868;13057;17991;17992;17993;22272;228033;230075;407785;54405;595136;66046;66091;66142;66152;66218;66377;66414;66416;66495;66576;66594;66916;67126;67130;67184;67530;68194;68197;68198;68202;68342;68349;69875;71679	ENSMUSG00000037152;ENSMUSG00000033938;ENSMUSG00000016252;ENSMUSG00000022890;ENSMUSG00000023089;ENSMUSG00000017778;ENSMUSG00000113902;ENSMUSG00000032330;ENSMUSG00000044894;ENSMUSG00000002416;ENSMUSG00000035674;ENSMUSG00000022450;ENSMUSG00000059534;ENSMUSG00000020022;ENSMUSG00000014294;ENSMUSG00000020163;ENSMUSG00000031231;ENSMUSG00000061518;ENSMUSG00000035885;ENSMUSG00000002379;ENSMUSG00000021606;…	Ndufc1;Ndufb7;Atp5f1e;Atp5pf;Ndufa5;Cox7c;Ndufb1;Cox7a2;Uqcrq;Ndufb2;Ndufa3;Ndufa6;Uqcr10;Ndufa12;Ndufa2;Uqcr11;Cox7b;Cox5b;Cox8a;Ndufa11;Ndufs6;Ndufb4;Ndufb4;Ndufb4;Ndufs5;Ndufa7;Ndufb11;Uqcrb;Cox6a1;Ndufa4;Cox6b1;Uqcrh;Cox6c;Ndufa13;Atp5mc1;Ndufa1;Ndufb6;Ndufb3;Atp5pd;Ndufc2;Cyba;Ndufb10;Cox4i1;Ndufb9;Ndufs4;Atp5mc3;Ndufb5;Ndufs3
mmu05208	Chemical carcinogenesis	http://www.kegg.jp/kegg-bin/show_pathway?mmu05208+100041273+100042503+102631912+104130+110323+11951+11957+12857+12859+12861+12864+12866+12867+12868+13057+17991+17992+17993+20655+22272+228033+230075+407785+54405+595136+66046+66091+66142+66152+66218+66377+66414+66416+66495+66576+66594+66916+67126+67130+67184+67530+68194+68197+68198+68202+68342+68349+69875+71679	224	49	5.51785	8.88028	5.93462e-32	100041273;100042503;102631912;104130;110323;11951;11957;12857;12859;12861;12864;12866;12867;12868;13057;17991;17992;17993;20655;22272;228033;230075;407785;54405;595136;66046;66091;66142;66152;66218;66377;66414;66416;66495;66576;66594;66916;67126;67130;67184;67530;68194;68197;68198;68202;68342;68349;69875;71679	ENSMUSG00000037152;ENSMUSG00000033938;ENSMUSG00000016252;ENSMUSG00000022890;ENSMUSG00000023089;ENSMUSG00000017778;ENSMUSG00000113902;ENSMUSG00000032330;ENSMUSG00000044894;ENSMUSG00000002416;ENSMUSG00000035674;ENSMUSG00000022450;ENSMUSG00000059534;ENSMUSG00000020022;ENSMUSG00000014294;ENSMUSG00000020163;ENSMUSG00000031231;ENSMUSG00000061518;ENSMUSG00000035885;ENSMUSG00000002379;ENSMUSG00000021606;…	Ndufc1;Ndufb7;Atp5f1e;Atp5pf;Ndufa5;Cox7c;Ndufb1;Cox7a2;Uqcrq;Ndufb2;Ndufa3;Ndufa6;Uqcr10;Ndufa12;Ndufa2;Uqcr11;Cox7b;Cox5b;Cox8a;Ndufa11;Ndufs6;Ndufb4;Ndufb4;Ndufb4;Ndufs5;Ndufa7;Ndufb11;Uqcrb;Cox6a1;Ndufa4;Cox6b1;Uqcrh;Cox6c;Ndufa13;Atp5mc1;Ndufa1;Ndufb6;Ndufb3;Atp5pd;Ndufc2;Sod1;Cyba;Ndufb10;Cox4i1;Ndufb9;Ndufs4;Atp5mc3;Ndufb5;Ndufs3
mmu05014	Amyotrophic lateral sclerosis	http://www.kegg.jp/kegg-bin/show_pathway?mmu05014+100041273+100042503+102631912+104130+110323+11951+11957+12460+12857+12859+12861+12864+12866+12867+12868+13063+14775+17991+17992+17993+19167+20422+20655+22272+22428+228033+230075+26444+26446+407785+54405+595136+66046+66091+66142+66152+66218+66377+66414+66416+66495+66576+66594+66916+67126+67130+67184+67530+68194+68197+68198+68202+68342+68349+69875+7…	370	56	9.1143	6.14419	5.63541e-28	100041273;100042503;102631912;104130;110323;11951;11957;12460;12857;12859;12861;12864;12866;12867;12868;13063;14775;17991;17992;17993;19167;20422;20655;22272;22428;228033;230075;26444;26446;407785;54405;595136;66046;66091;66142;66152;66218;66377;66414;66416;66495;66576;66594;66916;67126;67130;67184;67530;68194;68197;68198;68202;68342;68349;69875;71679	ENSMUSG00000037152;ENSMUSG00000033938;ENSMUSG00000016252;ENSMUSG00000022890;ENSMUSG00000023089;ENSMUSG00000017778;ENSMUSG00000113902;ENSMUSG00000032330;ENSMUSG00000044894;ENSMUSG00000042541;ENSMUSG00000002416;ENSMUSG00000035674;ENSMUSG00000022450;ENSMUSG00000059534;ENSMUSG00000020022;ENSMUSG00000014294;ENSMUSG00000020163;ENSMUSG00000031231;ENSMUSG00000061518;ENSMUSG00000035885;ENSMUSG00000002379;…	Ndufc1;Ndufb7;Atp5f1e;Atp5pf;Ndufa5;Cox7c;Ndufb1;Cox7a2;Uqcrq;Sem1;Ndufb2;Ndufa3;Ndufa6;Uqcr10;Ndufa12;Ndufa2;Uqcr11;Cox7b;Cox5b;Cox8a;Ndufa11;Ndufs6;Ndufb4;Ndufb4;Ndufb4;Ndufs5;Ndufa7;Ndufb11;Uqcrb;Cox6a1;Ndufa4;Cox6b1;Uqcrh;Cox6c;Ndufa13;Atp5mc1;Ndufa1;Ndufb6;Ndufb3;Atp5pd;Cycs;Ndufc2;Sod1;Ndufb10;Cox4i1;Ndufb9;Ndufs4;Atp5mc3;Psmb3;Gpx1;Ndufb5;Ccs;Dctn6;Psma7;Ndufs3;Psma3
mmu05022	Pathways of neurodegeneration	http://www.kegg.jp/kegg-bin/show_pathway?mmu05022+100041273+100042503+102631912+104130+110323+11951+11957+12313+12460+12857+12859+12861+12864+12866+12867+12868+13063+14775+17991+17992+17993+19167+20422+20655+22186+22187+22272+22428+228033+230075+26444+26446+407785+54405+57320+595136+66046+66091+66142+66152+66218+66377+66414+66416+66495+66576+66594+66916+67126+67130+67184+67530+68194+68197+68198+6…	473	61	11.6515	5.23537	9.04879e-27	100041273;100042503;102631912;104130;110323;11951;11957;12313;12460;12857;12859;12861;12864;12866;12867;12868;13063;14775;17991;17992;17993;19167;20422;20655;22186;22187;22272;22428;228033;230075;26444;26446;407785;54405;57320;595136;66046;66091;66142;66152;66218;66377;66414;66416;66495;66576;66594;66916;67126;67130;67184;67530;68194;68197;68198;68202;68342;68349;69875;71679;78294	ENSMUSG00000037152;ENSMUSG00000033938;ENSMUSG00000016252;ENSMUSG00000022890;ENSMUSG00000023089;ENSMUSG00000017778;ENSMUSG00000113902;ENSMUSG00000032330;ENSMUSG00000044894;ENSMUSG00000042541;ENSMUSG00000002416;ENSMUSG00000035674;ENSMUSG00000022450;ENSMUSG00000059534;ENSMUSG00000020022;ENSMUSG00000014294;ENSMUSG00000020163;ENSMUSG00000031231;ENSMUSG00000061518;ENSMUSG00000035885;ENSMUSG00000002379;…	Ndufc1;Ndufb7;Atp5f1e;Atp5pf;Ndufa5;Cox7c;Ndufb1;Cox7a2;Uqcrq;Sem1;Ndufb2;Ndufa3;Ndufa6;Uqcr10;Ndufa12;Ndufa2;Uqcr11;Cox7b;Cox5b;Cox8a;Ndufa11;Ndufs6;Ndufb4;Ndufb4;Ndufb4;Ndufs5;Ndufa7;Ndufb11;Uqcrb;Uba52;Cox6a1;Ndufa4;Cox6b1;Uqcrh;Cox6c;Ndufa13;Atp5mc1;Rps27a;Ndufa1;Ndufb6;Ndufb3;Atp5pd;Cycs;Ndufc2;Sod1;Ndufb10;Cox4i1;Ndufb9;Ndufs4;Atp5mc3;Psmb3;Calm1;Park7;Gpx1;Ndufb5;Ccs;Dctn6;Psma7;Ndufs3;Psm…
mmu05010	Alzheimer disease	http://www.kegg.jp/kegg-bin/show_pathway?mmu05010+100041273+100042503+102631912+104130+110323+11951+11957+12313+12857+12859+12861+12864+12866+12867+12868+13063+17991+17992+17993+19167+20422+22272+228033+230075+26444+26446+407785+54405+595136+66046+66091+66142+66152+66218+66340+66377+66414+66416+66495+66576+66594+66916+67126+67130+67184+67530+68194+68197+68198+68202+68342+68349+69875+71679	384	54	9.45916	5.70875	2.50169e-25	100041273;100042503;102631912;104130;110323;11951;11957;12313;12857;12859;12861;12864;12866;12867;12868;13063;17991;17992;17993;19167;20422;22272;228033;230075;26444;26446;407785;54405;595136;66046;66091;66142;66152;66218;66340;66377;66414;66416;66495;66576;66594;66916;67126;67130;67184;67530;68194;68197;68198;68202;68342;68349;69875;71679	ENSMUSG00000037152;ENSMUSG00000033938;ENSMUSG00000016252;ENSMUSG00000022890;ENSMUSG00000023089;ENSMUSG00000017778;ENSMUSG00000113902;ENSMUSG00000032330;ENSMUSG00000044894;ENSMUSG00000042541;ENSMUSG00000002416;ENSMUSG00000035674;ENSMUSG00000022450;ENSMUSG00000059534;ENSMUSG00000020022;ENSMUSG00000014294;ENSMUSG00000020163;ENSMUSG00000031231;ENSMUSG00000061518;ENSMUSG00000035885;ENSMUSG00000002379;…	Ndufc1;Ndufb7;Atp5f1e;Atp5pf;Ndufa5;Cox7c;Ndufb1;Cox7a2;Uqcrq;Sem1;Ndufb2;Ndufa3;Ndufa6;Uqcr10;Ndufa12;Ndufa2;Uqcr11;Cox7b;Cox5b;Cox8a;Ndufa11;Ndufs6;Ndufb4;Ndufb4;Ndufb4;Ndufs5;Ndufa7;Ndufb11;Uqcrb;Cox6a1;Ndufa4;Cox6b1;Uqcrh;Cox6c;Ndufa13;Atp5mc1;Ndufa1;Ndufb6;Psenen;Ndufb3;Atp5pd;Cycs;Ndufc2;Ndufb10;Cox4i1;Ndufb9;Ndufs4;Atp5mc3;Psmb3;Calm1;Ndufb5;Psma7;Ndufs3;Psma3
mmu04723	Retrograde endocannabinoid signaling	http://www.kegg.jp/kegg-bin/show_pathway?mmu04723+100041273+100042503+102631912+104130+14707+14710+17991+17992+17993+230075+407785+54405+595136+66046+66091+66218+66377+66414+66416+66495+66916+67130+67184+68194+68197+68198+68202+68342+68349+69875	149	30	3.67035	8.1736	4.04699e-18	100041273;100042503;102631912;104130;14707;14710;17991;17992;17993;230075;407785;54405;595136;66046;66091;66218;66377;66414;66416;66495;66916;67130;67184;68194;68197;68198;68202;68342;68349;69875	ENSMUSG00000037152;ENSMUSG00000033938;ENSMUSG00000023089;ENSMUSG00000113902;ENSMUSG00000002416;ENSMUSG00000035674;ENSMUSG00000022450;ENSMUSG00000020022;ENSMUSG00000014294;ENSMUSG00000002379;ENSMUSG00000021606;ENSMUSG00000022820;ENSMUSG00000022820;ENSMUSG00000022820;ENSMUSG00000028648;ENSMUSG00000041881;ENSMUSG00000031059;ENSMUSG00000068523;ENSMUSG00000038811;ENSMUSG00000029632;ENSMUSG00000036199;…	Ndufc1;Ndufb7;Ndufa5;Ndufb1;Ndufb2;Ndufa3;Ndufa6;Ndufa12;Ndufa2;Ndufa11;Ndufs6;Ndufb4;Ndufb4;Ndufb4;Ndufs5;Ndufa7;Ndufb11;Gng5;Gngt2;Ndufa4;Ndufa13;Ndufa1;Ndufb6;Ndufb3;Ndufc2;Ndufb10;Ndufb9;Ndufs4;Ndufb5;Ndufs3
mmu04260	Cardiac muscle contraction	http://www.kegg.jp/kegg-bin/show_pathway?mmu04260+110323+12857+12859+12861+12864+12866+12867+12868+22272+66142+66152+66576+66594+67530	87	14	2.14309	6.53262	5.17806e-07	110323;12857;12859;12861;12864;12866;12867;12868;22272;66142;66152;66576;66594;67530	ENSMUSG00000017778;ENSMUSG00000032330;ENSMUSG00000044894;ENSMUSG00000059534;ENSMUSG00000020163;ENSMUSG00000031231;ENSMUSG00000061518;ENSMUSG00000035885;ENSMUSG00000021520;ENSMUSG00000041697;ENSMUSG00000036751;ENSMUSG00000063882;ENSMUSG00000014313;ENSMUSG00000031818	Cox7c;Cox7a2;Uqcrq;Uqcr10;Uqcr11;Cox7b;Cox5b;Cox8a;Uqcrb;Cox6a1;Cox6b1;Uqcrh;Cox6c;Cox4i1
mmu03060	Protein export	http://www.kegg.jp/kegg-bin/show_pathway?mmu03060+20335+66212+66286+66384+66541+69019	29	6	0.714364	8.39908	0.00134689	20335;66212;66286;66384;66541;69019	ENSMUSG00000053317;ENSMUSG00000078974;ENSMUSG00000014504;ENSMUSG00000042670;ENSMUSG00000024516;ENSMUSG00000021917	Sec61b;Sec61g;Srp19;Immp1l;Sec11c;Spcs1
mmu01100	Metabolic pathways	http://www.kegg.jp/kegg-bin/show_pathway?mmu01100+100041273+100042503+102631912+104130+110323+11951+11957+11958+11974+12856+12857+12859+12861+12864+12866+12867+12868+13063+13135+14775+14870+17001+17319+17991+17992+17993+18103+22272+228033+230075+27425+407785+54405+57423+595136+625249+66046+66091+66142+66144+66152+66218+66377+66401+66414+66416+66495+66576+66594+66916+67126+67130+67184+67530+68194+…	1625	63	40.029	1.57386	0.00177202	100041273;100042503;102631912;104130;110323;11951;11957;11958;11974;12856;12857;12859;12861;12864;12866;12867;12868;13063;13135;14775;14870;17001;17319;17991;17992;17993;18103;22272;228033;230075;27425;407785;54405;57423;595136;625249;66046;66091;66142;66144;66152;66218;66377;66401;66414;66416;66495;66576;66594;66916;67126;67130;67184;67530;68194;68197;68198;68202;68342;68349;69875;71679;75572	ENSMUSG00000037152;ENSMUSG00000050856;ENSMUSG00000033938;ENSMUSG00000016252;ENSMUSG00000022890;ENSMUSG00000023089;ENSMUSG00000017778;ENSMUSG00000113902;ENSMUSG00000032330;ENSMUSG00000044894;ENSMUSG00000002416;ENSMUSG00000035674;ENSMUSG00000022450;ENSMUSG00000059534;ENSMUSG00000020022;ENSMUSG00000014294;ENSMUSG00000038690;ENSMUSG00000020163;ENSMUSG00000031231;ENSMUSG00000061518;ENSMUSG00000035885;…	Ndufc1;Atp5me;Ndufb7;Atp5f1e;Atp5pf;Ndufa5;Cox7c;Ndufb1;Cox7a2;Uqcrq;Ndufb2;Ndufa3;Ndufa6;Uqcr10;Ndufa12;Ndufa2;Atp5mf;Uqcr11;Cox7b;Cox5b;Cox8a;Ndufa11;Ndufs6;Ndufb4;Ndufb4;Ndufb4;Ndufs5;Ndufa7;Ndufb11;Uqcrb;Cox6a1;Ndufa4;Cox6b1;Uqcrh;Ltc4s;Cox6c;Ndufa13;Atp5mc1;Mif;Cox17;Atp5mg;Acyp2;Ndufa1;Ndufb6;Ndufb3;Atp5pd;Cycs;Ndufc2;Nme2;Atp6v1f;Ndufb10;Cox4i1;Ndufb9;Nudt2;Ndufs4;Atp5mc3;Dad1;Gpx4;Gpx1;Nd…
mmu03050	Proteasome	http://www.kegg.jp/kegg-bin/show_pathway?mmu03050+19167+19188+20422+26444+26446+66537	47	6	1.15776	5.18241	0.018701	19167;19188;20422;26444;26446;66537	ENSMUSG00000042541;ENSMUSG00000079197;ENSMUSG00000029649;ENSMUSG00000069744;ENSMUSG00000027566;ENSMUSG00000060073	Sem1;Psme2;Pomp;Psmb3;Psma7;Psma3
mmu03420	Nucleotide excision repair	http://www.kegg.jp/kegg-bin/show_pathway?mmu03420+17749+56438+66467+66491+69833+69920	57	6	1.40409	4.27322	0.048821	17749;56438;66467;66491;69833;69920	ENSMUSG00000038489;ENSMUSG00000033020;ENSMUSG00000019738;ENSMUSG00000045996;ENSMUSG00000022400;ENSMUSG00000034345	Polr2l;Polr2f;Polr2i;Polr2k;Rbx1;Gtf2h5
GO-BP FDR <0,005
GO:0002181	cytoplasmic translation	http://amigo.geneontology.org/amigo/term/GO:0002181	153	53	2.70825	19.5698	1.95147e-50	14109;19899;19933;19941;19942;19943;19944;19946;19951;19981;20005;20044;20054;20068;20085;20088;20090;20115;20116;22121;22186;26451;27207;27370;54127;54217;56040;57808;65019;66475;66481;66489;67025;67097;67186;67248;67427;67671;67945;68028;68193;73830;75617;76808;76846;78294;114641;267019;268449;269261;319195;619547;100502825	ENSMUSG00000039001;ENSMUSG00000062997;ENSMUSG00000057322;ENSMUSG00000063457;ENSMUSG00000057863;ENSMUSG00000034892;ENSMUSG00000028234;ENSMUSG00000067288;ENSMUSG00000093674;ENSMUSG00000063316;ENSMUSG00000046330;ENSMUSG00000025508;ENSMUSG00000073702;ENSMUSG00000079641;ENSMUSG00000038274;ENSMUSG00000041841;ENSMUSG00000009927;ENSMUSG00000025362;ENSMUSG00000098274;ENSMUSG00000007892;ENSMUSG00000090137;…	Rps21;Rpl35;Rpl38;Rps15;Rpl36;Rps29;Rps20;Rps28;Rpl41;Rpl27;Rpl37a;Rplp2;Rpl31;Rpl39;Fau;Rpl37;Rps25;Rps26;Rpl24;Rplp1;Uba52;Rps17;Rpl23;Rpl34;Rpl26;Rps15a;Rps27a;Rpl23a;Rpl32;Rps14;Rpl21;Rps11;Rps24;Rpl11;Rpl30;Rps8;Rps19;Rpl17;Rps23;Rpl35a;Rps10;Rpl12;Rps7;Rpl28;Rpl13a;Rpl27a;Rpl18a;Rpl18;Rpl22l1;Eif3k;Rpl29;Rpl9;Rps9
GO:1901566	organonitrogen compound biosynthetic process	http://amigo.geneontology.org/amigo/term/GO:1901566	1590	121	28.1446	4.29923	7.05884e-43	11951;11957;11958;11983;13135;13167;14109;14548;14870;17991;17993;18103;19899;19933;19935;19941;19942;19943;19944;19946;19951;19981;20005;20044;20054;20068;20085;20088;20090;20115;20116;22121;22186;24030;26451;27207;27370;27395;27425;52469;54127;54217;54405;56040;57320;57423;57808;60365;65019;66046;66059;66091;66121;66154;66218;66230;66242;66292;66377;66401;66414;66416;66419;66448;66475;66481;664…	ENSMUSG00000039001;ENSMUSG00000037152;ENSMUSG00000063787;ENSMUSG00000050856;ENSMUSG00000033938;ENSMUSG00000016252;ENSMUSG00000036781;ENSMUSG00000062997;ENSMUSG00000057322;ENSMUSG00000063457;ENSMUSG00000022890;ENSMUSG00000057863;ENSMUSG00000034892;ENSMUSG00000028234;ENSMUSG00000023089;ENSMUSG00000067288;ENSMUSG00000042747;ENSMUSG00000106918;ENSMUSG00000010406;ENSMUSG00000093674;ENSMUSG00000063316;…	Rps21;Ndufc1;Chchd1;Atp5me;Ndufb7;Atp5f1e;Rps27l;Rpl35;Rpl38;Rps15;Atp5pf;Rpl36;Rps29;Rps20;Ndufa5;Rps28;Krtcap2;Mrpl33;Mrpl52;Rpl41;Rpl27;Rpl37a;Mrps18c;Ndufb2;Ndufa3;Ndufa6;Rplp2;Mrps21;Rpl31;Ndufa12;Rpl39;Mrpl14;Ndufa2;Atp5mf;Dbi;Fau;Atp5if1;Rpl37;Uqcc2;Mrpl53;Rps25;Ndufs6;Tmem258;Rps26;Ndufb4;Ndufs5;Ndufa7;Mrpl23;Rpl24;Ndufb11;Mtres1;Rplp1;Uba52;Mrps16;Rps17;Rpl23;Rpl34;Ndufa13;Rpl26;Atp5mc1;…
GO:0006412	translation	http://amigo.geneontology.org/amigo/term/GO:0006412	623	79	11.0277	7.16376	1.25215e-41	14109;14548;19899;19933;19935;19941;19942;19943;19944;19946;19951;19981;20005;20044;20054;20068;20085;20088;20090;20115;20116;22121;22186;24030;26451;27207;27370;27395;52469;54127;54217;56040;57808;60365;65019;66121;66230;66242;66292;66416;66419;66448;66475;66481;66489;66493;66845;67025;67097;67186;67248;67267;67270;67427;67671;67681;67851;67941;67945;68028;68193;68463;68499;68735;68836;73830;756…	ENSMUSG00000039001;ENSMUSG00000063787;ENSMUSG00000036781;ENSMUSG00000062997;ENSMUSG00000057322;ENSMUSG00000063457;ENSMUSG00000057863;ENSMUSG00000034892;ENSMUSG00000028234;ENSMUSG00000067288;ENSMUSG00000106918;ENSMUSG00000010406;ENSMUSG00000093674;ENSMUSG00000063316;ENSMUSG00000046330;ENSMUSG00000016833;ENSMUSG00000025508;ENSMUSG00000054312;ENSMUSG00000073702;ENSMUSG00000079641;ENSMUSG00000023939;…	Rps21;Chchd1;Rps27l;Rpl35;Rpl38;Rps15;Rpl36;Rps29;Rps20;Rps28;Mrpl33;Mrpl52;Rpl41;Rpl27;Rpl37a;Mrps18c;Rplp2;Mrps21;Rpl31;Rpl39;Mrpl14;Fau;Rpl37;Uqcc2;Mrpl53;Rps25;Rps26;Ndufa7;Mrpl23;Rpl24;Mtres1;Rplp1;Uba52;Mrps16;Rps17;Rpl23;Rpl34;Rpl26;Rps15a;Rps27a;Rpl23a;Rpl32;Mrps28;Mrpl27;Rps14;Rpl21;Rps11;Rps24;Rpl11;Rpl30;Rps8;Mrpl42;Rps19;Rpl17;Rps23;Rpl35a;Rps10;Coa3;Mrps12;Rpl12;Rps7;Rpl28;Mrps33;Rpl…
GO:0006119	oxidative phosphorylation	http://amigo.geneontology.org/amigo/term/GO:0006119	140	45	2.47814	18.1588	3.95191e-41	11957;11958;12857;12861;12864;12866;12867;12868;13063;17991;17993;22272;54405;56312;57320;57423;66046;66091;66142;66148;66152;66218;66377;66414;66416;66495;66576;66594;66916;67126;67130;67184;67267;68197;68198;68202;68342;68349;71679;104130;110323;230075;407785;595136;100042503	ENSMUSG00000037152;ENSMUSG00000050856;ENSMUSG00000033938;ENSMUSG00000016252;ENSMUSG00000022890;ENSMUSG00000023089;ENSMUSG00000017778;ENSMUSG00000032330;ENSMUSG00000044894;ENSMUSG00000002416;ENSMUSG00000035674;ENSMUSG00000022450;ENSMUSG00000059534;ENSMUSG00000020022;ENSMUSG00000014294;ENSMUSG00000038690;ENSMUSG00000020163;ENSMUSG00000031231;ENSMUSG00000035885;ENSMUSG00000022013;ENSMUSG00000024208;…	Ndufc1;Atp5me;Ndufb7;Atp5f1e;Atp5pf;Ndufa5;Cox7c;Cox7a2;Uqcrq;Ndufb2;Ndufa3;Ndufa6;Uqcr10;Ndufa12;Ndufa2;Atp5mf;Uqcr11;Cox7b;Cox8a;Dnajc15;Uqcc2;Ndufs6;Ndufb4;Ndufs5;Ndufa7;Ndufb11;Nupr1;Cox6a1;Cox6b1;Uqcrh;Cox6c;Ndufa13;Ndufa1;Ndufb6;Ndufb3;Atp5pd;Cycs;Ndufc2;Ndufb10;Cox4i1;Ndufb9;Ndufs4;Park7;Ndufb5;Ndufs3
GO:0043043	peptide biosynthetic process	http://amigo.geneontology.org/amigo/term/GO:0043043	646	79	11.4348	6.90871	1.16045e-40	14109;14548;19899;19933;19935;19941;19942;19943;19944;19946;19951;19981;20005;20044;20054;20068;20085;20088;20090;20115;20116;22121;22186;24030;26451;27207;27370;27395;52469;54127;54217;56040;57808;60365;65019;66121;66230;66242;66292;66416;66419;66448;66475;66481;66489;66493;66845;67025;67097;67186;67248;67267;67270;67427;67671;67681;67851;67941;67945;68028;68193;68463;68499;68735;68836;73830;756…	ENSMUSG00000039001;ENSMUSG00000063787;ENSMUSG00000036781;ENSMUSG00000062997;ENSMUSG00000057322;ENSMUSG00000063457;ENSMUSG00000057863;ENSMUSG00000034892;ENSMUSG00000028234;ENSMUSG00000067288;ENSMUSG00000106918;ENSMUSG00000010406;ENSMUSG00000093674;ENSMUSG00000063316;ENSMUSG00000046330;ENSMUSG00000016833;ENSMUSG00000025508;ENSMUSG00000054312;ENSMUSG00000073702;ENSMUSG00000079641;ENSMUSG00000023939;…	Rps21;Chchd1;Rps27l;Rpl35;Rpl38;Rps15;Rpl36;Rps29;Rps20;Rps28;Mrpl33;Mrpl52;Rpl41;Rpl27;Rpl37a;Mrps18c;Rplp2;Mrps21;Rpl31;Rpl39;Mrpl14;Fau;Rpl37;Uqcc2;Mrpl53;Rps25;Rps26;Ndufa7;Mrpl23;Rpl24;Mtres1;Rplp1;Uba52;Mrps16;Rps17;Rpl23;Rpl34;Rpl26;Rps15a;Rps27a;Rpl23a;Rpl32;Mrps28;Mrpl27;Rps14;Rpl21;Rps11;Rps24;Rpl11;Rpl30;Rps8;Mrpl42;Rps19;Rpl17;Rps23;Rpl35a;Rps10;Coa3;Mrps12;Rpl12;Rps7;Rpl28;Mrps33;Rpl…
GO:0006518	peptide metabolic process	http://amigo.geneontology.org/amigo/term/GO:0006518	763	83	13.5059	6.14548	4.23953e-39	14109;14548;19899;19933;19935;19941;19942;19943;19944;19946;19951;19981;20005;20044;20054;20068;20085;20088;20090;20115;20116;22121;22186;24030;26451;27207;27370;27395;52469;54127;54217;56040;57808;60365;65019;66121;66230;66242;66286;66292;66340;66416;66419;66448;66475;66481;66489;66493;66541;66845;67025;67097;67186;67248;67267;67270;67427;67671;67681;67851;67941;67945;68028;68193;68463;68499;687…	ENSMUSG00000039001;ENSMUSG00000063787;ENSMUSG00000036781;ENSMUSG00000062997;ENSMUSG00000057322;ENSMUSG00000063457;ENSMUSG00000057863;ENSMUSG00000034892;ENSMUSG00000028234;ENSMUSG00000067288;ENSMUSG00000106918;ENSMUSG00000010406;ENSMUSG00000093674;ENSMUSG00000063316;ENSMUSG00000046330;ENSMUSG00000016833;ENSMUSG00000025508;ENSMUSG00000054312;ENSMUSG00000073702;ENSMUSG00000079641;ENSMUSG00000023939;…	Rps21;Chchd1;Rps27l;Rpl35;Rpl38;Rps15;Rpl36;Rps29;Rps20;Rps28;Mrpl33;Mrpl52;Rpl41;Rpl27;Rpl37a;Mrps18c;Rplp2;Mrps21;Rpl31;Rpl39;Mrpl14;Fau;Rpl37;Uqcc2;Mrpl53;Rps25;Rps26;Ndufa7;Mrpl23;Rpl24;Mtres1;Rplp1;Uba52;Mrps16;Rps17;Rpl23;Rpl34;Rpl26;Rps15a;Rps27a;Rpl23a;Rpl32;Mrps28;Mrpl27;Rps14;Psenen;Rpl21;Rps11;Rps24;Rpl11;Rpl30;Rps8;Mrpl42;Rps19;Rpl17;Rps23;Rpl35a;Rps10;Coa3;Mrps12;Rpl12;Rps7;Rpl28;Mrp…
GO:0140236	translation at presynapse	http://amigo.geneontology.org/amigo/term/GO:0140236	46	30	0.814246	36.8439	7.34917e-39	19941;19942;19943;19944;19951;19981;20005;20044;20088;22121;22186;26451;27207;27370;54127;54217;57808;65019;66489;67097;67186;67671;68193;78294;267019;268449;269261;319195;619547;100502825	ENSMUSG00000062997;ENSMUSG00000057322;ENSMUSG00000057863;ENSMUSG00000067288;ENSMUSG00000063316;ENSMUSG00000046330;ENSMUSG00000025508;ENSMUSG00000041841;ENSMUSG00000025362;ENSMUSG00000098274;ENSMUSG00000090137;ENSMUSG00000071415;ENSMUSG00000062006;ENSMUSG00000060938;ENSMUSG00000008683;ENSMUSG00000020460;ENSMUSG00000058546;ENSMUSG00000057841;ENSMUSG00000024608;ENSMUSG00000003429;ENSMUSG00000025290;…	Rpl35;Rpl38;Rpl36;Rps28;Rpl27;Rpl37a;Rplp2;Rpl37;Rps26;Rpl24;Uba52;Rpl23;Rpl34;Rpl26;Rps15a;Rps27a;Rpl23a;Rpl32;Rps14;Rps11;Rps24;Rpl17;Rpl35a;Rps10;Rpl12;Rpl28;Rpl13a;Rpl27a;Rpl29;Rpl9
GO:0140241	translation at synapse	http://amigo.geneontology.org/amigo/term/GO:0140241	47	30	0.831947	36.06	1.55563e-38	19941;19942;19943;19944;19951;19981;20005;20044;20088;22121;22186;26451;27207;27370;54127;54217;57808;65019;66489;67097;67186;67671;68193;78294;267019;268449;269261;319195;619547;100502825	ENSMUSG00000062997;ENSMUSG00000057322;ENSMUSG00000057863;ENSMUSG00000067288;ENSMUSG00000063316;ENSMUSG00000046330;ENSMUSG00000025508;ENSMUSG00000041841;ENSMUSG00000025362;ENSMUSG00000098274;ENSMUSG00000090137;ENSMUSG00000071415;ENSMUSG00000062006;ENSMUSG00000060938;ENSMUSG00000008683;ENSMUSG00000020460;ENSMUSG00000058546;ENSMUSG00000057841;ENSMUSG00000024608;ENSMUSG00000003429;ENSMUSG00000025290;…	Rpl35;Rpl38;Rpl36;Rps28;Rpl27;Rpl37a;Rplp2;Rpl37;Rps26;Rpl24;Uba52;Rpl23;Rpl34;Rpl26;Rps15a;Rps27a;Rpl23a;Rpl32;Rps14;Rps11;Rps24;Rpl17;Rpl35a;Rps10;Rpl12;Rpl28;Rpl13a;Rpl27a;Rpl29;Rpl9
GO:0140242	translation at postsynapse	http://amigo.geneontology.org/amigo/term/GO:0140242	47	30	0.831947	36.06	1.55563e-38	19941;19942;19943;19944;19951;19981;20005;20044;20088;22121;22186;26451;27207;27370;54127;54217;57808;65019;66489;67097;67186;67671;68193;78294;267019;268449;269261;319195;619547;100502825	ENSMUSG00000062997;ENSMUSG00000057322;ENSMUSG00000057863;ENSMUSG00000067288;ENSMUSG00000063316;ENSMUSG00000046330;ENSMUSG00000025508;ENSMUSG00000041841;ENSMUSG00000025362;ENSMUSG00000098274;ENSMUSG00000090137;ENSMUSG00000071415;ENSMUSG00000062006;ENSMUSG00000060938;ENSMUSG00000008683;ENSMUSG00000020460;ENSMUSG00000058546;ENSMUSG00000057841;ENSMUSG00000024608;ENSMUSG00000003429;ENSMUSG00000025290;…	Rpl35;Rpl38;Rpl36;Rps28;Rpl27;Rpl37a;Rplp2;Rpl37;Rps26;Rpl24;Uba52;Rpl23;Rpl34;Rpl26;Rps15a;Rps27a;Rpl23a;Rpl32;Rps14;Rps11;Rps24;Rpl17;Rpl35a;Rps10;Rpl12;Rpl28;Rpl13a;Rpl27a;Rpl29;Rpl9
GO:0009060	aerobic respiration	http://amigo.geneontology.org/amigo/term/GO:0009060	195	46	3.4517	13.3268	1.21922e-35	11957;11958;12857;12861;12864;12866;12867;12868;13063;14533;17991;17993;22272;54405;56312;57320;57423;66046;66091;66142;66148;66152;66218;66377;66414;66416;66495;66576;66594;66916;67126;67130;67184;67267;68197;68198;68202;68342;68349;71679;104130;110323;230075;407785;595136;100042503	ENSMUSG00000037152;ENSMUSG00000050856;ENSMUSG00000033938;ENSMUSG00000016252;ENSMUSG00000022890;ENSMUSG00000023089;ENSMUSG00000017778;ENSMUSG00000032330;ENSMUSG00000044894;ENSMUSG00000002416;ENSMUSG00000035674;ENSMUSG00000022450;ENSMUSG00000059534;ENSMUSG00000020022;ENSMUSG00000090247;ENSMUSG00000014294;ENSMUSG00000038690;ENSMUSG00000020163;ENSMUSG00000031231;ENSMUSG00000035885;ENSMUSG00000022013;…	Ndufc1;Atp5me;Ndufb7;Atp5f1e;Atp5pf;Ndufa5;Cox7c;Cox7a2;Uqcrq;Ndufb2;Ndufa3;Ndufa6;Uqcr10;Ndufa12;Bloc1s1;Ndufa2;Atp5mf;Uqcr11;Cox7b;Cox8a;Dnajc15;Uqcc2;Ndufs6;Ndufb4;Ndufs5;Ndufa7;Ndufb11;Nupr1;Cox6a1;Cox6b1;Uqcrh;Cox6c;Ndufa13;Ndufa1;Ndufb6;Ndufb3;Atp5pd;Cycs;Ndufc2;Ndufb10;Cox4i1;Ndufb9;Ndufs4;Park7;Ndufb5;Ndufs3
GO:0043604	amide biosynthetic process	http://amigo.geneontology.org/amigo/term/GO:0043604	772	79	13.6652	5.78112	2.75346e-35	14109;14548;19899;19933;19935;19941;19942;19943;19944;19946;19951;19981;20005;20044;20054;20068;20085;20088;20090;20115;20116;22121;22186;24030;26451;27207;27370;27395;52469;54127;54217;56040;57808;60365;65019;66121;66230;66242;66292;66416;66419;66448;66475;66481;66489;66493;66845;67025;67097;67186;67248;67267;67270;67427;67671;67681;67851;67941;67945;68028;68193;68463;68499;68735;68836;73830;756…	ENSMUSG00000039001;ENSMUSG00000063787;ENSMUSG00000036781;ENSMUSG00000062997;ENSMUSG00000057322;ENSMUSG00000063457;ENSMUSG00000057863;ENSMUSG00000034892;ENSMUSG00000028234;ENSMUSG00000067288;ENSMUSG00000106918;ENSMUSG00000010406;ENSMUSG00000093674;ENSMUSG00000063316;ENSMUSG00000046330;ENSMUSG00000016833;ENSMUSG00000025508;ENSMUSG00000054312;ENSMUSG00000073702;ENSMUSG00000079641;ENSMUSG00000023939;…	Rps21;Chchd1;Rps27l;Rpl35;Rpl38;Rps15;Rpl36;Rps29;Rps20;Rps28;Mrpl33;Mrpl52;Rpl41;Rpl27;Rpl37a;Mrps18c;Rplp2;Mrps21;Rpl31;Rpl39;Mrpl14;Fau;Rpl37;Uqcc2;Mrpl53;Rps25;Rps26;Ndufa7;Mrpl23;Rpl24;Mtres1;Rplp1;Uba52;Mrps16;Rps17;Rpl23;Rpl34;Rpl26;Rps15a;Rps27a;Rpl23a;Rpl32;Mrps28;Mrpl27;Rps14;Rpl21;Rps11;Rps24;Rpl11;Rpl30;Rps8;Mrpl42;Rps19;Rpl17;Rps23;Rpl35a;Rps10;Coa3;Mrps12;Rpl12;Rps7;Rpl28;Mrps33;Rpl…
GO:0015986	proton motive force-driven ATP synthesis	http://amigo.geneontology.org/amigo/term/GO:0015986	68	31	1.20367	25.7546	1.09924e-33	11951;11957;11958;17991;17993;27425;54405;57423;66046;66091;66218;66377;66414;66416;66495;66916;67126;67130;67184;68197;68198;68202;68342;68349;71679;104130;228033;230075;407785;595136;100042503	ENSMUSG00000037152;ENSMUSG00000050856;ENSMUSG00000033938;ENSMUSG00000016252;ENSMUSG00000022890;ENSMUSG00000023089;ENSMUSG00000002416;ENSMUSG00000035674;ENSMUSG00000022450;ENSMUSG00000020022;ENSMUSG00000014294;ENSMUSG00000038690;ENSMUSG00000021606;ENSMUSG00000022820;ENSMUSG00000028648;ENSMUSG00000041881;ENSMUSG00000031059;ENSMUSG00000036199;ENSMUSG00000006057;ENSMUSG00000038717;ENSMUSG00000016427;…	Ndufc1;Atp5me;Ndufb7;Atp5f1e;Atp5pf;Ndufa5;Ndufb2;Ndufa3;Ndufa6;Ndufa12;Ndufa2;Atp5mf;Ndufs6;Ndufb4;Ndufs5;Ndufa7;Ndufb11;Ndufa13;Atp5mc1;Atp5mg;Ndufa1;Ndufb6;Ndufb3;Atp5pd;Ndufc2;Ndufb10;Ndufb9;Ndufs4;Atp5mc3;Ndufb5;Ndufs3
GO:0045333	cellular respiration	http://amigo.geneontology.org/amigo/term/GO:0045333	250	47	4.42525	10.6209	9.90386e-32	11957;11958;12857;12861;12864;12866;12867;12868;13063;14533;17991;17993;22272;54405;56312;57320;57423;66046;66091;66142;66148;66152;66218;66377;66414;66416;66495;66576;66594;66916;67126;67130;67184;67267;68002;68197;68198;68202;68342;68349;71679;104130;110323;230075;407785;595136;100042503	ENSMUSG00000037152;ENSMUSG00000050856;ENSMUSG00000033938;ENSMUSG00000016252;ENSMUSG00000022890;ENSMUSG00000023089;ENSMUSG00000017778;ENSMUSG00000032330;ENSMUSG00000044894;ENSMUSG00000002416;ENSMUSG00000035674;ENSMUSG00000022450;ENSMUSG00000059534;ENSMUSG00000020022;ENSMUSG00000090247;ENSMUSG00000014294;ENSMUSG00000038690;ENSMUSG00000020163;ENSMUSG00000031231;ENSMUSG00000035885;ENSMUSG00000022013;…	Ndufc1;Atp5me;Ndufb7;Atp5f1e;Atp5pf;Ndufa5;Cox7c;Cox7a2;Uqcrq;Ndufb2;Ndufa3;Ndufa6;Uqcr10;Ndufa12;Bloc1s1;Ndufa2;Atp5mf;Uqcr11;Cox7b;Cox8a;Dnajc15;Uqcc2;Ndufs6;Ndufb4;Ndufs5;Ndufa7;Ndufb11;Nupr1;Cox6a1;Cox6b1;Uqcrh;Cox6c;Ndufa13;Ndufa1;Ndufb6;Ndufb3;Atp5pd;Cycs;Ndufc2;Ndufb10;Cox4i1;Ndufb9;Ndufs4;Sdhaf4;Park7;Ndufb5;Ndufs3
GO:0033108	mitochondrial respiratory chain complex assembly	http://amigo.geneontology.org/amigo/term/GO:0033108	98	33	1.7347	19.0235	9.43008e-31	12856;17991;17993;52469;54405;66046;66091;66218;66377;66379;66414;66487;66495;66706;66836;66916;67130;67184;67267;68002;68197;68198;68202;68342;68349;69487;104130;108755;208501;230075;407785;595136;100042503	ENSMUSG00000037152;ENSMUSG00000078572;ENSMUSG00000033938;ENSMUSG00000023089;ENSMUSG00000002416;ENSMUSG00000035674;ENSMUSG00000022450;ENSMUSG00000020022;ENSMUSG00000014294;ENSMUSG00000045854;ENSMUSG00000058351;ENSMUSG00000024208;ENSMUSG00000021606;ENSMUSG00000027384;ENSMUSG00000022820;ENSMUSG00000028648;ENSMUSG00000031059;ENSMUSG00000036199;ENSMUSG00000046516;ENSMUSG00000016427;ENSMUSG00000071014;…	Ndufc1;Ndufaf8;Ndufb7;Ndufa5;Ndufb2;Ndufa3;Ndufa6;Ndufa12;Ndufa2;Lyrm2;Uqcc5;Uqcc2;Ndufs6;Ndufaf5;Ndufb4;Ndufs5;Ndufb11;Ndufa13;Cox17;Ndufa1;Ndufb6;Ndufb3;Ndufc2;Cox14;Coa3;Ndufb10;Ndufb9;Tmem223;Ndufs4;Sdhaf4;Ndufaf3;Ndufb5;Ndufs3
GO:0042776	proton motive force-driven mitochondrial ATP synthesis	http://amigo.geneontology.org/amigo/term/GO:0042776	63	28	1.11516	25.1084	6.13121e-30	11957;11958;17991;17993;54405;57423;66046;66091;66218;66377;66414;66416;66495;66916;67126;67130;67184;68197;68198;68202;68342;68349;71679;104130;230075;407785;595136;100042503	ENSMUSG00000037152;ENSMUSG00000050856;ENSMUSG00000033938;ENSMUSG00000016252;ENSMUSG00000022890;ENSMUSG00000023089;ENSMUSG00000002416;ENSMUSG00000035674;ENSMUSG00000022450;ENSMUSG00000020022;ENSMUSG00000014294;ENSMUSG00000038690;ENSMUSG00000021606;ENSMUSG00000022820;ENSMUSG00000028648;ENSMUSG00000041881;ENSMUSG00000031059;ENSMUSG00000036199;ENSMUSG00000016427;ENSMUSG00000071014;ENSMUSG00000026032;…	Ndufc1;Atp5me;Ndufb7;Atp5f1e;Atp5pf;Ndufa5;Ndufb2;Ndufa3;Ndufa6;Ndufa12;Ndufa2;Atp5mf;Ndufs6;Ndufb4;Ndufs5;Ndufa7;Ndufb11;Ndufa13;Ndufa1;Ndufb6;Ndufb3;Atp5pd;Ndufc2;Ndufb10;Ndufb9;Ndufs4;Ndufb5;Ndufs3
GO:0009206	purine ribonucleoside triphosphate biosynthetic process	http://amigo.geneontology.org/amigo/term/GO:0009206	106	33	1.87631	17.5877	1.62824e-29	11951;11957;11958;17991;17993;18103;27425;54405;57423;66046;66091;66218;66377;66401;66414;66416;66495;66916;67126;67130;67184;68197;68198;68202;68342;68349;71679;104130;228033;230075;407785;595136;100042503	ENSMUSG00000037152;ENSMUSG00000050856;ENSMUSG00000033938;ENSMUSG00000016252;ENSMUSG00000022890;ENSMUSG00000023089;ENSMUSG00000002416;ENSMUSG00000035674;ENSMUSG00000022450;ENSMUSG00000020022;ENSMUSG00000014294;ENSMUSG00000038690;ENSMUSG00000021606;ENSMUSG00000022820;ENSMUSG00000028648;ENSMUSG00000041881;ENSMUSG00000031059;ENSMUSG00000036199;ENSMUSG00000006057;ENSMUSG00000038717;ENSMUSG00000016427;…	Ndufc1;Atp5me;Ndufb7;Atp5f1e;Atp5pf;Ndufa5;Ndufb2;Ndufa3;Ndufa6;Ndufa12;Ndufa2;Atp5mf;Ndufs6;Ndufb4;Ndufs5;Ndufa7;Ndufb11;Ndufa13;Atp5mc1;Atp5mg;Ndufa1;Ndufb6;Ndufb3;Atp5pd;Ndufc2;Nme2;Ndufb10;Ndufb9;Nudt2;Ndufs4;Atp5mc3;Ndufb5;Ndufs3
GO:0006754	ATP biosynthetic process	http://amigo.geneontology.org/amigo/term/GO:0006754	97	32	1.717	18.6372	1.62824e-29	11951;11957;11958;17991;17993;27425;54405;57423;66046;66091;66218;66377;66401;66414;66416;66495;66916;67126;67130;67184;68197;68198;68202;68342;68349;71679;104130;228033;230075;407785;595136;100042503	ENSMUSG00000037152;ENSMUSG00000050856;ENSMUSG00000033938;ENSMUSG00000016252;ENSMUSG00000022890;ENSMUSG00000023089;ENSMUSG00000002416;ENSMUSG00000035674;ENSMUSG00000022450;ENSMUSG00000020022;ENSMUSG00000014294;ENSMUSG00000038690;ENSMUSG00000021606;ENSMUSG00000022820;ENSMUSG00000028648;ENSMUSG00000041881;ENSMUSG00000031059;ENSMUSG00000036199;ENSMUSG00000006057;ENSMUSG00000038717;ENSMUSG00000016427;…	Ndufc1;Atp5me;Ndufb7;Atp5f1e;Atp5pf;Ndufa5;Ndufb2;Ndufa3;Ndufa6;Ndufa12;Ndufa2;Atp5mf;Ndufs6;Ndufb4;Ndufs5;Ndufa7;Ndufb11;Ndufa13;Atp5mc1;Atp5mg;Ndufa1;Ndufb6;Ndufb3;Atp5pd;Ndufc2;Ndufb10;Ndufb9;Nudt2;Ndufs4;Atp5mc3;Ndufb5;Ndufs3
GO:0009145	purine nucleoside triphosphate biosynthetic process	http://amigo.geneontology.org/amigo/term/GO:0009145	107	33	1.89401	17.4234	2.06651e-29	11951;11957;11958;17991;17993;18103;27425;54405;57423;66046;66091;66218;66377;66401;66414;66416;66495;66916;67126;67130;67184;68197;68198;68202;68342;68349;71679;104130;228033;230075;407785;595136;100042503	ENSMUSG00000037152;ENSMUSG00000050856;ENSMUSG00000033938;ENSMUSG00000016252;ENSMUSG00000022890;ENSMUSG00000023089;ENSMUSG00000002416;ENSMUSG00000035674;ENSMUSG00000022450;ENSMUSG00000020022;ENSMUSG00000014294;ENSMUSG00000038690;ENSMUSG00000021606;ENSMUSG00000022820;ENSMUSG00000028648;ENSMUSG00000041881;ENSMUSG00000031059;ENSMUSG00000036199;ENSMUSG00000006057;ENSMUSG00000038717;ENSMUSG00000016427;…	Ndufc1;Atp5me;Ndufb7;Atp5f1e;Atp5pf;Ndufa5;Ndufb2;Ndufa3;Ndufa6;Ndufa12;Ndufa2;Atp5mf;Ndufs6;Ndufb4;Ndufs5;Ndufa7;Ndufb11;Ndufa13;Atp5mc1;Atp5mg;Ndufa1;Ndufb6;Ndufb3;Atp5pd;Ndufc2;Nme2;Ndufb10;Ndufb9;Nudt2;Ndufs4;Atp5mc3;Ndufb5;Ndufs3
GO:0043603	amide metabolic process	http://amigo.geneontology.org/amigo/term/GO:0043603	1061	83	18.7808	4.41942	6.30346e-29	14109;14548;19899;19933;19935;19941;19942;19943;19944;19946;19951;19981;20005;20044;20054;20068;20085;20088;20090;20115;20116;22121;22186;24030;26451;27207;27370;27395;52469;54127;54217;56040;57808;60365;65019;66121;66230;66242;66286;66292;66340;66416;66419;66448;66475;66481;66489;66493;66541;66845;67025;67097;67186;67248;67267;67270;67427;67671;67681;67851;67941;67945;68028;68193;68463;68499;687…	ENSMUSG00000039001;ENSMUSG00000063787;ENSMUSG00000036781;ENSMUSG00000062997;ENSMUSG00000057322;ENSMUSG00000063457;ENSMUSG00000057863;ENSMUSG00000034892;ENSMUSG00000028234;ENSMUSG00000067288;ENSMUSG00000106918;ENSMUSG00000010406;ENSMUSG00000093674;ENSMUSG00000063316;ENSMUSG00000046330;ENSMUSG00000016833;ENSMUSG00000025508;ENSMUSG00000054312;ENSMUSG00000073702;ENSMUSG00000079641;ENSMUSG00000023939;…	Rps21;Chchd1;Rps27l;Rpl35;Rpl38;Rps15;Rpl36;Rps29;Rps20;Rps28;Mrpl33;Mrpl52;Rpl41;Rpl27;Rpl37a;Mrps18c;Rplp2;Mrps21;Rpl31;Rpl39;Mrpl14;Fau;Rpl37;Uqcc2;Mrpl53;Rps25;Rps26;Ndufa7;Mrpl23;Rpl24;Mtres1;Rplp1;Uba52;Mrps16;Rps17;Rpl23;Rpl34;Rpl26;Rps15a;Rps27a;Rpl23a;Rpl32;Mrps28;Mrpl27;Rps14;Psenen;Rpl21;Rps11;Rps24;Rpl11;Rpl30;Rps8;Mrpl42;Rps19;Rpl17;Rps23;Rpl35a;Rps10;Coa3;Mrps12;Rpl12;Rps7;Rpl28;Mrp…
GO:0009201	ribonucleoside triphosphate biosynthetic process	http://amigo.geneontology.org/amigo/term/GO:0009201	111	33	1.96481	16.7955	7.33451e-29	11951;11957;11958;17991;17993;18103;27425;54405;57423;66046;66091;66218;66377;66401;66414;66416;66495;66916;67126;67130;67184;68197;68198;68202;68342;68349;71679;104130;228033;230075;407785;595136;100042503	ENSMUSG00000037152;ENSMUSG00000050856;ENSMUSG00000033938;ENSMUSG00000016252;ENSMUSG00000022890;ENSMUSG00000023089;ENSMUSG00000002416;ENSMUSG00000035674;ENSMUSG00000022450;ENSMUSG00000020022;ENSMUSG00000014294;ENSMUSG00000038690;ENSMUSG00000021606;ENSMUSG00000022820;ENSMUSG00000028648;ENSMUSG00000041881;ENSMUSG00000031059;ENSMUSG00000036199;ENSMUSG00000006057;ENSMUSG00000038717;ENSMUSG00000016427;…	Ndufc1;Atp5me;Ndufb7;Atp5f1e;Atp5pf;Ndufa5;Ndufb2;Ndufa3;Ndufa6;Ndufa12;Ndufa2;Atp5mf;Ndufs6;Ndufb4;Ndufs5;Ndufa7;Ndufb11;Ndufa13;Atp5mc1;Atp5mg;Ndufa1;Ndufb6;Ndufb3;Atp5pd;Ndufc2;Nme2;Ndufb10;Ndufb9;Nudt2;Ndufs4;Atp5mc3;Ndufb5;Ndufs3
GO:0009142	nucleoside triphosphate biosynthetic process	http://amigo.geneontology.org/amigo/term/GO:0009142	118	33	2.08872	15.7992	6.68618e-28	11951;11957;11958;17991;17993;18103;27425;54405;57423;66046;66091;66218;66377;66401;66414;66416;66495;66916;67126;67130;67184;68197;68198;68202;68342;68349;71679;104130;228033;230075;407785;595136;100042503	ENSMUSG00000037152;ENSMUSG00000050856;ENSMUSG00000033938;ENSMUSG00000016252;ENSMUSG00000022890;ENSMUSG00000023089;ENSMUSG00000002416;ENSMUSG00000035674;ENSMUSG00000022450;ENSMUSG00000020022;ENSMUSG00000014294;ENSMUSG00000038690;ENSMUSG00000021606;ENSMUSG00000022820;ENSMUSG00000028648;ENSMUSG00000041881;ENSMUSG00000031059;ENSMUSG00000036199;ENSMUSG00000006057;ENSMUSG00000038717;ENSMUSG00000016427;…	Ndufc1;Atp5me;Ndufb7;Atp5f1e;Atp5pf;Ndufa5;Ndufb2;Ndufa3;Ndufa6;Ndufa12;Ndufa2;Atp5mf;Ndufs6;Ndufb4;Ndufs5;Ndufa7;Ndufb11;Ndufa13;Atp5mc1;Atp5mg;Ndufa1;Ndufb6;Ndufb3;Atp5pd;Ndufc2;Nme2;Ndufb10;Ndufb9;Nudt2;Ndufs4;Atp5mc3;Ndufb5;Ndufs3
GO:0010257	NADH dehydrogenase complex assembly	http://amigo.geneontology.org/amigo/term/GO:0010257	59	26	1.04436	24.8957	9.74258e-28	17991;17993;54405;66046;66091;66218;66377;66414;66495;66706;66916;67130;67184;68197;68198;68202;68342;68349;69487;104130;108755;208501;230075;407785;595136;100042503	ENSMUSG00000037152;ENSMUSG00000078572;ENSMUSG00000033938;ENSMUSG00000023089;ENSMUSG00000002416;ENSMUSG00000035674;ENSMUSG00000022450;ENSMUSG00000020022;ENSMUSG00000014294;ENSMUSG00000045854;ENSMUSG00000021606;ENSMUSG00000027384;ENSMUSG00000022820;ENSMUSG00000028648;ENSMUSG00000031059;ENSMUSG00000036199;ENSMUSG00000016427;ENSMUSG00000071014;ENSMUSG00000026032;ENSMUSG00000030647;ENSMUSG00000040048;…	Ndufc1;Ndufaf8;Ndufb7;Ndufa5;Ndufb2;Ndufa3;Ndufa6;Ndufa12;Ndufa2;Lyrm2;Ndufs6;Ndufaf5;Ndufb4;Ndufs5;Ndufb11;Ndufa13;Ndufa1;Ndufb6;Ndufb3;Ndufc2;Ndufb10;Ndufb9;Ndufs4;Ndufaf3;Ndufb5;Ndufs3
GO:0032981	mitochondrial respiratory chain complex I assembly	http://amigo.geneontology.org/amigo/term/GO:0032981	59	26	1.04436	24.8957	9.74258e-28	17991;17993;54405;66046;66091;66218;66377;66414;66495;66706;66916;67130;67184;68197;68198;68202;68342;68349;69487;104130;108755;208501;230075;407785;595136;100042503	ENSMUSG00000037152;ENSMUSG00000078572;ENSMUSG00000033938;ENSMUSG00000023089;ENSMUSG00000002416;ENSMUSG00000035674;ENSMUSG00000022450;ENSMUSG00000020022;ENSMUSG00000014294;ENSMUSG00000045854;ENSMUSG00000021606;ENSMUSG00000027384;ENSMUSG00000022820;ENSMUSG00000028648;ENSMUSG00000031059;ENSMUSG00000036199;ENSMUSG00000016427;ENSMUSG00000071014;ENSMUSG00000026032;ENSMUSG00000030647;ENSMUSG00000040048;…	Ndufc1;Ndufaf8;Ndufb7;Ndufa5;Ndufb2;Ndufa3;Ndufa6;Ndufa12;Ndufa2;Lyrm2;Ndufs6;Ndufaf5;Ndufb4;Ndufs5;Ndufb11;Ndufa13;Ndufa1;Ndufb6;Ndufb3;Ndufc2;Ndufb10;Ndufb9;Ndufs4;Ndufaf3;Ndufb5;Ndufs3
GO:0015980	energy derivation by oxidation of organic compounds	http://amigo.geneontology.org/amigo/term/GO:0015980	343	49	6.07144	8.07057	1.26251e-27	11957;11958;12857;12861;12864;12866;12867;12868;13063;14533;15289;17751;17991;17993;22272;54405;56312;57320;57423;66046;66091;66142;66148;66152;66218;66377;66414;66416;66495;66576;66594;66916;67126;67130;67184;67267;68002;68197;68198;68202;68342;68349;71679;104130;110323;230075;407785;595136;100042503	ENSMUSG00000037152;ENSMUSG00000050856;ENSMUSG00000033938;ENSMUSG00000016252;ENSMUSG00000022890;ENSMUSG00000023089;ENSMUSG00000017778;ENSMUSG00000032330;ENSMUSG00000044894;ENSMUSG00000002416;ENSMUSG00000035674;ENSMUSG00000022450;ENSMUSG00000059534;ENSMUSG00000020022;ENSMUSG00000090247;ENSMUSG00000014294;ENSMUSG00000038690;ENSMUSG00000020163;ENSMUSG00000031231;ENSMUSG00000035885;ENSMUSG00000022013;…	Ndufc1;Atp5me;Ndufb7;Atp5f1e;Atp5pf;Ndufa5;Cox7c;Cox7a2;Uqcrq;Ndufb2;Ndufa3;Ndufa6;Uqcr10;Ndufa12;Bloc1s1;Ndufa2;Atp5mf;Uqcr11;Cox7b;Cox8a;Dnajc15;Uqcc2;Ndufs6;Ndufb4;Ndufs5;Ndufa7;Ndufb11;Nupr1;Cox6a1;Cox6b1;Uqcrh;Cox6c;Ndufa13;Ndufa1;Ndufb6;Ndufb3;Atp5pd;Mt3;Cycs;Ndufc2;Ndufb10;Cox4i1;Ndufb9;Ndufs4;Sdhaf4;Park7;Ndufb5;Hmgb1;Ndufs3
GO:0006091	generation of precursor metabolites and energy	http://amigo.geneontology.org/amigo/term/GO:0006091	475	51	8.40798	6.06567	6.78805e-23	11957;11958;12857;12861;12864;12866;12867;12868;13057;13063;14533;15289;17751;17991;17992;17993;22272;54405;56312;57320;57423;66046;66091;66142;66148;66152;66218;66377;66414;66416;66495;66576;66594;66916;67126;67130;67184;67267;68002;68197;68198;68202;68342;68349;71679;104130;110323;230075;407785;595136;100042503	ENSMUSG00000037152;ENSMUSG00000050856;ENSMUSG00000033938;ENSMUSG00000016252;ENSMUSG00000022890;ENSMUSG00000023089;ENSMUSG00000017778;ENSMUSG00000032330;ENSMUSG00000044894;ENSMUSG00000002416;ENSMUSG00000035674;ENSMUSG00000022450;ENSMUSG00000059534;ENSMUSG00000020022;ENSMUSG00000090247;ENSMUSG00000014294;ENSMUSG00000038690;ENSMUSG00000020163;ENSMUSG00000031231;ENSMUSG00000035885;ENSMUSG00000022013;…	Ndufc1;Atp5me;Ndufb7;Atp5f1e;Atp5pf;Ndufa5;Cox7c;Cox7a2;Uqcrq;Ndufb2;Ndufa3;Ndufa6;Uqcr10;Ndufa12;Bloc1s1;Ndufa2;Atp5mf;Uqcr11;Cox7b;Cox8a;Dnajc15;Uqcc2;Ndufs6;Ndufb4;Ndufs5;Ndufa7;Ndufb11;Nupr1;Cox6a1;Ndufa4;Cox6b1;Uqcrh;Cox6c;Ndufa13;Ndufa1;Ndufb6;Ndufb3;Atp5pd;Mt3;Cycs;Ndufc2;Cyba;Ndufb10;Cox4i1;Ndufb9;Ndufs4;Sdhaf4;Park7;Ndufb5;Hmgb1;Ndufs3
GO:0007005	mitochondrion organization	http://amigo.geneontology.org/amigo/term/GO:0007005	490	51	8.67349	5.87999	2.77371e-22	11983;12856;12866;14775;17991;17993;22428;27395;30055;52469;54405;56295;56330;56455;57320;66046;66091;66117;66169;66218;66377;66379;66400;66414;66437;66487;66495;66706;66836;66916;67044;67067;67130;67184;67267;68002;68197;68198;68202;68342;68349;69487;104130;108755;208501;224904;230075;380773;407785;595136;100042503	ENSMUSG00000037152;ENSMUSG00000067847;ENSMUSG00000078572;ENSMUSG00000033938;ENSMUSG00000019689;ENSMUSG00000023089;ENSMUSG00000021040;ENSMUSG00000032330;ENSMUSG00000002416;ENSMUSG00000028998;ENSMUSG00000049760;ENSMUSG00000035674;ENSMUSG00000022450;ENSMUSG00000020022;ENSMUSG00000014294;ENSMUSG00000045854;ENSMUSG00000058351;ENSMUSG00000054428;ENSMUSG00000024208;ENSMUSG00000021606;ENSMUSG00000027384;…	Ndufc1;Romo1;Ndufaf8;Ndufb7;Fmc1;Ndufa5;Slirp;Cox7a2;Ndufb2;Tomm7;Micos13;Ndufa3;Ndufa6;Ndufa12;Ndufa2;Lyrm2;Uqcc5;Atp5if1;Uqcc2;Ndufs6;Ndufaf5;Ndufb4;Ndufs5;Pdcd5;Ndufb11;Ndufa13;Cox17;Higd2a;Dynll1;Ndufa1;Ndufb6;Ndufb3;Ndufc2;Cox14;Coa3;Timm13;Higd1a;Ndufb10;Ndufb9;Tmem223;Ndufs4;Sdhaf4;Alkbh7;Mrpl15;Fis1;Park7;Gpx1;Ndufaf3;Ndufb5;Dctn6;Ndufs3
GO:0046034	ATP metabolic process	http://amigo.geneontology.org/amigo/term/GO:0046034	220	35	3.89422	8.98768	7.80637e-21	11951;11957;11958;11983;17991;17993;27425;54405;56312;57423;66046;66091;66218;66377;66401;66414;66416;66437;66495;66916;67126;67130;67184;68197;68198;68202;68342;68349;71679;104130;228033;230075;407785;595136;100042503	ENSMUSG00000037152;ENSMUSG00000050856;ENSMUSG00000033938;ENSMUSG00000016252;ENSMUSG00000022890;ENSMUSG00000023089;ENSMUSG00000002416;ENSMUSG00000035674;ENSMUSG00000022450;ENSMUSG00000020022;ENSMUSG00000014294;ENSMUSG00000038690;ENSMUSG00000054428;ENSMUSG00000021606;ENSMUSG00000022820;ENSMUSG00000028648;ENSMUSG00000041881;ENSMUSG00000031059;ENSMUSG00000030717;ENSMUSG00000036199;ENSMUSG00000006057;…	Ndufc1;Atp5me;Ndufb7;Atp5f1e;Atp5pf;Ndufa5;Ndufb2;Ndufa3;Ndufa6;Ndufa12;Ndufa2;Atp5mf;Atp5if1;Ndufs6;Ndufb4;Ndufs5;Ndufa7;Ndufb11;Nupr1;Ndufa13;Atp5mc1;Atp5mg;Ndufa1;Ndufb6;Ndufb3;Atp5pd;Ndufc2;Ndufb10;Ndufb9;Nudt2;Ndufs4;Atp5mc3;Fis1;Ndufb5;Ndufs3
GO:0009205	purine ribonucleoside triphosphate metabolic process	http://amigo.geneontology.org/amigo/term/GO:0009205	241	36	4.26594	8.43893	1.59128e-20	11951;11957;11958;11983;17991;17993;18103;27425;54405;56312;57423;66046;66091;66218;66377;66401;66414;66416;66437;66495;66916;67126;67130;67184;68197;68198;68202;68342;68349;71679;104130;228033;230075;407785;595136;100042503	ENSMUSG00000037152;ENSMUSG00000050856;ENSMUSG00000033938;ENSMUSG00000016252;ENSMUSG00000022890;ENSMUSG00000023089;ENSMUSG00000002416;ENSMUSG00000035674;ENSMUSG00000022450;ENSMUSG00000020022;ENSMUSG00000014294;ENSMUSG00000038690;ENSMUSG00000054428;ENSMUSG00000021606;ENSMUSG00000022820;ENSMUSG00000028648;ENSMUSG00000041881;ENSMUSG00000031059;ENSMUSG00000030717;ENSMUSG00000036199;ENSMUSG00000006057;…	Ndufc1;Atp5me;Ndufb7;Atp5f1e;Atp5pf;Ndufa5;Ndufb2;Ndufa3;Ndufa6;Ndufa12;Ndufa2;Atp5mf;Atp5if1;Ndufs6;Ndufb4;Ndufs5;Ndufa7;Ndufb11;Nupr1;Ndufa13;Atp5mc1;Atp5mg;Ndufa1;Ndufb6;Ndufb3;Atp5pd;Ndufc2;Nme2;Ndufb10;Ndufb9;Nudt2;Ndufs4;Atp5mc3;Fis1;Ndufb5;Ndufs3
GO:0009152	purine ribonucleotide biosynthetic process	http://amigo.geneontology.org/amigo/term/GO:0009152	199	33	3.5225	9.36835	3.51648e-20	11951;11957;11958;17991;17993;18103;27425;54405;57423;66046;66091;66218;66377;66401;66414;66416;66495;66916;67126;67130;67184;68197;68198;68202;68342;68349;71679;104130;228033;230075;407785;595136;100042503	ENSMUSG00000037152;ENSMUSG00000050856;ENSMUSG00000033938;ENSMUSG00000016252;ENSMUSG00000022890;ENSMUSG00000023089;ENSMUSG00000002416;ENSMUSG00000035674;ENSMUSG00000022450;ENSMUSG00000020022;ENSMUSG00000014294;ENSMUSG00000038690;ENSMUSG00000021606;ENSMUSG00000022820;ENSMUSG00000028648;ENSMUSG00000041881;ENSMUSG00000031059;ENSMUSG00000036199;ENSMUSG00000006057;ENSMUSG00000038717;ENSMUSG00000016427;…	Ndufc1;Atp5me;Ndufb7;Atp5f1e;Atp5pf;Ndufa5;Ndufb2;Ndufa3;Ndufa6;Ndufa12;Ndufa2;Atp5mf;Ndufs6;Ndufb4;Ndufs5;Ndufa7;Ndufb11;Ndufa13;Atp5mc1;Atp5mg;Ndufa1;Ndufb6;Ndufb3;Atp5pd;Ndufc2;Nme2;Ndufb10;Ndufb9;Nudt2;Ndufs4;Atp5mc3;Ndufb5;Ndufs3
GO:0009199	ribonucleoside triphosphate metabolic process	http://amigo.geneontology.org/amigo/term/GO:0009199	247	36	4.37215	8.23394	3.51648e-20	11951;11957;11958;11983;17991;17993;18103;27425;54405;56312;57423;66046;66091;66218;66377;66401;66414;66416;66437;66495;66916;67126;67130;67184;68197;68198;68202;68342;68349;71679;104130;228033;230075;407785;595136;100042503	ENSMUSG00000037152;ENSMUSG00000050856;ENSMUSG00000033938;ENSMUSG00000016252;ENSMUSG00000022890;ENSMUSG00000023089;ENSMUSG00000002416;ENSMUSG00000035674;ENSMUSG00000022450;ENSMUSG00000020022;ENSMUSG00000014294;ENSMUSG00000038690;ENSMUSG00000054428;ENSMUSG00000021606;ENSMUSG00000022820;ENSMUSG00000028648;ENSMUSG00000041881;ENSMUSG00000031059;ENSMUSG00000030717;ENSMUSG00000036199;ENSMUSG00000006057;…	Ndufc1;Atp5me;Ndufb7;Atp5f1e;Atp5pf;Ndufa5;Ndufb2;Ndufa3;Ndufa6;Ndufa12;Ndufa2;Atp5mf;Atp5if1;Ndufs6;Ndufb4;Ndufs5;Ndufa7;Ndufb11;Nupr1;Ndufa13;Atp5mc1;Atp5mg;Ndufa1;Ndufb6;Ndufb3;Atp5pd;Ndufc2;Nme2;Ndufb10;Ndufb9;Nudt2;Ndufs4;Atp5mc3;Fis1;Ndufb5;Ndufs3
GO:0065003	protein-containing complex assembly	http://amigo.geneontology.org/amigo/term/GO:0065003	1469	84	26.0028	3.23042	3.98384e-20	11629;12010;12856;12866;12955;13057;14109;14976;15289;17319;17991;17993;19241;20024;20044;20054;20085;20422;20682;20892;21371;22121;22320;50709;52469;54127;54405;56295;56312;56612;57320;66046;66050;66091;66117;66148;66218;66377;66379;66414;66467;66487;66495;66537;66706;66834;66836;66916;67044;67130;67184;67267;67279;67332;67671;67941;68002;68011;68197;68198;68202;68342;68349;68953;69487;69878;738…	ENSMUSG00000030499;ENSMUSG00000051627;ENSMUSG00000057278;ENSMUSG00000037152;ENSMUSG00000078572;ENSMUSG00000033938;ENSMUSG00000019689;ENSMUSG00000020018;ENSMUSG00000036781;ENSMUSG00000057322;ENSMUSG00000063457;ENSMUSG00000023089;ENSMUSG00000067288;ENSMUSG00000040824;ENSMUSG00000032330;ENSMUSG00000042541;ENSMUSG00000024397;ENSMUSG00000002416;ENSMUSG00000035674;ENSMUSG00000022450;ENSMUSG00000020022;…	Kctd15;H1f4;Snrpg;Ndufc1;Ndufaf8;Ndufb7;Fmc1;Snrpf;Rps27l;Rpl38;Rps15;Ndufa5;Rps28;Snrpd2;Cox7a2;Sem1;Aif1;Ndufb2;Ndufa3;Ndufa6;Ndufa12;Ndufa2;Lyrm2;Uqcc5;Fau;Dnajc15;Tbca;Uqcc2;Rps25;Ndufs6;Ndufaf5;Ndufb4;Ndufs5;Tmsb4x;Isg15;Ndufb11;Nupr1;Ndufa13;Mif;Cox17;Acot13;Higd2a;Ndufa1;Ndufb6;Cenpx;Rps14;Vamp8;Ndufb3;Ndufc2;Cox14;Xaf1;Rps19;Trappc2b;Coa3;Sub1;Higd1a;Med31;Pfdn6;Pfdn5;Rpl13a;Cyba;Sox9;Ndu…
GO:0009144	purine nucleoside triphosphate metabolic process	http://amigo.geneontology.org/amigo/term/GO:0009144	249	36	4.40755	8.1678	4.36953e-20	11951;11957;11958;11983;17991;17993;18103;27425;54405;56312;57423;66046;66091;66218;66377;66401;66414;66416;66437;66495;66916;67126;67130;67184;68197;68198;68202;68342;68349;71679;104130;228033;230075;407785;595136;100042503	ENSMUSG00000037152;ENSMUSG00000050856;ENSMUSG00000033938;ENSMUSG00000016252;ENSMUSG00000022890;ENSMUSG00000023089;ENSMUSG00000002416;ENSMUSG00000035674;ENSMUSG00000022450;ENSMUSG00000020022;ENSMUSG00000014294;ENSMUSG00000038690;ENSMUSG00000054428;ENSMUSG00000021606;ENSMUSG00000022820;ENSMUSG00000028648;ENSMUSG00000041881;ENSMUSG00000031059;ENSMUSG00000030717;ENSMUSG00000036199;ENSMUSG00000006057;…	Ndufc1;Atp5me;Ndufb7;Atp5f1e;Atp5pf;Ndufa5;Ndufb2;Ndufa3;Ndufa6;Ndufa12;Ndufa2;Atp5mf;Atp5if1;Ndufs6;Ndufb4;Ndufs5;Ndufa7;Ndufb11;Nupr1;Ndufa13;Atp5mc1;Atp5mg;Ndufa1;Ndufb6;Ndufb3;Atp5pd;Ndufc2;Nme2;Ndufb10;Ndufb9;Nudt2;Ndufs4;Atp5mc3;Fis1;Ndufb5;Ndufs3
GO:0009141	nucleoside triphosphate metabolic process	http://amigo.geneontology.org/amigo/term/GO:0009141	264	36	4.67306	7.70372	3.22566e-19	11951;11957;11958;11983;17991;17993;18103;27425;54405;56312;57423;66046;66091;66218;66377;66401;66414;66416;66437;66495;66916;67126;67130;67184;68197;68198;68202;68342;68349;71679;104130;228033;230075;407785;595136;100042503	ENSMUSG00000037152;ENSMUSG00000050856;ENSMUSG00000033938;ENSMUSG00000016252;ENSMUSG00000022890;ENSMUSG00000023089;ENSMUSG00000002416;ENSMUSG00000035674;ENSMUSG00000022450;ENSMUSG00000020022;ENSMUSG00000014294;ENSMUSG00000038690;ENSMUSG00000054428;ENSMUSG00000021606;ENSMUSG00000022820;ENSMUSG00000028648;ENSMUSG00000041881;ENSMUSG00000031059;ENSMUSG00000030717;ENSMUSG00000036199;ENSMUSG00000006057;…	Ndufc1;Atp5me;Ndufb7;Atp5f1e;Atp5pf;Ndufa5;Ndufb2;Ndufa3;Ndufa6;Ndufa12;Ndufa2;Atp5mf;Atp5if1;Ndufs6;Ndufb4;Ndufs5;Ndufa7;Ndufb11;Nupr1;Ndufa13;Atp5mc1;Atp5mg;Ndufa1;Ndufb6;Ndufb3;Atp5pd;Ndufc2;Nme2;Ndufb10;Ndufb9;Nudt2;Ndufs4;Atp5mc3;Fis1;Ndufb5;Ndufs3
GO:0009260	ribonucleotide biosynthetic process	http://amigo.geneontology.org/amigo/term/GO:0009260	214	33	3.78801	8.71169	3.26478e-19	11951;11957;11958;17991;17993;18103;27425;54405;57423;66046;66091;66218;66377;66401;66414;66416;66495;66916;67126;67130;67184;68197;68198;68202;68342;68349;71679;104130;228033;230075;407785;595136;100042503	ENSMUSG00000037152;ENSMUSG00000050856;ENSMUSG00000033938;ENSMUSG00000016252;ENSMUSG00000022890;ENSMUSG00000023089;ENSMUSG00000002416;ENSMUSG00000035674;ENSMUSG00000022450;ENSMUSG00000020022;ENSMUSG00000014294;ENSMUSG00000038690;ENSMUSG00000021606;ENSMUSG00000022820;ENSMUSG00000028648;ENSMUSG00000041881;ENSMUSG00000031059;ENSMUSG00000036199;ENSMUSG00000006057;ENSMUSG00000038717;ENSMUSG00000016427;…	Ndufc1;Atp5me;Ndufb7;Atp5f1e;Atp5pf;Ndufa5;Ndufb2;Ndufa3;Ndufa6;Ndufa12;Ndufa2;Atp5mf;Ndufs6;Ndufb4;Ndufs5;Ndufa7;Ndufb11;Ndufa13;Atp5mc1;Atp5mg;Ndufa1;Ndufb6;Ndufb3;Atp5pd;Ndufc2;Nme2;Ndufb10;Ndufb9;Nudt2;Ndufs4;Atp5mc3;Ndufb5;Ndufs3
GO:0046390	ribose phosphate biosynthetic process	http://amigo.geneontology.org/amigo/term/GO:0046390	222	33	3.92962	8.39775	1.03645e-18	11951;11957;11958;17991;17993;18103;27425;54405;57423;66046;66091;66218;66377;66401;66414;66416;66495;66916;67126;67130;67184;68197;68198;68202;68342;68349;71679;104130;228033;230075;407785;595136;100042503	ENSMUSG00000037152;ENSMUSG00000050856;ENSMUSG00000033938;ENSMUSG00000016252;ENSMUSG00000022890;ENSMUSG00000023089;ENSMUSG00000002416;ENSMUSG00000035674;ENSMUSG00000022450;ENSMUSG00000020022;ENSMUSG00000014294;ENSMUSG00000038690;ENSMUSG00000021606;ENSMUSG00000022820;ENSMUSG00000028648;ENSMUSG00000041881;ENSMUSG00000031059;ENSMUSG00000036199;ENSMUSG00000006057;ENSMUSG00000038717;ENSMUSG00000016427;…	Ndufc1;Atp5me;Ndufb7;Atp5f1e;Atp5pf;Ndufa5;Ndufb2;Ndufa3;Ndufa6;Ndufa12;Ndufa2;Atp5mf;Ndufs6;Ndufb4;Ndufs5;Ndufa7;Ndufb11;Ndufa13;Atp5mc1;Atp5mg;Ndufa1;Ndufb6;Ndufb3;Atp5pd;Ndufc2;Nme2;Ndufb10;Ndufb9;Nudt2;Ndufs4;Atp5mc3;Ndufb5;Ndufs3
GO:0022900	electron transport chain	http://amigo.geneontology.org/amigo/term/GO:0022900	124	26	2.19492	11.8455	2.21707e-18	12857;12861;12866;12867;12868;13057;13063;17991;17993;22272;57320;66142;66148;66152;66218;66414;66416;66495;66576;66594;66916;68197;68202;68349;230075;407785	ENSMUSG00000033938;ENSMUSG00000023089;ENSMUSG00000017778;ENSMUSG00000032330;ENSMUSG00000044894;ENSMUSG00000059534;ENSMUSG00000020022;ENSMUSG00000014294;ENSMUSG00000020163;ENSMUSG00000031231;ENSMUSG00000035885;ENSMUSG00000022013;ENSMUSG00000021606;ENSMUSG00000041881;ENSMUSG00000041697;ENSMUSG00000063882;ENSMUSG00000071014;ENSMUSG00000026032;ENSMUSG00000063694;ENSMUSG00000030647;ENSMUSG00000006519;…	Ndufb7;Ndufa5;Cox7c;Cox7a2;Uqcrq;Uqcr10;Ndufa12;Ndufa2;Uqcr11;Cox7b;Cox8a;Dnajc15;Ndufs6;Ndufa7;Cox6a1;Uqcrh;Ndufb6;Ndufb3;Cycs;Ndufc2;Cyba;Cox4i1;Ndufb9;Ndufs4;Park7;Ndufs3
GO:0006164	purine nucleotide biosynthetic process	http://amigo.geneontology.org/amigo/term/GO:0006164	230	33	4.07123	8.10566	3.0473e-18	11951;11957;11958;17991;17993;18103;27425;54405;57423;66046;66091;66218;66377;66401;66414;66416;66495;66916;67126;67130;67184;68197;68198;68202;68342;68349;71679;104130;228033;230075;407785;595136;100042503	ENSMUSG00000037152;ENSMUSG00000050856;ENSMUSG00000033938;ENSMUSG00000016252;ENSMUSG00000022890;ENSMUSG00000023089;ENSMUSG00000002416;ENSMUSG00000035674;ENSMUSG00000022450;ENSMUSG00000020022;ENSMUSG00000014294;ENSMUSG00000038690;ENSMUSG00000021606;ENSMUSG00000022820;ENSMUSG00000028648;ENSMUSG00000041881;ENSMUSG00000031059;ENSMUSG00000036199;ENSMUSG00000006057;ENSMUSG00000038717;ENSMUSG00000016427;…	Ndufc1;Atp5me;Ndufb7;Atp5f1e;Atp5pf;Ndufa5;Ndufb2;Ndufa3;Ndufa6;Ndufa12;Ndufa2;Atp5mf;Ndufs6;Ndufb4;Ndufs5;Ndufa7;Ndufb11;Ndufa13;Atp5mc1;Atp5mg;Ndufa1;Ndufb6;Ndufb3;Atp5pd;Ndufc2;Nme2;Ndufb10;Ndufb9;Nudt2;Ndufs4;Atp5mc3;Ndufb5;Ndufs3
GO:0072522	purine-containing compound biosynthetic process	http://amigo.geneontology.org/amigo/term/GO:0072522	238	33	4.21284	7.8332	8.80346e-18	11951;11957;11958;17991;17993;18103;27425;54405;57423;66046;66091;66218;66377;66401;66414;66416;66495;66916;67126;67130;67184;68197;68198;68202;68342;68349;71679;104130;228033;230075;407785;595136;100042503	ENSMUSG00000037152;ENSMUSG00000050856;ENSMUSG00000033938;ENSMUSG00000016252;ENSMUSG00000022890;ENSMUSG00000023089;ENSMUSG00000002416;ENSMUSG00000035674;ENSMUSG00000022450;ENSMUSG00000020022;ENSMUSG00000014294;ENSMUSG00000038690;ENSMUSG00000021606;ENSMUSG00000022820;ENSMUSG00000028648;ENSMUSG00000041881;ENSMUSG00000031059;ENSMUSG00000036199;ENSMUSG00000006057;ENSMUSG00000038717;ENSMUSG00000016427;…	Ndufc1;Atp5me;Ndufb7;Atp5f1e;Atp5pf;Ndufa5;Ndufb2;Ndufa3;Ndufa6;Ndufa12;Ndufa2;Atp5mf;Ndufs6;Ndufb4;Ndufs5;Ndufa7;Ndufb11;Ndufa13;Atp5mc1;Atp5mg;Ndufa1;Ndufb6;Ndufb3;Atp5pd;Ndufc2;Nme2;Ndufb10;Ndufb9;Nudt2;Ndufs4;Atp5mc3;Ndufb5;Ndufs3
GO:0009165	nucleotide biosynthetic process	http://amigo.geneontology.org/amigo/term/GO:0009165	266	33	4.70847	7.00865	2.79922e-16	11951;11957;11958;17991;17993;18103;27425;54405;57423;66046;66091;66218;66377;66401;66414;66416;66495;66916;67126;67130;67184;68197;68198;68202;68342;68349;71679;104130;228033;230075;407785;595136;100042503	ENSMUSG00000037152;ENSMUSG00000050856;ENSMUSG00000033938;ENSMUSG00000016252;ENSMUSG00000022890;ENSMUSG00000023089;ENSMUSG00000002416;ENSMUSG00000035674;ENSMUSG00000022450;ENSMUSG00000020022;ENSMUSG00000014294;ENSMUSG00000038690;ENSMUSG00000021606;ENSMUSG00000022820;ENSMUSG00000028648;ENSMUSG00000041881;ENSMUSG00000031059;ENSMUSG00000036199;ENSMUSG00000006057;ENSMUSG00000038717;ENSMUSG00000016427;…	Ndufc1;Atp5me;Ndufb7;Atp5f1e;Atp5pf;Ndufa5;Ndufb2;Ndufa3;Ndufa6;Ndufa12;Ndufa2;Atp5mf;Ndufs6;Ndufb4;Ndufs5;Ndufa7;Ndufb11;Ndufa13;Atp5mc1;Atp5mg;Ndufa1;Ndufb6;Ndufb3;Atp5pd;Ndufc2;Nme2;Ndufb10;Ndufb9;Nudt2;Ndufs4;Atp5mc3;Ndufb5;Ndufs3
GO:0019646	aerobic electron transport chain	http://amigo.geneontology.org/amigo/term/GO:0019646	64	19	1.13286	16.7716	2.98368e-16	12857;12861;12866;12867;12868;13063;22272;57320;66142;66148;66152;66218;66416;66576;66594;68197;68349;230075;407785	ENSMUSG00000017778;ENSMUSG00000032330;ENSMUSG00000044894;ENSMUSG00000059534;ENSMUSG00000020163;ENSMUSG00000031231;ENSMUSG00000035885;ENSMUSG00000022013;ENSMUSG00000021606;ENSMUSG00000041881;ENSMUSG00000041697;ENSMUSG00000063882;ENSMUSG00000071014;ENSMUSG00000063694;ENSMUSG00000030647;ENSMUSG00000031818;ENSMUSG00000022354;ENSMUSG00000028964;ENSMUSG00000005510	Cox7c;Cox7a2;Uqcrq;Uqcr10;Uqcr11;Cox7b;Cox8a;Dnajc15;Ndufs6;Ndufa7;Cox6a1;Uqcrh;Ndufb6;Cycs;Ndufc2;Cox4i1;Ndufb9;Park7;Ndufs3
GO:1901293	nucleoside phosphate biosynthetic process	http://amigo.geneontology.org/amigo/term/GO:1901293	268	33	4.74387	6.95635	3.35733e-16	11951;11957;11958;17991;17993;18103;27425;54405;57423;66046;66091;66218;66377;66401;66414;66416;66495;66916;67126;67130;67184;68197;68198;68202;68342;68349;71679;104130;228033;230075;407785;595136;100042503	ENSMUSG00000037152;ENSMUSG00000050856;ENSMUSG00000033938;ENSMUSG00000016252;ENSMUSG00000022890;ENSMUSG00000023089;ENSMUSG00000002416;ENSMUSG00000035674;ENSMUSG00000022450;ENSMUSG00000020022;ENSMUSG00000014294;ENSMUSG00000038690;ENSMUSG00000021606;ENSMUSG00000022820;ENSMUSG00000028648;ENSMUSG00000041881;ENSMUSG00000031059;ENSMUSG00000036199;ENSMUSG00000006057;ENSMUSG00000038717;ENSMUSG00000016427;…	Ndufc1;Atp5me;Ndufb7;Atp5f1e;Atp5pf;Ndufa5;Ndufb2;Ndufa3;Ndufa6;Ndufa12;Ndufa2;Atp5mf;Ndufs6;Ndufb4;Ndufs5;Ndufa7;Ndufb11;Ndufa13;Atp5mc1;Atp5mg;Ndufa1;Ndufb6;Ndufb3;Atp5pd;Ndufc2;Nme2;Ndufb10;Ndufb9;Nudt2;Ndufs4;Atp5mc3;Ndufb5;Ndufs3
GO:0042775	mitochondrial ATP synthesis coupled electron transport	http://amigo.geneontology.org/amigo/term/GO:0042775	75	20	1.32758	15.0651	3.72738e-16	12857;12861;12866;12867;12868;13063;22272;57320;66142;66148;66152;66218;66414;66416;66576;66594;68197;68349;230075;407785	ENSMUSG00000017778;ENSMUSG00000032330;ENSMUSG00000044894;ENSMUSG00000059534;ENSMUSG00000020022;ENSMUSG00000020163;ENSMUSG00000031231;ENSMUSG00000035885;ENSMUSG00000022013;ENSMUSG00000021606;ENSMUSG00000041881;ENSMUSG00000041697;ENSMUSG00000063882;ENSMUSG00000071014;ENSMUSG00000063694;ENSMUSG00000030647;ENSMUSG00000031818;ENSMUSG00000022354;ENSMUSG00000028964;ENSMUSG00000005510	Cox7c;Cox7a2;Uqcrq;Uqcr10;Ndufa12;Uqcr11;Cox7b;Cox8a;Dnajc15;Ndufs6;Ndufa7;Cox6a1;Uqcrh;Ndufb6;Cycs;Ndufc2;Cox4i1;Ndufb9;Park7;Ndufs3
GO:0042773	ATP synthesis coupled electron transport	http://amigo.geneontology.org/amigo/term/GO:0042773	77	20	1.36298	14.6738	6.46443e-16	12857;12861;12866;12867;12868;13063;22272;57320;66142;66148;66152;66218;66414;66416;66576;66594;68197;68349;230075;407785	ENSMUSG00000017778;ENSMUSG00000032330;ENSMUSG00000044894;ENSMUSG00000059534;ENSMUSG00000020022;ENSMUSG00000020163;ENSMUSG00000031231;ENSMUSG00000035885;ENSMUSG00000022013;ENSMUSG00000021606;ENSMUSG00000041881;ENSMUSG00000041697;ENSMUSG00000063882;ENSMUSG00000071014;ENSMUSG00000063694;ENSMUSG00000030647;ENSMUSG00000031818;ENSMUSG00000022354;ENSMUSG00000028964;ENSMUSG00000005510	Cox7c;Cox7a2;Uqcrq;Uqcr10;Ndufa12;Uqcr11;Cox7b;Cox8a;Dnajc15;Ndufs6;Ndufa7;Cox6a1;Uqcrh;Ndufb6;Cycs;Ndufc2;Cox4i1;Ndufb9;Park7;Ndufs3
GO:0022904	respiratory electron transport chain	http://amigo.geneontology.org/amigo/term/GO:0022904	103	22	1.8232	12.0667	1.23046e-15	12857;12861;12866;12867;12868;13063;17993;22272;57320;66142;66148;66152;66218;66414;66416;66576;66594;68197;68202;68349;230075;407785	ENSMUSG00000023089;ENSMUSG00000017778;ENSMUSG00000032330;ENSMUSG00000044894;ENSMUSG00000059534;ENSMUSG00000020022;ENSMUSG00000020163;ENSMUSG00000031231;ENSMUSG00000035885;ENSMUSG00000022013;ENSMUSG00000021606;ENSMUSG00000041881;ENSMUSG00000041697;ENSMUSG00000063882;ENSMUSG00000071014;ENSMUSG00000063694;ENSMUSG00000030647;ENSMUSG00000031818;ENSMUSG00000022354;ENSMUSG00000021764;ENSMUSG00000028964;…	Ndufa5;Cox7c;Cox7a2;Uqcrq;Uqcr10;Ndufa12;Uqcr11;Cox7b;Cox8a;Dnajc15;Ndufs6;Ndufa7;Cox6a1;Uqcrh;Ndufb6;Cycs;Ndufc2;Cox4i1;Ndufb9;Ndufs4;Park7;Ndufs3
GO:0032543	mitochondrial translation	http://amigo.geneontology.org/amigo/term/GO:0032543	125	22	2.21263	9.94294	9.42044e-14	14548;19935;24030;27395;52469;66121;66230;66242;66292;66416;66419;66448;66493;66845;67267;67270;67681;68463;68499;68735;68836;94064	ENSMUSG00000063787;ENSMUSG00000106918;ENSMUSG00000010406;ENSMUSG00000016833;ENSMUSG00000054312;ENSMUSG00000023939;ENSMUSG00000024208;ENSMUSG00000030037;ENSMUSG00000041881;ENSMUSG00000037772;ENSMUSG00000049960;ENSMUSG00000040269;ENSMUSG00000024414;ENSMUSG00000062981;ENSMUSG00000017188;ENSMUSG00000045948;ENSMUSG00000029918;ENSMUSG00000029066;ENSMUSG00000024902;ENSMUSG00000033845;ENSMUSG00000030335;…	Chchd1;Mrpl33;Mrpl52;Mrps18c;Mrps21;Mrpl14;Uqcc2;Mrpl53;Ndufa7;Mrpl23;Mrps16;Mrps28;Mrpl27;Mrpl42;Coa3;Mrps12;Mrps33;Mrpl20;Mrpl11;Mrpl15;Mrpl51;Mrpl18
GO:0009150	purine ribonucleotide metabolic process	http://amigo.geneontology.org/amigo/term/GO:0009150	438	37	7.75304	4.77232	6.11035e-13	11951;11957;11958;11983;15254;17991;17993;18103;27425;54405;56312;57423;66046;66091;66218;66377;66401;66414;66416;66437;66495;66916;67126;67130;67184;68197;68198;68202;68342;68349;71679;104130;228033;230075;407785;595136;100042503	ENSMUSG00000037152;ENSMUSG00000050856;ENSMUSG00000033938;ENSMUSG00000016252;ENSMUSG00000022890;ENSMUSG00000023089;ENSMUSG00000002416;ENSMUSG00000035674;ENSMUSG00000022450;ENSMUSG00000020022;ENSMUSG00000014294;ENSMUSG00000038690;ENSMUSG00000054428;ENSMUSG00000021606;ENSMUSG00000022820;ENSMUSG00000028648;ENSMUSG00000041881;ENSMUSG00000031059;ENSMUSG00000030717;ENSMUSG00000036199;ENSMUSG00000006057;…	Ndufc1;Atp5me;Ndufb7;Atp5f1e;Atp5pf;Ndufa5;Ndufb2;Ndufa3;Ndufa6;Ndufa12;Ndufa2;Atp5mf;Atp5if1;Ndufs6;Ndufb4;Ndufs5;Ndufa7;Ndufb11;Nupr1;Ndufa13;Atp5mc1;Atp5mg;Ndufa1;Ndufb6;Hint1;Ndufb3;Atp5pd;Ndufc2;Nme2;Ndufb10;Ndufb9;Nudt2;Ndufs4;Atp5mc3;Fis1;Ndufb5;Ndufs3
GO:0140053	mitochondrial gene expression	http://amigo.geneontology.org/amigo/term/GO:0140053	160	23	2.83216	8.12101	1.8685e-12	14548;19935;24030;27395;52469;66121;66230;66242;66292;66416;66419;66448;66493;66845;67267;67270;67681;67851;68463;68499;68735;68836;94064	ENSMUSG00000063787;ENSMUSG00000106918;ENSMUSG00000010406;ENSMUSG00000016833;ENSMUSG00000054312;ENSMUSG00000023939;ENSMUSG00000024208;ENSMUSG00000030037;ENSMUSG00000041881;ENSMUSG00000037772;ENSMUSG00000019797;ENSMUSG00000049960;ENSMUSG00000040269;ENSMUSG00000024414;ENSMUSG00000062981;ENSMUSG00000017188;ENSMUSG00000045948;ENSMUSG00000029918;ENSMUSG00000029066;ENSMUSG00000024902;ENSMUSG00000033845;…	Chchd1;Mrpl33;Mrpl52;Mrps18c;Mrps21;Mrpl14;Uqcc2;Mrpl53;Ndufa7;Mrpl23;Mtres1;Mrps16;Mrps28;Mrpl27;Mrpl42;Coa3;Mrps12;Mrps33;Mrpl20;Mrpl11;Mrpl15;Mrpl51;Mrpl18
GO:0042274	ribosomal small subunit biogenesis	http://amigo.geneontology.org/amigo/term/GO:0042274	100	19	1.7701	10.7339	2.1209e-12	14109;20044;20054;20068;20085;20088;20115;20116;27207;54127;66467;66475;66481;67941;73736;75617;76846;78294;267019	ENSMUSG00000039001;ENSMUSG00000036781;ENSMUSG00000063457;ENSMUSG00000067288;ENSMUSG00000038274;ENSMUSG00000009927;ENSMUSG00000061787;ENSMUSG00000008683;ENSMUSG00000020460;ENSMUSG00000024608;ENSMUSG00000003429;ENSMUSG00000025290;ENSMUSG00000047675;ENSMUSG00000040952;ENSMUSG00000049517;ENSMUSG00000021243;ENSMUSG00000061477;ENSMUSG00000034345;ENSMUSG00000006333	Rps21;Rps27l;Rps15;Rps28;Fau;Rps25;Rps17;Rps15a;Rps27a;Rps14;Rps11;Rps24;Rps8;Rps19;Rps23;Fcf1;Rps7;Gtf2h5;Rps9
GO:0009259	ribonucleotide metabolic process	http://amigo.geneontology.org/amigo/term/GO:0009259	459	37	8.12476	4.55398	2.51059e-12	11951;11957;11958;11983;15254;17991;17993;18103;27425;54405;56312;57423;66046;66091;66218;66377;66401;66414;66416;66437;66495;66916;67126;67130;67184;68197;68198;68202;68342;68349;71679;104130;228033;230075;407785;595136;100042503	ENSMUSG00000037152;ENSMUSG00000050856;ENSMUSG00000033938;ENSMUSG00000016252;ENSMUSG00000022890;ENSMUSG00000023089;ENSMUSG00000002416;ENSMUSG00000035674;ENSMUSG00000022450;ENSMUSG00000020022;ENSMUSG00000014294;ENSMUSG00000038690;ENSMUSG00000054428;ENSMUSG00000021606;ENSMUSG00000022820;ENSMUSG00000028648;ENSMUSG00000041881;ENSMUSG00000031059;ENSMUSG00000030717;ENSMUSG00000036199;ENSMUSG00000006057;…	Ndufc1;Atp5me;Ndufb7;Atp5f1e;Atp5pf;Ndufa5;Ndufb2;Ndufa3;Ndufa6;Ndufa12;Ndufa2;Atp5mf;Atp5if1;Ndufs6;Ndufb4;Ndufs5;Ndufa7;Ndufb11;Nupr1;Ndufa13;Atp5mc1;Atp5mg;Ndufa1;Ndufb6;Hint1;Ndufb3;Atp5pd;Ndufc2;Nme2;Ndufb10;Ndufb9;Nudt2;Ndufs4;Atp5mc3;Fis1;Ndufb5;Ndufs3
GO:0019693	ribose phosphate metabolic process	http://amigo.geneontology.org/amigo/term/GO:0019693	473	37	8.37257	4.41919	6.27856e-12	11951;11957;11958;11983;15254;17991;17993;18103;27425;54405;56312;57423;66046;66091;66218;66377;66401;66414;66416;66437;66495;66916;67126;67130;67184;68197;68198;68202;68342;68349;71679;104130;228033;230075;407785;595136;100042503	ENSMUSG00000037152;ENSMUSG00000050856;ENSMUSG00000033938;ENSMUSG00000016252;ENSMUSG00000022890;ENSMUSG00000023089;ENSMUSG00000002416;ENSMUSG00000035674;ENSMUSG00000022450;ENSMUSG00000020022;ENSMUSG00000014294;ENSMUSG00000038690;ENSMUSG00000054428;ENSMUSG00000021606;ENSMUSG00000022820;ENSMUSG00000028648;ENSMUSG00000041881;ENSMUSG00000031059;ENSMUSG00000030717;ENSMUSG00000036199;ENSMUSG00000006057;…	Ndufc1;Atp5me;Ndufb7;Atp5f1e;Atp5pf;Ndufa5;Ndufb2;Ndufa3;Ndufa6;Ndufa12;Ndufa2;Atp5mf;Atp5if1;Ndufs6;Ndufb4;Ndufs5;Ndufa7;Ndufb11;Nupr1;Ndufa13;Atp5mc1;Atp5mg;Ndufa1;Ndufb6;Hint1;Ndufb3;Atp5pd;Ndufc2;Nme2;Ndufb10;Ndufb9;Nudt2;Ndufs4;Atp5mc3;Fis1;Ndufb5;Ndufs3
GO:0022613	ribonucleoprotein complex biogenesis	http://amigo.geneontology.org/amigo/term/GO:0022613	429	35	7.59373	4.60907	9.18153e-12	14109;19941;19942;20044;20054;20068;20085;20088;20115;20116;22121;27207;54127;57808;66181;66467;66475;66481;66489;67025;67332;67671;67674;67941;68011;69126;69878;73736;73830;75617;76846;78294;107686;226982;267019	ENSMUSG00000039001;ENSMUSG00000057278;ENSMUSG00000027133;ENSMUSG00000020018;ENSMUSG00000036781;ENSMUSG00000062997;ENSMUSG00000057322;ENSMUSG00000063457;ENSMUSG00000067288;ENSMUSG00000040824;ENSMUSG00000063316;ENSMUSG00000038274;ENSMUSG00000009927;ENSMUSG00000061787;ENSMUSG00000060938;ENSMUSG00000008683;ENSMUSG00000020460;ENSMUSG00000078784;ENSMUSG00000024608;ENSMUSG00000003429;ENSMUSG00000025290;…	Rps21;Snrpg;Nop10;Snrpf;Rps27l;Rpl35;Rpl38;Rps15;Rps28;Snrpd2;Rpl27;Fau;Rps25;Rps17;Rpl26;Rps15a;Rps27a;Rbis;Rps14;Rps11;Rps24;Rpl11;Rps8;Rps19;Rps23;Rpl35a;Fcf1;Rps7;Rpl13a;Trmt112;Gtf2h5;Eif5b;Eif3k;Snrpd3;Rps9
GO:0042254	ribosome biogenesis	http://amigo.geneontology.org/amigo/term/GO:0042254	306	29	5.41651	5.354	3.45847e-11	14109;19941;19942;20044;20054;20068;20085;20088;20115;20116;27207;54127;57808;66181;66467;66475;66481;66489;67025;67671;67674;67941;69126;73736;75617;76846;78294;226982;267019	ENSMUSG00000039001;ENSMUSG00000027133;ENSMUSG00000036781;ENSMUSG00000062997;ENSMUSG00000057322;ENSMUSG00000063457;ENSMUSG00000067288;ENSMUSG00000063316;ENSMUSG00000038274;ENSMUSG00000009927;ENSMUSG00000061787;ENSMUSG00000060938;ENSMUSG00000008683;ENSMUSG00000020460;ENSMUSG00000078784;ENSMUSG00000024608;ENSMUSG00000003429;ENSMUSG00000025290;ENSMUSG00000059291;ENSMUSG00000047675;ENSMUSG00000040952;…	Rps21;Nop10;Rps27l;Rpl35;Rpl38;Rps15;Rps28;Rpl27;Fau;Rps25;Rps17;Rpl26;Rps15a;Rps27a;Rbis;Rps14;Rps11;Rps24;Rpl11;Rps8;Rps19;Rps23;Rpl35a;Fcf1;Rps7;Trmt112;Gtf2h5;Eif5b;Rps9
GO:0006163	purine nucleotide metabolic process	http://amigo.geneontology.org/amigo/term/GO:0006163	525	37	9.29303	3.98148	1.43449e-10	11951;11957;11958;11983;15254;17991;17993;18103;27425;54405;56312;57423;66046;66091;66218;66377;66401;66414;66416;66437;66495;66916;67126;67130;67184;68197;68198;68202;68342;68349;71679;104130;228033;230075;407785;595136;100042503	ENSMUSG00000037152;ENSMUSG00000050856;ENSMUSG00000033938;ENSMUSG00000016252;ENSMUSG00000022890;ENSMUSG00000023089;ENSMUSG00000002416;ENSMUSG00000035674;ENSMUSG00000022450;ENSMUSG00000020022;ENSMUSG00000014294;ENSMUSG00000038690;ENSMUSG00000054428;ENSMUSG00000021606;ENSMUSG00000022820;ENSMUSG00000028648;ENSMUSG00000041881;ENSMUSG00000031059;ENSMUSG00000030717;ENSMUSG00000036199;ENSMUSG00000006057;…	Ndufc1;Atp5me;Ndufb7;Atp5f1e;Atp5pf;Ndufa5;Ndufb2;Ndufa3;Ndufa6;Ndufa12;Ndufa2;Atp5mf;Atp5if1;Ndufs6;Ndufb4;Ndufs5;Ndufa7;Ndufb11;Nupr1;Ndufa13;Atp5mc1;Atp5mg;Ndufa1;Ndufb6;Hint1;Ndufb3;Atp5pd;Ndufc2;Nme2;Ndufb10;Ndufb9;Nudt2;Ndufs4;Atp5mc3;Fis1;Ndufb5;Ndufs3
GO:0009117	nucleotide metabolic process	http://amigo.geneontology.org/amigo/term/GO:0009117	581	38	10.2843	3.69496	6.58165e-10	11951;11957;11958;11983;15254;17991;17993;18103;27425;54405;56312;57320;57423;66046;66091;66218;66377;66401;66414;66416;66437;66495;66916;67126;67130;67184;68197;68198;68202;68342;68349;71679;104130;228033;230075;407785;595136;100042503	ENSMUSG00000037152;ENSMUSG00000050856;ENSMUSG00000033938;ENSMUSG00000016252;ENSMUSG00000022890;ENSMUSG00000023089;ENSMUSG00000002416;ENSMUSG00000035674;ENSMUSG00000022450;ENSMUSG00000020022;ENSMUSG00000014294;ENSMUSG00000038690;ENSMUSG00000054428;ENSMUSG00000021606;ENSMUSG00000022820;ENSMUSG00000028648;ENSMUSG00000041881;ENSMUSG00000031059;ENSMUSG00000030717;ENSMUSG00000036199;ENSMUSG00000006057;…	Ndufc1;Atp5me;Ndufb7;Atp5f1e;Atp5pf;Ndufa5;Ndufb2;Ndufa3;Ndufa6;Ndufa12;Ndufa2;Atp5mf;Atp5if1;Ndufs6;Ndufb4;Ndufs5;Ndufa7;Ndufb11;Nupr1;Ndufa13;Atp5mc1;Atp5mg;Ndufa1;Ndufb6;Hint1;Ndufb3;Atp5pd;Ndufc2;Nme2;Ndufb10;Ndufb9;Nudt2;Ndufs4;Atp5mc3;Fis1;Park7;Ndufb5;Ndufs3
GO:0072521	purine-containing compound metabolic process	http://amigo.geneontology.org/amigo/term/GO:0072521	559	37	9.89486	3.73932	8.93694e-10	11951;11957;11958;11983;15254;17991;17993;18103;27425;54405;56312;57423;66046;66091;66218;66377;66401;66414;66416;66437;66495;66916;67126;67130;67184;68197;68198;68202;68342;68349;71679;104130;228033;230075;407785;595136;100042503	ENSMUSG00000037152;ENSMUSG00000050856;ENSMUSG00000033938;ENSMUSG00000016252;ENSMUSG00000022890;ENSMUSG00000023089;ENSMUSG00000002416;ENSMUSG00000035674;ENSMUSG00000022450;ENSMUSG00000020022;ENSMUSG00000014294;ENSMUSG00000038690;ENSMUSG00000054428;ENSMUSG00000021606;ENSMUSG00000022820;ENSMUSG00000028648;ENSMUSG00000041881;ENSMUSG00000031059;ENSMUSG00000030717;ENSMUSG00000036199;ENSMUSG00000006057;…	Ndufc1;Atp5me;Ndufb7;Atp5f1e;Atp5pf;Ndufa5;Ndufb2;Ndufa3;Ndufa6;Ndufa12;Ndufa2;Atp5mf;Atp5if1;Ndufs6;Ndufb4;Ndufs5;Ndufa7;Ndufb11;Nupr1;Ndufa13;Atp5mc1;Atp5mg;Ndufa1;Ndufb6;Hint1;Ndufb3;Atp5pd;Ndufc2;Nme2;Ndufb10;Ndufb9;Nudt2;Ndufs4;Atp5mc3;Fis1;Ndufb5;Ndufs3
GO:0006753	nucleoside phosphate metabolic process	http://amigo.geneontology.org/amigo/term/GO:0006753	589	38	10.4259	3.64477	9.5705e-10	11951;11957;11958;11983;15254;17991;17993;18103;27425;54405;56312;57320;57423;66046;66091;66218;66377;66401;66414;66416;66437;66495;66916;67126;67130;67184;68197;68198;68202;68342;68349;71679;104130;228033;230075;407785;595136;100042503	ENSMUSG00000037152;ENSMUSG00000050856;ENSMUSG00000033938;ENSMUSG00000016252;ENSMUSG00000022890;ENSMUSG00000023089;ENSMUSG00000002416;ENSMUSG00000035674;ENSMUSG00000022450;ENSMUSG00000020022;ENSMUSG00000014294;ENSMUSG00000038690;ENSMUSG00000054428;ENSMUSG00000021606;ENSMUSG00000022820;ENSMUSG00000028648;ENSMUSG00000041881;ENSMUSG00000031059;ENSMUSG00000030717;ENSMUSG00000036199;ENSMUSG00000006057;…	Ndufc1;Atp5me;Ndufb7;Atp5f1e;Atp5pf;Ndufa5;Ndufb2;Ndufa3;Ndufa6;Ndufa12;Ndufa2;Atp5mf;Atp5if1;Ndufs6;Ndufb4;Ndufs5;Ndufa7;Ndufb11;Nupr1;Ndufa13;Atp5mc1;Atp5mg;Ndufa1;Ndufb6;Hint1;Ndufb3;Atp5pd;Ndufc2;Nme2;Ndufb10;Ndufb9;Nudt2;Ndufs4;Atp5mc3;Fis1;Park7;Ndufb5;Ndufs3
GO:0055086	nucleobase-containing small molecule metabolic process	http://amigo.geneontology.org/amigo/term/GO:0055086	650	38	11.5057	3.30272	1.70721e-08	11951;11957;11958;11983;15254;17991;17993;18103;27425;54405;56312;57320;57423;66046;66091;66218;66377;66401;66414;66416;66437;66495;66916;67126;67130;67184;68197;68198;68202;68342;68349;71679;104130;228033;230075;407785;595136;100042503	ENSMUSG00000037152;ENSMUSG00000050856;ENSMUSG00000033938;ENSMUSG00000016252;ENSMUSG00000022890;ENSMUSG00000023089;ENSMUSG00000002416;ENSMUSG00000035674;ENSMUSG00000022450;ENSMUSG00000020022;ENSMUSG00000014294;ENSMUSG00000038690;ENSMUSG00000054428;ENSMUSG00000021606;ENSMUSG00000022820;ENSMUSG00000028648;ENSMUSG00000041881;ENSMUSG00000031059;ENSMUSG00000030717;ENSMUSG00000036199;ENSMUSG00000006057;…	Ndufc1;Atp5me;Ndufb7;Atp5f1e;Atp5pf;Ndufa5;Ndufb2;Ndufa3;Ndufa6;Ndufa12;Ndufa2;Atp5mf;Atp5if1;Ndufs6;Ndufb4;Ndufs5;Ndufa7;Ndufb11;Nupr1;Ndufa13;Atp5mc1;Atp5mg;Ndufa1;Ndufb6;Hint1;Ndufb3;Atp5pd;Ndufc2;Nme2;Ndufb10;Ndufb9;Nudt2;Ndufs4;Atp5mc3;Fis1;Park7;Ndufb5;Ndufs3
GO:1901137	carbohydrate derivative biosynthetic process	http://amigo.geneontology.org/amigo/term/GO:1901137	637	37	11.2755	3.28144	3.61302e-08	11951;11957;11958;13135;17991;17993;18103;27425;54405;57423;66046;66059;66091;66218;66377;66401;66414;66416;66495;66916;67126;67130;67184;67695;68197;68198;68202;68342;68349;69038;71679;104130;228033;230075;407785;595136;100042503	ENSMUSG00000037152;ENSMUSG00000050856;ENSMUSG00000033938;ENSMUSG00000016252;ENSMUSG00000022890;ENSMUSG00000023089;ENSMUSG00000042747;ENSMUSG00000002416;ENSMUSG00000035674;ENSMUSG00000022450;ENSMUSG00000020022;ENSMUSG00000014294;ENSMUSG00000038690;ENSMUSG00000021606;ENSMUSG00000036372;ENSMUSG00000022820;ENSMUSG00000028648;ENSMUSG00000041881;ENSMUSG00000031059;ENSMUSG00000036199;ENSMUSG00000006057;…	Ndufc1;Atp5me;Ndufb7;Atp5f1e;Atp5pf;Ndufa5;Krtcap2;Ndufb2;Ndufa3;Ndufa6;Ndufa12;Ndufa2;Atp5mf;Ndufs6;Tmem258;Ndufb4;Ndufs5;Ndufa7;Ndufb11;Ndufa13;Atp5mc1;Atp5mg;Ndufa1;Ndufb6;Ost4;Ndufb3;Atp5pd;Ndufc2;Nme2;Ndufb10;Ndufb9;Nudt2;Ndufs4;Atp5mc3;Dad1;Ndufb5;Ndufs3
GO:0090407	organophosphate biosynthetic process	http://amigo.geneontology.org/amigo/term/GO:0090407	544	33	9.62935	3.42702	1.19975e-07	11951;11957;11958;17991;17993;18103;27425;54405;57423;66046;66091;66218;66377;66401;66414;66416;66495;66916;67126;67130;67184;68197;68198;68202;68342;68349;71679;104130;228033;230075;407785;595136;100042503	ENSMUSG00000037152;ENSMUSG00000050856;ENSMUSG00000033938;ENSMUSG00000016252;ENSMUSG00000022890;ENSMUSG00000023089;ENSMUSG00000002416;ENSMUSG00000035674;ENSMUSG00000022450;ENSMUSG00000020022;ENSMUSG00000014294;ENSMUSG00000038690;ENSMUSG00000021606;ENSMUSG00000022820;ENSMUSG00000028648;ENSMUSG00000041881;ENSMUSG00000031059;ENSMUSG00000036199;ENSMUSG00000006057;ENSMUSG00000038717;ENSMUSG00000016427;…	Ndufc1;Atp5me;Ndufb7;Atp5f1e;Atp5pf;Ndufa5;Ndufb2;Ndufa3;Ndufa6;Ndufa12;Ndufa2;Atp5mf;Ndufs6;Ndufb4;Ndufs5;Ndufa7;Ndufb11;Ndufa13;Atp5mc1;Atp5mg;Ndufa1;Ndufb6;Ndufb3;Atp5pd;Ndufc2;Nme2;Ndufb10;Ndufb9;Nudt2;Ndufs4;Atp5mc3;Ndufb5;Ndufs3
GO:0006364	rRNA processing	http://amigo.geneontology.org/amigo/term/GO:0006364	209	19	3.69951	5.13582	9.58231e-07	19941;19942;20044;20054;20068;20085;20088;20115;20116;54127;57808;66181;66467;66481;66489;67025;67674;73736;75617	ENSMUSG00000039001;ENSMUSG00000027133;ENSMUSG00000062997;ENSMUSG00000063457;ENSMUSG00000067288;ENSMUSG00000063316;ENSMUSG00000009927;ENSMUSG00000061787;ENSMUSG00000060938;ENSMUSG00000024608;ENSMUSG00000025290;ENSMUSG00000059291;ENSMUSG00000047675;ENSMUSG00000040952;ENSMUSG00000060636;ENSMUSG00000021243;ENSMUSG00000061477;ENSMUSG00000038812;ENSMUSG00000034345	Rps21;Nop10;Rpl35;Rps15;Rps28;Rpl27;Rps25;Rps17;Rpl26;Rps14;Rps24;Rpl11;Rps8;Rps19;Rpl35a;Fcf1;Rps7;Trmt112;Gtf2h5
GO:0000028	ribosomal small subunit assembly	http://amigo.geneontology.org/amigo/term/GO:0000028	18	7	0.318618	21.9699	2.06227e-06	14109;20044;20054;20085;54127;67941;75617	ENSMUSG00000036781;ENSMUSG00000063457;ENSMUSG00000067288;ENSMUSG00000038274;ENSMUSG00000009927;ENSMUSG00000024608;ENSMUSG00000040952	Rps27l;Rps15;Rps28;Fau;Rps25;Rps14;Rps19
GO:1901798	positive regulation of signal transduction by p53 class mediator	http://amigo.geneontology.org/amigo/term/GO:1901798	28	8	0.495628	16.1411	2.98263e-06	19941;20054;20115;22187;65019;67025;67427;100502825	ENSMUSG00000063457;ENSMUSG00000028234;ENSMUSG00000041841;ENSMUSG00000071415;ENSMUSG00000060938;ENSMUSG00000059291;ENSMUSG00000061477;ENSMUSG00000019505	Rps15;Rps20;Rpl37;Rpl23;Rpl26;Rpl11;Rps7;Ubb
GO:0006123	mitochondrial electron transport, cytochrome c to oxygen	http://amigo.geneontology.org/amigo/term/GO:0006123	19	7	0.336319	20.8136	3.11375e-06	12857;12861;12866;12867;12868;13063;66142	ENSMUSG00000017778;ENSMUSG00000032330;ENSMUSG00000031231;ENSMUSG00000035885;ENSMUSG00000041697;ENSMUSG00000063694;ENSMUSG00000031818	Cox7c;Cox7a2;Cox7b;Cox8a;Cox6a1;Cycs;Cox4i1
GO:0006120	mitochondrial electron transport, NADH to ubiquinone	http://amigo.geneontology.org/amigo/term/GO:0006120	29	8	0.513329	15.5845	3.92904e-06	57320;66148;66218;66416;68197;68349;230075;407785	ENSMUSG00000022013;ENSMUSG00000021606;ENSMUSG00000041881;ENSMUSG00000071014;ENSMUSG00000030647;ENSMUSG00000022354;ENSMUSG00000028964;ENSMUSG00000005510	Dnajc15;Ndufs6;Ndufa7;Ndufb6;Ndufc2;Ndufb9;Park7;Ndufs3
GO:0042255	ribosome assembly	http://amigo.geneontology.org/amigo/term/GO:0042255	45	9	0.796545	11.2988	1.08922e-05	14109;20044;20054;20085;54127;67671;67941;75617;226982	ENSMUSG00000036781;ENSMUSG00000057322;ENSMUSG00000063457;ENSMUSG00000067288;ENSMUSG00000038274;ENSMUSG00000009927;ENSMUSG00000024608;ENSMUSG00000040952;ENSMUSG00000026083	Rps27l;Rpl38;Rps15;Rps28;Fau;Rps25;Rps14;Rps19;Eif5b
GO:0016072	rRNA metabolic process	http://amigo.geneontology.org/amigo/term/GO:0016072	245	19	4.33675	4.38117	1.13883e-05	19941;19942;20044;20054;20068;20085;20088;20115;20116;54127;57808;66181;66467;66481;66489;67025;67674;73736;75617	ENSMUSG00000039001;ENSMUSG00000027133;ENSMUSG00000062997;ENSMUSG00000063457;ENSMUSG00000067288;ENSMUSG00000063316;ENSMUSG00000009927;ENSMUSG00000061787;ENSMUSG00000060938;ENSMUSG00000024608;ENSMUSG00000025290;ENSMUSG00000059291;ENSMUSG00000047675;ENSMUSG00000040952;ENSMUSG00000060636;ENSMUSG00000021243;ENSMUSG00000061477;ENSMUSG00000038812;ENSMUSG00000034345	Rps21;Nop10;Rpl35;Rps15;Rps28;Rpl27;Rps25;Rps17;Rpl26;Rps14;Rps24;Rpl11;Rps8;Rps19;Rpl35a;Fcf1;Rps7;Trmt112;Gtf2h5
GO:0006626	protein targeting to mitochondrion	http://amigo.geneontology.org/amigo/term/GO:0006626	76	11	1.34528	8.17676	1.26992e-05	11983;30055;56330;66148;66169;66437;66449;66541;67067;67184;68512	ENSMUSG00000067847;ENSMUSG00000028998;ENSMUSG00000054428;ENSMUSG00000022013;ENSMUSG00000014301;ENSMUSG00000030417;ENSMUSG00000078713;ENSMUSG00000036199;ENSMUSG00000020219;ENSMUSG00000019054;ENSMUSG00000042670	Romo1;Tomm7;Atp5if1;Dnajc15;Pam16;Pdcd5;Tomm5;Ndufa13;Timm13;Fis1;Immp1l
GO:0070585	protein localization to mitochondrion	http://amigo.geneontology.org/amigo/term/GO:0070585	103	12	1.8232	6.58182	3.77452e-05	11983;30055;56330;66148;66169;66437;66449;66541;67067;67184;68512;100038882	ENSMUSG00000067847;ENSMUSG00000028998;ENSMUSG00000054428;ENSMUSG00000022013;ENSMUSG00000014301;ENSMUSG00000030417;ENSMUSG00000078713;ENSMUSG00000035692;ENSMUSG00000036199;ENSMUSG00000020219;ENSMUSG00000019054;ENSMUSG00000042670	Romo1;Tomm7;Atp5if1;Dnajc15;Pam16;Pdcd5;Tomm5;Isg15;Ndufa13;Timm13;Fis1;Immp1l
GO:1901135	carbohydrate derivative metabolic process	http://amigo.geneontology.org/amigo/term/GO:1901135	1061	43	18.7808	2.28958	4.48129e-05	11951;11957;11958;11983;13135;15254;17991;17993;18103;27425;54405;56312;57320;57423;66046;66059;66091;66218;66377;66401;66414;66416;66437;66495;66916;67126;67130;67184;67695;68197;68198;68202;68342;68349;69038;71679;83921;104130;228033;230075;407785;595136;100042503	ENSMUSG00000024754;ENSMUSG00000037152;ENSMUSG00000050856;ENSMUSG00000033938;ENSMUSG00000016252;ENSMUSG00000022890;ENSMUSG00000023089;ENSMUSG00000042747;ENSMUSG00000002416;ENSMUSG00000035674;ENSMUSG00000022450;ENSMUSG00000020022;ENSMUSG00000014294;ENSMUSG00000038690;ENSMUSG00000054428;ENSMUSG00000021606;ENSMUSG00000036372;ENSMUSG00000022820;ENSMUSG00000028648;ENSMUSG00000041881;ENSMUSG00000031059;…	Cemip2;Ndufc1;Atp5me;Ndufb7;Atp5f1e;Atp5pf;Ndufa5;Krtcap2;Ndufb2;Ndufa3;Ndufa6;Ndufa12;Ndufa2;Atp5mf;Atp5if1;Ndufs6;Tmem258;Ndufb4;Ndufs5;Ndufa7;Ndufb11;Nupr1;Ndufa13;Atp5mc1;Atp5mg;Ndufa1;Ndufb6;Ost4;Hint1;Ndufb3;Atp5pd;Ndufc2;Nme2;Ndufb10;Ndufb9;Nudt2;Ndufs4;Atp5mc3;Dad1;Fis1;Park7;Ndufb5;Ndufs3
GO:0072655	establishment of protein localization to mitochondrion	http://amigo.geneontology.org/amigo/term/GO:0072655	94	11	1.66389	6.611	0.000110384	11983;30055;56330;66148;66169;66437;66449;66541;67067;67184;68512	ENSMUSG00000067847;ENSMUSG00000028998;ENSMUSG00000054428;ENSMUSG00000022013;ENSMUSG00000014301;ENSMUSG00000030417;ENSMUSG00000078713;ENSMUSG00000036199;ENSMUSG00000020219;ENSMUSG00000019054;ENSMUSG00000042670	Romo1;Tomm7;Atp5if1;Dnajc15;Pam16;Pdcd5;Tomm5;Ndufa13;Timm13;Fis1;Immp1l
GO:0098754	detoxification	http://amigo.geneontology.org/amigo/term/GO:0098754	136	13	2.40734	5.40016	0.00011695	12460;14775;14870;17001;17748;17750;17751;20364;20655;22166;52700;57320;625249	ENSMUSG00000031765;ENSMUSG00000031762;ENSMUSG00000020377;ENSMUSG00000028367;ENSMUSG00000031760;ENSMUSG00000022982;ENSMUSG00000020803;ENSMUSG00000041571;ENSMUSG00000075706;ENSMUSG00000028964;ENSMUSG00000063856;ENSMUSG00000034108;ENSMUSG00000060803	Mt1;Mt2;Ltc4s;Txn1;Mt3;Sod1;Txndc17;Selenow;Gpx4;Park7;Gpx1;Ccs;Gstp1
GO:0022618	protein-RNA complex assembly	http://amigo.geneontology.org/amigo/term/GO:0022618	160	14	2.83216	4.94322	0.000128863	14109;20044;20054;20085;22121;54127;67332;67671;67941;68011;69878;73830;75617;107686	ENSMUSG00000057278;ENSMUSG00000020018;ENSMUSG00000036781;ENSMUSG00000057322;ENSMUSG00000063457;ENSMUSG00000067288;ENSMUSG00000040824;ENSMUSG00000038274;ENSMUSG00000009927;ENSMUSG00000024608;ENSMUSG00000040952;ENSMUSG00000074129;ENSMUSG00000053565;ENSMUSG00000020180	Snrpg;Snrpf;Rps27l;Rpl38;Rps15;Rps28;Snrpd2;Fau;Rps25;Rps14;Rps19;Rpl13a;Eif3k;Snrpd3
GO:1902600	proton transmembrane transport	http://amigo.geneontology.org/amigo/term/GO:1902600	138	13	2.44274	5.3219	0.000134413	11951;11957;11958;11974;17992;27425;57320;57423;66144;66576;67126;71679;228033	ENSMUSG00000050856;ENSMUSG00000016252;ENSMUSG00000022890;ENSMUSG00000038690;ENSMUSG00000029632;ENSMUSG00000063882;ENSMUSG00000006057;ENSMUSG00000038717;ENSMUSG00000034566;ENSMUSG00000004285;ENSMUSG00000018770;ENSMUSG00000028964;ENSMUSG00000015575	Atp5me;Atp5f1e;Atp5pf;Atp5mf;Ndufa4;Uqcrh;Atp5mc1;Atp5mg;Atp5pd;Atp6v1f;Atp5mc3;Park7;Atp6v0e
GO:0002548	monocyte chemotaxis	http://amigo.geneontology.org/amigo/term/GO:0002548	61	9	1.07976	8.33518	0.000146001	11629;15289;15945;20085;20293;20296;20303;20304;20306	ENSMUSG00000035042;ENSMUSG00000035352;ENSMUSG00000024397;ENSMUSG00000035373;ENSMUSG00000035385;ENSMUSG00000040952;ENSMUSG00000018930;ENSMUSG00000034855;ENSMUSG00000066551	Ccl5;Ccl12;Aif1;Ccl7;Ccl2;Rps19;Ccl4;Cxcl10;Hmgb1
GO:0006122	mitochondrial electron transport, ubiquinol to cytochrome c	http://amigo.geneontology.org/amigo/term/GO:0006122	12	5	0.212412	23.5392	0.000147005	13063;22272;66152;66576;66594	ENSMUSG00000044894;ENSMUSG00000059534;ENSMUSG00000020163;ENSMUSG00000063882;ENSMUSG00000063694	Uqcrq;Uqcr10;Uqcr11;Uqcrh;Cycs
GO:0098869	cellular oxidant detoxification	http://amigo.geneontology.org/amigo/term/GO:0098869	98	11	1.7347	6.34116	0.000154937	12460;14775;14870;17001;17751;20364;20655;22166;52700;57320;625249	ENSMUSG00000020377;ENSMUSG00000028367;ENSMUSG00000031760;ENSMUSG00000022982;ENSMUSG00000020803;ENSMUSG00000041571;ENSMUSG00000075706;ENSMUSG00000028964;ENSMUSG00000063856;ENSMUSG00000034108;ENSMUSG00000060803	Ltc4s;Txn1;Mt3;Sod1;Txndc17;Selenow;Gpx4;Park7;Gpx1;Ccs;Gstp1
GO:0010273	detoxification of copper ion	http://amigo.geneontology.org/amigo/term/GO:0010273	6	4	0.106206	37.6627	0.000164837	17748;17750;17751;57320	ENSMUSG00000031765;ENSMUSG00000031762;ENSMUSG00000031760;ENSMUSG00000028964	Mt1;Mt2;Mt3;Park7
GO:1990169	stress response to copper ion	http://amigo.geneontology.org/amigo/term/GO:1990169	6	4	0.106206	37.6627	0.000164837	17748;17750;17751;57320	ENSMUSG00000031765;ENSMUSG00000031762;ENSMUSG00000031760;ENSMUSG00000028964	Mt1;Mt2;Mt3;Park7
GO:0071826	protein-RNA complex organization	http://amigo.geneontology.org/amigo/term/GO:0071826	168	14	2.97377	4.70783	0.000210744	14109;20044;20054;20085;22121;54127;67332;67671;67941;68011;69878;73830;75617;107686	ENSMUSG00000057278;ENSMUSG00000020018;ENSMUSG00000036781;ENSMUSG00000057322;ENSMUSG00000063457;ENSMUSG00000067288;ENSMUSG00000040824;ENSMUSG00000038274;ENSMUSG00000009927;ENSMUSG00000024608;ENSMUSG00000040952;ENSMUSG00000074129;ENSMUSG00000053565;ENSMUSG00000020180	Snrpg;Snrpf;Rps27l;Rpl38;Rps15;Rps28;Snrpd2;Fau;Rps25;Rps14;Rps19;Rpl13a;Eif3k;Snrpd3
GO:0061687	detoxification of inorganic compound	http://amigo.geneontology.org/amigo/term/GO:0061687	13	5	0.230113	21.7285	0.000220707	17748;17750;17751;22166;57320	ENSMUSG00000031765;ENSMUSG00000031762;ENSMUSG00000028367;ENSMUSG00000031760;ENSMUSG00000028964	Mt1;Mt2;Txn1;Mt3;Park7
GO:0019637	organophosphate metabolic process	http://amigo.geneontology.org/amigo/term/GO:0019637	987	39	17.4709	2.23228	0.000262051	11951;11957;11958;11983;13167;15254;17991;17993;18103;27425;54405;56312;57320;57423;66046;66091;66218;66377;66401;66414;66416;66437;66495;66916;67126;67130;67184;68197;68198;68202;68342;68349;71679;104130;228033;230075;407785;595136;100042503	ENSMUSG00000037152;ENSMUSG00000050856;ENSMUSG00000033938;ENSMUSG00000016252;ENSMUSG00000022890;ENSMUSG00000023089;ENSMUSG00000002416;ENSMUSG00000035674;ENSMUSG00000022450;ENSMUSG00000020022;ENSMUSG00000014294;ENSMUSG00000038690;ENSMUSG00000026385;ENSMUSG00000054428;ENSMUSG00000021606;ENSMUSG00000022820;ENSMUSG00000028648;ENSMUSG00000041881;ENSMUSG00000031059;ENSMUSG00000030717;ENSMUSG00000036199;…	Ndufc1;Atp5me;Ndufb7;Atp5f1e;Atp5pf;Ndufa5;Ndufb2;Ndufa3;Ndufa6;Ndufa12;Ndufa2;Atp5mf;Dbi;Atp5if1;Ndufs6;Ndufb4;Ndufs5;Ndufa7;Ndufb11;Nupr1;Ndufa13;Atp5mc1;Atp5mg;Ndufa1;Ndufb6;Hint1;Ndufb3;Atp5pd;Ndufc2;Nme2;Ndufb10;Ndufb9;Nudt2;Ndufs4;Atp5mc3;Fis1;Park7;Ndufb5;Ndufs3
GO:0017004	cytochrome complex assembly	http://amigo.geneontology.org/amigo/term/GO:0017004	37	7	0.654937	10.688	0.00037167	12856;13057;52469;66379;66487;66836;67267	ENSMUSG00000058351;ENSMUSG00000024208;ENSMUSG00000046516;ENSMUSG00000023020;ENSMUSG00000017188;ENSMUSG00000006519;ENSMUSG00000117924	Uqcc5;Uqcc2;Cox17;Cox14;Coa3;Cyba;Tmem223
GO:1990748	cellular detoxification	http://amigo.geneontology.org/amigo/term/GO:1990748	119	11	2.10642	5.22213	0.000959903	12460;14775;14870;17001;17751;20364;20655;22166;52700;57320;625249	ENSMUSG00000020377;ENSMUSG00000028367;ENSMUSG00000031760;ENSMUSG00000022982;ENSMUSG00000020803;ENSMUSG00000041571;ENSMUSG00000075706;ENSMUSG00000028964;ENSMUSG00000063856;ENSMUSG00000034108;ENSMUSG00000060803	Ltc4s;Txn1;Mt3;Sod1;Txndc17;Selenow;Gpx4;Park7;Gpx1;Ccs;Gstp1
GO:0072593	reactive oxygen species metabolic process	http://amigo.geneontology.org/amigo/term/GO:0072593	247	16	4.37215	3.65953	0.000983516	11983;12460;12955;13057;13063;14775;14870;17751;17993;20655;22166;57320;67067;67184;68197;68349	ENSMUSG00000067847;ENSMUSG00000054428;ENSMUSG00000036199;ENSMUSG00000028367;ENSMUSG00000031760;ENSMUSG00000063694;ENSMUSG00000030647;ENSMUSG00000022982;ENSMUSG00000006519;ENSMUSG00000021764;ENSMUSG00000032060;ENSMUSG00000028964;ENSMUSG00000063856;ENSMUSG00000034108;ENSMUSG00000060803;ENSMUSG00000005510	Romo1;Atp5if1;Ndufa13;Txn1;Mt3;Cycs;Ndufc2;Sod1;Cyba;Ndufs4;Cryab;Park7;Gpx1;Ccs;Gstp1;Ndufs3
GO:1901796	regulation of signal transduction by p53 class mediator	http://amigo.geneontology.org/amigo/term/GO:1901796	80	9	1.41608	6.35557	0.00126591	17319;19941;20054;20115;22187;65019;67025;67427;100502825	ENSMUSG00000063457;ENSMUSG00000028234;ENSMUSG00000041841;ENSMUSG00000071415;ENSMUSG00000060938;ENSMUSG00000033307;ENSMUSG00000059291;ENSMUSG00000061477;ENSMUSG00000019505	Rps15;Rps20;Rpl37;Rpl23;Rpl26;Mif;Rpl11;Rps7;Ubb
GO:1990000	amyloid fibril formation	http://amigo.geneontology.org/amigo/term/GO:1990000	30	6	0.53103	11.2988	0.00128658	12010;12955;13014;14976;18637;56612	ENSMUSG00000005054;ENSMUSG00000006412;ENSMUSG00000024309;ENSMUSG00000001289;ENSMUSG00000032060;ENSMUSG00000060802	Cstb;Pfdn2;Pfdn6;Pfdn5;Cryab;B2m
GO:0006605	protein targeting	http://amigo.geneontology.org/amigo/term/GO:0006605	282	17	4.99168	3.40567	0.00128658	11983;20296;20335;30055;56330;66148;66169;66212;66437;66449;66541;67025;67067;67184;67775;68512;69019	ENSMUSG00000067847;ENSMUSG00000053317;ENSMUSG00000028998;ENSMUSG00000054428;ENSMUSG00000022013;ENSMUSG00000014301;ENSMUSG00000030417;ENSMUSG00000078713;ENSMUSG00000036199;ENSMUSG00000078974;ENSMUSG00000035385;ENSMUSG00000059291;ENSMUSG00000020219;ENSMUSG00000019054;ENSMUSG00000042670;ENSMUSG00000033355;ENSMUSG00000021917	Romo1;Sec61b;Tomm7;Atp5if1;Dnajc15;Pam16;Pdcd5;Tomm5;Ndufa13;Sec61g;Ccl2;Rpl11;Timm13;Fis1;Immp1l;Rtp4;Spcs1
GO:0034470	ncRNA processing	http://amigo.geneontology.org/amigo/term/GO:0034470	406	21	7.18661	2.9221	0.00130361	19941;19942;20044;20054;20068;20085;20088;20115;20116;54127;57808;66181;66467;66481;66489;67025;67674;67676;73736;75617;105638	ENSMUSG00000039001;ENSMUSG00000027133;ENSMUSG00000062997;ENSMUSG00000063457;ENSMUSG00000067288;ENSMUSG00000063316;ENSMUSG00000024446;ENSMUSG00000009927;ENSMUSG00000061787;ENSMUSG00000060938;ENSMUSG00000024608;ENSMUSG00000025290;ENSMUSG00000059291;ENSMUSG00000047675;ENSMUSG00000040952;ENSMUSG00000060636;ENSMUSG00000021243;ENSMUSG00000061477;ENSMUSG00000021905;ENSMUSG00000038812;ENSMUSG00000034345	Rps21;Nop10;Rpl35;Rps15;Rps28;Rpl27;Rpp21;Rps25;Rps17;Rpl26;Rps14;Rps24;Rpl11;Rps8;Rps19;Rpl35a;Fcf1;Rps7;Dph3;Trmt112;Gtf2h5
GO:0030490	maturation of SSU-rRNA	http://amigo.geneontology.org/amigo/term/GO:0030490	48	7	0.849648	8.2387	0.00207258	20044;20085;20116;54127;66467;66481;73736	ENSMUSG00000039001;ENSMUSG00000067288;ENSMUSG00000024608;ENSMUSG00000047675;ENSMUSG00000040952;ENSMUSG00000021243;ENSMUSG00000034345	Rps21;Rps28;Rps14;Rps8;Rps19;Fcf1;Gtf2h5
GO:0097237	cellular response to toxic substance	http://amigo.geneontology.org/amigo/term/GO:0097237	131	11	2.31883	4.74377	0.002207	12460;14775;14870;17001;17751;20364;20655;22166;52700;57320;625249	ENSMUSG00000020377;ENSMUSG00000028367;ENSMUSG00000031760;ENSMUSG00000022982;ENSMUSG00000020803;ENSMUSG00000041571;ENSMUSG00000075706;ENSMUSG00000028964;ENSMUSG00000063856;ENSMUSG00000034108;ENSMUSG00000060803	Ltc4s;Txn1;Mt3;Sod1;Txndc17;Selenow;Gpx4;Park7;Gpx1;Ccs;Gstp1
GO:0072331	signal transduction by p53 class mediator	http://amigo.geneontology.org/amigo/term/GO:0072331	156	12	2.76136	4.34569	0.00224676	15254;17319;19941;20054;20115;22187;56312;65019;67025;67427;67941;100502825	ENSMUSG00000036781;ENSMUSG00000063457;ENSMUSG00000028234;ENSMUSG00000041841;ENSMUSG00000030717;ENSMUSG00000071415;ENSMUSG00000060938;ENSMUSG00000033307;ENSMUSG00000020267;ENSMUSG00000059291;ENSMUSG00000061477;ENSMUSG00000019505	Rps27l;Rps15;Rps20;Rpl37;Nupr1;Rpl23;Rpl26;Mif;Hint1;Rpl11;Rps7;Ubb
GO:0048245	eosinophil chemotaxis	http://amigo.geneontology.org/amigo/term/GO:0048245	21	5	0.371721	13.4509	0.00270052	20293;20296;20303;20304;20306	ENSMUSG00000035042;ENSMUSG00000035352;ENSMUSG00000035373;ENSMUSG00000035385;ENSMUSG00000018930	Ccl5;Ccl12;Ccl7;Ccl2;Ccl4
GO:0034660	ncRNA metabolic process	http://amigo.geneontology.org/amigo/term/GO:0034660	602	26	10.656	2.43994	0.00277534	19941;19942;20044;20054;20068;20085;20088;20115;20116;20682;54127;57808;66181;66467;66481;66489;66491;67025;67673;67674;67676;69833;73736;75617;105638;330959	ENSMUSG00000039001;ENSMUSG00000055839;ENSMUSG00000027133;ENSMUSG00000062997;ENSMUSG00000063457;ENSMUSG00000067288;ENSMUSG00000038489;ENSMUSG00000063316;ENSMUSG00000033020;ENSMUSG00000024446;ENSMUSG00000009927;ENSMUSG00000061787;ENSMUSG00000060938;ENSMUSG00000024608;ENSMUSG00000025290;ENSMUSG00000059291;ENSMUSG00000047675;ENSMUSG00000040952;ENSMUSG00000060636;ENSMUSG00000021243;ENSMUSG00000061477;…	Rps21;Elob;Nop10;Rpl35;Rps15;Rps28;Polr2l;Rpl27;Polr2f;Rpp21;Rps25;Rps17;Rpl26;Rps14;Rps24;Rpl11;Rps8;Rps19;Rpl35a;Fcf1;Rps7;Sox9;Snapc5;Dph3;Trmt112;Gtf2h5
GO:0009636	response to toxic substance	http://amigo.geneontology.org/amigo/term/GO:0009636	242	15	4.28364	3.50169	0.00277534	12460;14775;14870;17001;17748;17750;17751;20304;20364;20655;22166;52700;56312;57320;625249	ENSMUSG00000035042;ENSMUSG00000031765;ENSMUSG00000031762;ENSMUSG00000030717;ENSMUSG00000020377;ENSMUSG00000028367;ENSMUSG00000031760;ENSMUSG00000022982;ENSMUSG00000020803;ENSMUSG00000041571;ENSMUSG00000075706;ENSMUSG00000028964;ENSMUSG00000063856;ENSMUSG00000034108;ENSMUSG00000060803	Ccl5;Mt1;Mt2;Nupr1;Ltc4s;Txn1;Mt3;Sod1;Txndc17;Selenow;Gpx4;Park7;Gpx1;Ccs;Gstp1
GO:1905907	negative regulation of amyloid fibril formation	http://amigo.geneontology.org/amigo/term/GO:1905907	11	4	0.194711	20.5433	0.00277534	12955;14976;18637;56612	ENSMUSG00000006412;ENSMUSG00000024309;ENSMUSG00000001289;ENSMUSG00000032060	Pfdn2;Pfdn6;Pfdn5;Cryab
GO:0097501	stress response to metal ion	http://amigo.geneontology.org/amigo/term/GO:0097501	12	4	0.212412	18.8313	0.00406222	17748;17750;17751;57320	ENSMUSG00000031765;ENSMUSG00000031762;ENSMUSG00000031760;ENSMUSG00000028964	Mt1;Mt2;Mt3;Park7
GO:0033617	mitochondrial cytochrome c oxidase assembly	http://amigo.geneontology.org/amigo/term/GO:0033617	23	5	0.407123	12.2813	0.00411394	12856;52469;66379;66487;66836	ENSMUSG00000058351;ENSMUSG00000046516;ENSMUSG00000023020;ENSMUSG00000017188;ENSMUSG00000117924	Uqcc5;Cox17;Cox14;Coa3;Tmem223
GO:0006396	RNA processing	http://amigo.geneontology.org/amigo/term/GO:0006396	885	33	15.6654	2.10656	0.0043296	19941;19942;20044;20054;20068;20085;20088;20115;20116;27370;54127;57808;60365;66125;66177;66181;66373;66467;66481;66489;67025;67288;67332;67674;67676;68011;69878;73736;75617;105638;107686;108121;380773	ENSMUSG00000039001;ENSMUSG00000057278;ENSMUSG00000027133;ENSMUSG00000020018;ENSMUSG00000062997;ENSMUSG00000063457;ENSMUSG00000067288;ENSMUSG00000040824;ENSMUSG00000021716;ENSMUSG00000021040;ENSMUSG00000063316;ENSMUSG00000091625;ENSMUSG00000024446;ENSMUSG00000009927;ENSMUSG00000025362;ENSMUSG00000084786;ENSMUSG00000061787;ENSMUSG00000060938;ENSMUSG00000024608;ENSMUSG00000025290;ENSMUSG00000059291;…	Rps21;Snrpg;Nop10;Snrpf;Rpl35;Rps15;Rps28;Snrpd2;Srek1ip1;Slirp;Rpl27;Lsm5;Rpp21;Rps25;Rps26;Ubl5;Rps17;Rpl26;Rps14;Rps24;Rpl11;Rps8;Rps19;Rpl35a;Fcf1;Rps7;Rbm8a;Dph3;Trmt112;Gtf2h5;Sf3b5;Snrpd3;U2af1
GO:0006839	mitochondrial transport	http://amigo.geneontology.org/amigo/term/GO:0006839	169	12	2.99147	4.01141	0.00455124	11983;30055;56330;66148;66154;66169;66400;66449;67067;67184;67681;69029	ENSMUSG00000067847;ENSMUSG00000028998;ENSMUSG00000054428;ENSMUSG00000022013;ENSMUSG00000014301;ENSMUSG00000030417;ENSMUSG00000022452;ENSMUSG00000036199;ENSMUSG00000020219;ENSMUSG00000002661;ENSMUSG00000057388;ENSMUSG00000021361	Romo1;Tomm7;Atp5if1;Dnajc15;Pam16;Pdcd5;Smdt1;Ndufa13;Timm13;Alkbh7;Mrpl18;Tmem14c
GO:0042743	hydrogen peroxide metabolic process	http://amigo.geneontology.org/amigo/term/GO:0042743	55	7	0.973555	7.19014	0.00457265	13057;13063;14775;17751;20655;22166;57320	ENSMUSG00000028367;ENSMUSG00000031760;ENSMUSG00000063694;ENSMUSG00000022982;ENSMUSG00000006519;ENSMUSG00000028964;ENSMUSG00000063856	Txn1;Mt3;Cycs;Sod1;Cyba;Park7;Gpx1
GO:0051341	regulation of oxidoreductase activity	http://amigo.geneontology.org/amigo/term/GO:0051341	24	5	0.424824	11.7696	0.00491873	14870;17751;17992;57320;68002	ENSMUSG00000029632;ENSMUSG00000031760;ENSMUSG00000026154;ENSMUSG00000028964;ENSMUSG00000060803	Ndufa4;Mt3;Sdhaf4;Park7;Gstp1
