# Supplementary material for: Signaling cascades shape functional subpopulations of cortical astrocytes in male wild-type mice and APP/PS1dE9 Alzheimer’s disease model
Source: Nat Commun. 2026 Apr 14;17:4194. doi: 10.1038/s41467-026-71826-w (PMC13153161; doi:10.1038/s41467-026-71826-w)
Supplement: Supplementary file 7 — Source Data file [file 41467_2026_71826_MOESM7_ESM.xlsx]

## Sheet: Fig1c
Fig. 1c: LV tropism
Genotype	% colocalisation of GFP+/CFP+ cells with marker:
	PDGFRα	MOG	NeuN	Iba1	PHGDH
WT	0	0	0.78125	0	84.31
WT	0	0	0	0	89.01
WT	0	0	0.724638	0	93.55
WT	0	0	0	0	80.95
WT	0	18.8235	0	3.65	94.12
WT	0	0	0	2
WT	0	0	1.1236	2.2
WT	0		0	0
WT	0		0	0
WT			0	0
APP	0	0	0	0	96.63
APP	0	0	0	1.5	95.59
APP	0	0	1.61	0	96.43
APP	0	0	0	0	89.23
APP				0	73.81
APP				0	87.76
APP				0	87.5
APP				1.1	83.15
APP				2.6	83.33
APP				1.9	79.23
APP				5.6	94.44

## Sheet: Fig1d
Fig. 1d: Stattic effects on HEK cells
Experiment	Treatment	GFP intensity
Exp1	DMSO	365.593
Exp1	DMSO	374.504
Exp1	DMSO	407.866
Exp1	DMSO	401.779
Exp1	DMSO	353.232
Exp1	DMSO	381.642
Exp1	DMSO	404.728
Exp2	DMSO	353.944
Exp2	DMSO	355.521
Exp2	DMSO	363.112
Exp2	DMSO	356.538
Exp2	DMSO	342.17
Exp2	DMSO	400.438
Exp2	DMSO	360.799
Exp2	DMSO	371.605
Exp1	STATTIC	340.383
Exp1	STATTIC	355.736
Exp1	STATTIC	355.816
Exp1	STATTIC	341.967
Exp1	STATTIC	342.255
Exp1	STATTIC	340.574
Exp1	STATTIC	341.8
Exp1	STATTIC	333.821
Exp2	STATTIC	342.546
Exp2	STATTIC	345.595
Exp2	STATTIC	350.693
Exp2	STATTIC	339.672
Exp2	STATTIC	344.089
Exp2	STATTIC	339.366
Exp2	STATTIC	338.647
Exp2	STATTIC	335.684

## Sheet: Fig1e
Fig. 1e: BAY effects on HEK cells
Experiment	Treatment	CFP intensity
Exp1	DMSO	372.941
Exp1	DMSO	425.732
Exp1	DMSO	682.803
Exp1	DMSO	623.562
Exp1	DMSO	549.639
Exp1	DMSO	608.489
Exp1	DMSO	404.599
Exp1	DMSO	395.147
Exp2	DMSO	427.893
Exp2	DMSO	478.802
Exp2	DMSO	407.245
Exp2	DMSO	419.275
Exp2	DMSO	485.915
Exp2	DMSO	415.649
Exp2	DMSO	399.517
Exp2	DMSO	448.665
Exp1	BAY	243.561
Exp1	BAY	266.796
Exp1	BAY	195.72
Exp1	BAY	209.398
Exp1	BAY	308.002
Exp1	BAY	400.978
Exp1	BAY	252.47
Exp1	BAY	268.79
Exp2	BAY	140.928
Exp2	BAY	134.303
Exp2	BAY	140.228
Exp2	BAY	131.083
Exp2	BAY	132.198
Exp2	BAY	137.368

## Sheet: Fig1f
Fig. 1f: SOCS3 effects in vivo
GFP intensity	Treatment	Mouse #
62.42	Tomato	2777
79.296	Tomato	2777
113.695	Tomato	2777
155.334	Tomato	2777
97.337	Tomato	2777
65.5	Tomato	2777
59.736	Tomato	2777
101.045	Tomato	2777
111.237	Tomato	2777
95.229	Tomato	2777
90.396	Tomato	2777
91.192	Tomato	2777
141.211	Tomato	2777
50.205	Tomato	2777
77.651	Tomato	2777
63.563	Tomato	2777
57.366	Tomato	2777
86.271	Tomato	2777
85.835	Tomato	2777
73.044	Tomato	2777
80.17	Tomato	2777
122.403	Tomato	2777
98.737	Tomato	2777
101.302	Tomato	2777
107.878	Tomato	2777
103.107	Tomato	2777
44.593	Tomato	2777
76.662	Tomato	2777
100.222	Tomato	2777
46.205	Tomato	2777
69.001	Tomato	2777
108.971	Tomato	2777
65.163	Tomato	2777
90.954	Tomato	2777
60.448	Tomato	2777
58.787	Tomato	2777
41.374	Tomato	2777
46.326	Tomato	2777
34.198	Tomato	2777
43.406	Tomato	2777
65.494	Tomato	2777
40.981	Tomato	2777
44.132	Tomato	2777
68.088	Tomato	2777
111.099	Tomato	2777
86.843	Tomato	2777
56.667	Tomato	2777
126.162	Tomato	2777
99.396	Tomato	2777
53.206	Tomato	2777
77.911	Tomato	2777
73.564	Tomato	2777
52.31	Tomato	2777
59.788	Tomato	2777
57.765	Tomato	2777
74.787	Tomato	2777
57.127	Tomato	2777
58.653	Tomato	2777
88.022	Tomato	2777
95.979	Tomato	2777
119.962	Tomato	2777
95.629	Tomato	2777
73.18	Tomato	2777
129.075	Tomato	2777
74.253	Tomato	2777
70.402	Tomato	2777
48.64	Tomato	2777
47.554	Tomato	2777
60.544	Tomato	2777
57.155	Tomato	2777
74.79	Tomato	2777
51.722	Tomato	2777
88.46	Tomato	2777
56.211	Tomato	2777
45.814	Tomato	2777
69.619	Tomato	2777
75.722	Tomato	2777
92.42	Tomato	2777
82.588	Tomato	2777
48.939	Tomato	2777
61.468	Tomato	2777
68.413	Tomato	2777
98.483	Tomato	2777
68.29	Tomato	2777
118.661	Tomato	2777
98.822	Tomato	2777
40.74	Tomato	2777
36.624	SOCS3	2777
21.59	SOCS3	2777
18.676	SOCS3	2777
33.47	SOCS3	2777
41.876	SOCS3	2777
56.408	SOCS3	2777
27.984	SOCS3	2777
18.876	SOCS3	2777
41.064	SOCS3	2777
12.062	SOCS3	2777
24.668	SOCS3	2777
81.761	SOCS3	2777
20.488	SOCS3	2777
54.694	SOCS3	2777
23.016	SOCS3	2777
90.399	SOCS3	2777
15.388	SOCS3	2777
27.57	SOCS3	2777
15.49	SOCS3	2777
20.733	SOCS3	2777
10.285	SOCS3	2777
30.878	SOCS3	2777
35.18	SOCS3	2777
102.827	Tomato	2777
143.832	Tomato	2777
102.15	Tomato	2777
55.782	Tomato	2777
119.732	Tomato	2777
52.417	Tomato	2777
55.546	Tomato	2777
11.066	Tomato	2777
10.949	Tomato	2777
175.263	Tomato	2777
95.564	Tomato	2777
65.946	Tomato	2777
78.936	Tomato	2777
61.306	Tomato	2777
68.831	Tomato	2777
66.047	Tomato	2777
59.754	Tomato	2777
83.513	Tomato	2777
42.347	Tomato	2777
65.104	Tomato	2777
81.826	Tomato	2777
57.525	Tomato	2777
69.533	Tomato	2777
56.758	Tomato	2777
42.777	Tomato	2777
58.624	Tomato	2777
94.977	Tomato	2777
44.039	Tomato	2777
53.529	Tomato	2777
44.213	Tomato	2777
55.356	Tomato	2777
56.593	Tomato	2777
50.692	Tomato	2777
123.97	Tomato	2777
95.399	Tomato	2777
49.624	Tomato	2777
70.5	Tomato	2777
113.482	Tomato	2777
68.649	Tomato	2777
55.796	Tomato	2777
47.608	Tomato	2777
48.375	Tomato	2777
48.429	Tomato	2777
42.884	Tomato	2777
51.348	Tomato	2777
64.921	Tomato	2777
119.817	Tomato	2777
63.258	Tomato	2777
51.478	Tomato	2777
55.89	Tomato	2777
61.069	Tomato	2777
60.019	Tomato	2777
58.828	Tomato	2777
54.153	Tomato	2777
85.23	Tomato	2777
66.486	Tomato	2777
49.778	Tomato	2777
55.139	Tomato	2777
44.522	Tomato	2777
68.648	Tomato	2777
57.155	Tomato	2777
84.583	Tomato	2777
93.112	Tomato	2777
48.89	Tomato	2777
78.545	Tomato	2777
86.418	Tomato	2777
103.135	Tomato	2777
71.58	Tomato	2777
59.232	Tomato	2777
63.184	Tomato	2777
88.833	Tomato	2777
82.936	Tomato	2777
45.279	Tomato	2777
80.683	Tomato	2777
65.197	Tomato	2777
61.447	Tomato	2777
48.022	Tomato	2777
189.356	Tomato	2777
45.558	Tomato	2777
62.86	Tomato	2777
81.048	Tomato	2777
90.789	Tomato	2777
60.187	Tomato	2777
63.629	Tomato	2777
58.336	Tomato	2777
52.767	Tomato	2777
113.076	Tomato	2777
76.766	Tomato	2777
67.224	Tomato	2777
58.039	Tomato	2777
56.897	Tomato	2777
44.699	Tomato	2777
87.111	Tomato	2777
61.055	Tomato	2777
110.26	Tomato	2777
100.241	Tomato	2777
65.872	Tomato	2777
85.869	Tomato	2777
57.283	Tomato	2777
64.29	Tomato	2777
57.247	Tomato	2777
137.515	Tomato	2777
102.907	Tomato	2777
65.914	Tomato	2777
83.602	Tomato	2777
60.658	Tomato	2777
73.655	Tomato	2777
43.273	Tomato	2777
99.272	Tomato	2777
65.679	Tomato	2777
67.701	Tomato	2777
48.651	Tomato	2777
63.256	Tomato	2777
47.774	Tomato	2777
44.469	Tomato	2777
39.902	SOCS3	2777
102.934	SOCS3	2777
38.405	SOCS3	2777
73.334	SOCS3	2777
13.276	SOCS3	2777
101.253	SOCS3	2777
16.135	SOCS3	2777
22.246	SOCS3	2777
23.906	SOCS3	2777
95.196	SOCS3	2777
57.3	SOCS3	2777
25.128	SOCS3	2777
31.729	SOCS3	2777
28.524	SOCS3	2777
18.836	SOCS3	2777
88.394	SOCS3	2777
32.735	SOCS3	2777
14.153	SOCS3	2777
16.047	SOCS3	2777
87.788	SOCS3	2777
21.843	SOCS3	2777
31.395	SOCS3	2777
10.439	SOCS3	2777
10.757	SOCS3	2777
43.531	SOCS3	2777
7.725	SOCS3	2777
18.66	SOCS3	2777
11.419	SOCS3	2777
12.865	SOCS3	2777
74.401	SOCS3	2777
19.54	SOCS3	2777
23.65	SOCS3	2777
21.235	SOCS3	2777
7.287	SOCS3	2777
14.474	SOCS3	2777
53.417	SOCS3	2777
72.833	SOCS3	2777
117.791	SOCS3	2777
77.655	SOCS3	2777
25.343	SOCS3	2777
13.238	SOCS3	2777
52.564	SOCS3	2777
88.581	SOCS3	2777
76.383	SOCS3	2777
31.125	SOCS3	2777
18.636	SOCS3	2777
14.915	SOCS3	2777
25.882	SOCS3	2777
75.426	SOCS3	2777
18.567	SOCS3	2777
18.717	SOCS3	2777
26.471	SOCS3	2777
103.757	Tomato	2781
147.052	Tomato	2781
140.258	Tomato	2781
81.74	Tomato	2781
66.238	Tomato	2781
110.421	Tomato	2781
80.664	Tomato	2781
56.367	Tomato	2781
80.863	Tomato	2781
79.456	Tomato	2781
51.545	Tomato	2781
117.678	Tomato	2781
74.71	Tomato	2781
62.618	Tomato	2781
80.64	Tomato	2781
74.405	Tomato	2781
80.199	Tomato	2781
39.506	Tomato	2781
83.474	Tomato	2781
102.45	Tomato	2781
157.905	Tomato	2781
49.117	Tomato	2781
81.73	Tomato	2781
60.45	Tomato	2781
59.34	Tomato	2781
55.435	Tomato	2781
109.223	Tomato	2781
37.093	Tomato	2781
60.498	Tomato	2781
71.287	Tomato	2781
44.831	Tomato	2781
55.386	Tomato	2781
47.272	Tomato	2781
86.982	Tomato	2781
45.901	Tomato	2781
90.225	Tomato	2781
63.827	Tomato	2781
81.574	Tomato	2781
79.45	Tomato	2781
85.499	Tomato	2781
73.885	Tomato	2781
103.823	Tomato	2781
62.366	Tomato	2781
59.152	Tomato	2781
101.908	Tomato	2781
66.25	Tomato	2781
55.981	Tomato	2781
100.154	Tomato	2781
59.896	Tomato	2781
80.284	Tomato	2781
99.875	Tomato	2781
89.67	Tomato	2781
81.071	Tomato	2781
128.469	Tomato	2781
128.196	Tomato	2781
95.824	Tomato	2781
73.124	Tomato	2781
59.201	Tomato	2781
65.054	Tomato	2781
74.465	Tomato	2781
62.375	Tomato	2781
95.478	Tomato	2781
62.818	Tomato	2781
89.067	Tomato	2781
75.018	Tomato	2781
61.385	Tomato	2781
86.626	Tomato	2781
102.761	Tomato	2781
63.14	Tomato	2781
56.592	Tomato	2781
46.542	Tomato	2781
101.481	Tomato	2781
66.91	Tomato	2781
105.667	Tomato	2781
78.514	Tomato	2781
103.578	Tomato	2781
104.363	Tomato	2781
67.444	Tomato	2781
102.478	Tomato	2781
71.99	Tomato	2781
119.373	Tomato	2781
71.823	Tomato	2781
86.002	Tomato	2781
51.315	Tomato	2781
51.412	Tomato	2781
59.081	Tomato	2781
70.257	Tomato	2781
60.17	Tomato	2781
54.241	Tomato	2781
80.486	Tomato	2781
60.212	Tomato	2781
41.264	Tomato	2781
37.587	Tomato	2781
61.084	Tomato	2781
71.794	Tomato	2781
52.061	Tomato	2781
60.04	Tomato	2781
71.138	Tomato	2781
51.317	Tomato	2781
20.919	SOCS3	2781
40.26	SOCS3	2781
38.213	SOCS3	2781
32.282	SOCS3	2781
43.293	SOCS3	2781
16.379	SOCS3	2781
21.312	SOCS3	2781
34.607	SOCS3	2781
24.894	SOCS3	2781
24.072	SOCS3	2781
28.383	SOCS3	2781
16.338	SOCS3	2781
13.326	SOCS3	2781
26.177	SOCS3	2781
40.572	SOCS3	2781
22.025	SOCS3	2781
33.208	SOCS3	2781
19.04	SOCS3	2781
13.669	SOCS3	2781
18.634	SOCS3	2781
22.04	SOCS3	2781
57.863	SOCS3	2781
44.496	SOCS3	2781
65.833	SOCS3	2781
43.916	SOCS3	2781
21.58	SOCS3	2781
27.79	SOCS3	2781
32.836	SOCS3	2781
57.225	SOCS3	2781
33.008	SOCS3	2781
32.485	SOCS3	2781
59.02	SOCS3	2781
38.878	SOCS3	2781
24.504	SOCS3	2781
24.149	SOCS3	2781
27.182	SOCS3	2781
21.407	SOCS3	2781
16.767	SOCS3	2781
24.057	SOCS3	2781
31.077	SOCS3	2781
16.255	SOCS3	2781
31.105	SOCS3	2781
36.751	SOCS3	2781
13.612	SOCS3	2781
23.615	SOCS3	2781
60.077	SOCS3	2781
34.3	SOCS3	2781
23.506	SOCS3	2781
44.746	SOCS3	2781
30.81	SOCS3	2781
16.944	SOCS3	2781
33.059	SOCS3	2781
25.124	SOCS3	2781
54.704	SOCS3	2781
37.422	SOCS3	2781
31.053	SOCS3	2781
34.941	SOCS3	2781
29.596	SOCS3	2781
26.346	SOCS3	2781
64.806	SOCS3	2781
91.407	SOCS3	2781
49.754	SOCS3	2781
39.908	SOCS3	2781
54.323	SOCS3	2781
56.076	SOCS3	2781
33.982	SOCS3	2781
102.733	SOCS3	2781
64.089	SOCS3	2781
135.291	SOCS3	2781
34.147	SOCS3	2781
59.574	SOCS3	2781
54.244	SOCS3	2781
42.91	Tomato	2781
49.115	Tomato	2781
43.451	Tomato	2781
47.649	Tomato	2781
42.613	Tomato	2781
58.04	Tomato	2781
23.787	Tomato	2781
39.842	Tomato	2781
26.817	Tomato	2781
39.847	Tomato	2781
44.274	Tomato	2781
59.836	Tomato	2781
36.833	Tomato	2781
37.943	Tomato	2781
32.779	Tomato	2781
35.598	Tomato	2781
49.325	Tomato	2781
39.733	Tomato	2781
54.022	Tomato	2781
46.894	Tomato	2781
41.911	Tomato	2781
38.067	Tomato	2781
47.969	Tomato	2781
47.951	Tomato	2781
43.919	Tomato	2781
23.689	Tomato	2781
71.555	Tomato	2781
42.874	Tomato	2781
43.247	Tomato	2781
64.588	Tomato	2781
28.446	Tomato	2781
25.299	Tomato	2781
22.745	Tomato	2781
32.072	Tomato	2781
55.091	Tomato	2781
49.003	Tomato	2781
26.715	Tomato	2781
36.879	Tomato	2781
21.972	Tomato	2781
32.159	Tomato	2781
42.342	Tomato	2781
35.792	Tomato	2781
46.057	Tomato	2781
28.46	Tomato	2781
37.838	Tomato	2781
72.513	Tomato	2781
41.456	Tomato	2781
37.438	Tomato	2781
69.534	Tomato	2781
57.768	Tomato	2781
28.101	Tomato	2781
38.798	Tomato	2781
40.549	Tomato	2781
36.624	Tomato	2781
42.491	Tomato	2781
45.905	Tomato	2781
69.136	Tomato	2781
43.768	Tomato	2781
48.386	Tomato	2781
48.665	Tomato	2781
55.522	Tomato	2781
48.633	Tomato	2781
46.767	Tomato	2781
45.108	Tomato	2781
80.99	Tomato	2781
51.578	Tomato	2781
47.384	Tomato	2781
56.03	Tomato	2781
75.567	Tomato	2781
37.648	Tomato	2781
39.689	Tomato	2781
35.392	Tomato	2781
38.086	Tomato	2781
42.526	Tomato	2781
41.358	Tomato	2781
30.817	Tomato	2781
38.113	Tomato	2781
25.044	Tomato	2781
27.588	Tomato	2781
67.165	Tomato	2781
55.451	Tomato	2781
54.324	Tomato	2781
95.536	Tomato	2781
31.464	Tomato	2781
60.542	Tomato	2781
51.57	Tomato	2781
52.227	Tomato	2781
73.469	Tomato	2781
44.838	Tomato	2781
37.227	Tomato	2781
52.615	Tomato	2781
48.131	Tomato	2781
52.413	Tomato	2781
55.491	Tomato	2781
72.511	Tomato	2781
71.15	Tomato	2781
57.861	Tomato	2781
55.361	Tomato	2781
53.281	Tomato	2781
82.129	Tomato	2781
53.282	Tomato	2781
47.045	Tomato	2781
42.61	Tomato	2781
40.741	Tomato	2781
51.375	Tomato	2781
35.371	Tomato	2781
39.482	Tomato	2781
29.974	Tomato	2781
44.119	Tomato	2781
38.834	Tomato	2781
40.476	Tomato	2781
39.081	Tomato	2781
52.075	Tomato	2781
44.281	Tomato	2781
45.944	Tomato	2781
47.413	Tomato	2781
48.484	Tomato	2781
49.304	Tomato	2781
55.121	Tomato	2781
50.05	Tomato	2781
48.839	Tomato	2781
39.658	Tomato	2781
38.785	Tomato	2781
46.599	Tomato	2781
36.203	Tomato	2781
42.41	Tomato	2781
52.941	Tomato	2781
36.942	Tomato	2781
41.009	Tomato	2781
31.772	Tomato	2781
31.312	Tomato	2781
33.08	Tomato	2781
25.692	Tomato	2781
38.899	Tomato	2781
48.624	Tomato	2781
23.46	Tomato	2781
35.521	Tomato	2781
47.003	Tomato	2781
40.115	Tomato	2781
42.652	Tomato	2781
37.317	Tomato	2781
39.115	Tomato	2781
40.711	Tomato	2781
49.076	Tomato	2781
36.925	Tomato	2781
48.007	Tomato	2781
34.6	Tomato	2781
47.082	Tomato	2781
59.922	Tomato	2781
60.69	Tomato	2781
42.807	Tomato	2781
48.717	Tomato	2781
23.584	Tomato	2781
30.316	Tomato	2781
16.829	Tomato	2781
19.302	Tomato	2781
31.74	Tomato	2781
33.688	Tomato	2781
21.435	Tomato	2781
22.223	Tomato	2781
19.545	Tomato	2781
27.436	Tomato	2781
21.687	Tomato	2781
19.662	Tomato	2781
72.301	Tomato	2781
31.639	Tomato	2781
65.857	Tomato	2781
50.775	Tomato	2781
54.166	Tomato	2781
37.193	Tomato	2781
36.985	Tomato	2781
72.55	Tomato	2781
44.701	Tomato	2781
47.154	Tomato	2781
50.384	Tomato	2781
57.222	Tomato	2781
37.081	Tomato	2781
31.155	Tomato	2781
28.823	Tomato	2781
42.326	Tomato	2781
26.672	Tomato	2781
21.538	Tomato	2781
25.811	Tomato	2781
40.019	Tomato	2781
40.475	Tomato	2781
72.382	Tomato	2781
38.16	Tomato	2781
38.652	Tomato	2781
54.45	Tomato	2781
46.708	Tomato	2781
27.915	Tomato	2781
42.708	Tomato	2781
40.683	Tomato	2781
35.024	Tomato	2781
39.135	Tomato	2781
29.8	Tomato	2781
28.716	Tomato	2781
29.868	Tomato	2781
30.457	Tomato	2781
25.12	Tomato	2781
67.136	Tomato	2781
55.071	Tomato	2781
33.279	Tomato	2781
34.31	Tomato	2781
30.943	Tomato	2781
32.937	Tomato	2781
23.852	Tomato	2781
37.227	Tomato	2781
28.273	Tomato	2781
39.513	Tomato	2781
26.696	Tomato	2781
37.05	Tomato	2781
37.162	Tomato	2781
28.353	Tomato	2781
28.283	Tomato	2781
26.45	Tomato	2781
25.712	Tomato	2781
25.147	Tomato	2781
21.902	Tomato	2781
36.723	Tomato	2781
32.663	Tomato	2781
48.437	Tomato	2781
46.074	Tomato	2781
37.837	Tomato	2781
40.495	Tomato	2781
39.634	Tomato	2781
34.554	Tomato	2781
36.503	Tomato	2781
45.051	Tomato	2781
35.797	Tomato	2781
30.016	Tomato	2781
34.275	Tomato	2781
26.592	Tomato	2781
28.471	Tomato	2781
33.467	Tomato	2781
33.603	Tomato	2781
23.754	Tomato	2781
22.502	Tomato	2781
35.504	Tomato	2781
26.651	Tomato	2781
31.012	Tomato	2781
32.627	Tomato	2781
32.925	Tomato	2781
68.592	Tomato	2781
75.297	Tomato	2781
37.855	Tomato	2781
85.575	Tomato	2781
62.364	Tomato	2781
35.45	Tomato	2781
31.301	Tomato	2781
34.212	Tomato	2781
39.315	Tomato	2781
31.159	Tomato	2781
27.495	Tomato	2781
33.156	Tomato	2781
39.611	Tomato	2781
40.395	Tomato	2781
42.485	Tomato	2781
58.797	Tomato	2781
35.169	Tomato	2781
39.913	Tomato	2781
63.84	Tomato	2781
29.583	Tomato	2781
37.29	Tomato	2781
32.33	Tomato	2781
25.173	Tomato	2781
54.006	Tomato	2781
50.52	Tomato	2781
39.684	Tomato	2781
33.333	Tomato	2781
44.041	Tomato	2781
21.173	Tomato	2781
27.394	Tomato	2781
40.914	Tomato	2781
42.809	Tomato	2781
49.886	Tomato	2781
53.7	Tomato	2781
54.713	Tomato	2781
56.495	Tomato	2781
25.944	Tomato	2781
26.175	Tomato	2781
70.895	Tomato	2781
45.729	Tomato	2781
32.929	Tomato	2781
42.245	Tomato	2781
26.325	Tomato	2781
47.972	SOCS3	2781
33.42	SOCS3	2781
30.342	SOCS3	2781
34.144	SOCS3	2781
20.176	SOCS3	2781
68.493	SOCS3	2781
62.921	SOCS3	2781
52.389	SOCS3	2781
47.466	SOCS3	2781
65.759	SOCS3	2781
45.492	SOCS3	2781
72.618	SOCS3	2781
31.809	SOCS3	2781
33.819	SOCS3	2781
34.252	SOCS3	2781
19.453	SOCS3	2781
25.631	SOCS3	2781
29.048	SOCS3	2781
20.059	SOCS3	2781
28.148	SOCS3	2781
25.227	SOCS3	2781
42.5	SOCS3	2781
51.825	SOCS3	2781
34.426	SOCS3	2781
23.379	SOCS3	2781
27.726	SOCS3	2781
34.393	SOCS3	2781
29.134	SOCS3	2781
29.139	SOCS3	2781
26.458	SOCS3	2781
51.31	SOCS3	2781
38.575	SOCS3	2781
28.486	SOCS3	2781
28.45	SOCS3	2781
19.525	SOCS3	2781
24.291	SOCS3	2781
18.101	SOCS3	2781
21.191	SOCS3	2781
23.087	SOCS3	2781
23.919	SOCS3	2781
46.119	SOCS3	2781
43.221	SOCS3	2781
29.416	SOCS3	2781
51.647	SOCS3	2781
33.772	SOCS3	2781
35.986	SOCS3	2781
44.62	SOCS3	2781
42.086	SOCS3	2781
42.394	SOCS3	2781
28.824	SOCS3	2781
58.386	SOCS3	2781
35.347	SOCS3	2781
38.226	SOCS3	2781
38.353	SOCS3	2781
40.753	SOCS3	2781
29.918	SOCS3	2781
34.95	SOCS3	2781
29.965	SOCS3	2781
40.912	SOCS3	2781
25.379	SOCS3	2781
25.957	SOCS3	2781
41.646	SOCS3	2781
32.598	SOCS3	2781
25.507	SOCS3	2781
19.255	SOCS3	2781
35.533	SOCS3	2781
39.369	SOCS3	2781
21.944	SOCS3	2781
58.764	SOCS3	2781
21.652	SOCS3	2781
54.678	SOCS3	2781
74.771	SOCS3	2781
41.336	SOCS3	2781
24.681	SOCS3	2781
29.481	SOCS3	2781
43.77	SOCS3	2781
46.09	SOCS3	2781
86.119	SOCS3	2781
34.067	SOCS3	2781
25.065	SOCS3	2781
60.522	SOCS3	2781
42.172	SOCS3	2781
55.434	SOCS3	2781
33.649	SOCS3	2781
38.189	SOCS3	2781
72.077	SOCS3	2781
52.505	SOCS3	2781
54.123	SOCS3	2781
94.211	SOCS3	2781
51.066	SOCS3	2781
34.743	SOCS3	2781
43.178	SOCS3	2781
31.127	SOCS3	3316
26.001	SOCS3	3316
24.643	SOCS3	3316
40.088	SOCS3	3316
27.829	SOCS3	3316
44.82	SOCS3	3316
44.342	SOCS3	3316
58.777	SOCS3	3316
19.687	SOCS3	3316
33.73	SOCS3	3316
41.147	SOCS3	3316
35.592	SOCS3	3316
65.374	SOCS3	3316
47.611	SOCS3	3316
84.066	SOCS3	3316
65.692	SOCS3	3316
42.302	SOCS3	3316
45.718	SOCS3	3316
72.599	SOCS3	3316
51.987	SOCS3	3316
51.077	SOCS3	3316
101.259	SOCS3	3316
54.639	SOCS3	3316
22.245	SOCS3	3316
20.704	SOCS3	3316
18.716	SOCS3	3316
83.94	SOCS3	3316
51.335	SOCS3	3316
48.845	SOCS3	3316
64.761	SOCS3	3316
70.542	SOCS3	3316
57.766	SOCS3	3316
96.282	SOCS3	3316
62.308	SOCS3	3316
81.002	SOCS3	3316
49.593	SOCS3	3316
50.718	SOCS3	3316
22.328	SOCS3	3316
25.51	SOCS3	3316
48.626	SOCS3	3316
33.279	SOCS3	3316
79.791	Tomato	3316
46.927	Tomato	3316
32.877	Tomato	3316
41.819	Tomato	3316
42.57	Tomato	3316
29.217	Tomato	3316
45.983	Tomato	3316
37.724	Tomato	3316
45.286	Tomato	3316
61.692	Tomato	3316
69.871	Tomato	3316
50.266	Tomato	3316
64.383	Tomato	3316
98.4	Tomato	3316
47.191	Tomato	3316
52.219	Tomato	3316
68.366	Tomato	3316
89.455	Tomato	3316
58.136	Tomato	3316
52.26	Tomato	3316
54.491	Tomato	3316
92.194	Tomato	3316
47.292	Tomato	3316
51.501	Tomato	3316
102.014	Tomato	3316
55.19	Tomato	3316
69.074	Tomato	3316
58.567	Tomato	3316
84.763	Tomato	3316
77.192	Tomato	3316
68.552	Tomato	3316
40.546	Tomato	3316
43.712	Tomato	3316
73.066	Tomato	3316
78.333	Tomato	3316
98.824	Tomato	3316
73.43	Tomato	3316
70.99	Tomato	3316
69.976	Tomato	3316
54.056	Tomato	3316
63.355	Tomato	3316
42.649	Tomato	3316
74.04	Tomato	3316
60.201	Tomato	3316
65.591	Tomato	3316
80.991	Tomato	3316
73.918	Tomato	3316
61.153	Tomato	3316
56.11	Tomato	3316
85.537	Tomato	3316
34.114	Tomato	3316
90.03	Tomato	3316
60.216	Tomato	3316
62.796	Tomato	3316
63.977	Tomato	3316
94.235	Tomato	3316
100.648	Tomato	3316
125.555	Tomato	3316
81.09	Tomato	3316
90.35	Tomato	3316
76.858	Tomato	3316
83.117	Tomato	3316
73.449	Tomato	3316
100.342	Tomato	3316
87.584	Tomato	3316
86.101	Tomato	3316
92.72	Tomato	3316
110.181	Tomato	3316
71.152	Tomato	3316
80.666	Tomato	3316
93.815	Tomato	3316
69.72	Tomato	3316
112.472	Tomato	3316
96.613	Tomato	3316
93.364	Tomato	3316
60.985	Tomato	3316
101.657	Tomato	3316
122.158	Tomato	3316
62.333	Tomato	3316
50.507	Tomato	3316
53.086	Tomato	3316
28.745	Tomato	3316
30.637	Tomato	3316
58.866	Tomato	3316
76.667	Tomato	3316
69.098	Tomato	3316
68.219	Tomato	3316
60.381	Tomato	3316
73.448	Tomato	3316
81.906	Tomato	3316
81.69	Tomato	3316
96.491	Tomato	3316
77.305	Tomato	3316
43.865	Tomato	3316
44.842	Tomato	3316
33.609	Tomato	3316
42.486	Tomato	3316
53.482	Tomato	3316
71.508	Tomato	3316
59.492	Tomato	3316
71.781	Tomato	3316
52.552	Tomato	3316
43.431	Tomato	3316
51.338	Tomato	3316
32.497	Tomato	3316
30.716	Tomato	3316
43.707	Tomato	3316
68.964	Tomato	3316
56.752	Tomato	3316
81.918	Tomato	3316
110.121	Tomato	3316
74.686	Tomato	3316
44.494	Tomato	3316
67.658	Tomato	3316
54.238	Tomato	3316
60.436	Tomato	3316
50.064	Tomato	3316
67.569	Tomato	3316
39.919	Tomato	3316
36.38	Tomato	3316
27.303	Tomato	3316
33.936	Tomato	3316
30.769	Tomato	3316
63.413	Tomato	3316
92.048	Tomato	3316
83.779	Tomato	3316
75.031	Tomato	3316
62.291	Tomato	3316
62.131	Tomato	3316
56.112	Tomato	3316
55.523	Tomato	3316
42.466	Tomato	3316
38.891	Tomato	3316
58.758	Tomato	3316
42.625	Tomato	3316
39.826	Tomato	3316
60.001	Tomato	3316
45.528	Tomato	3316
50.283	Tomato	3316
87.473	Tomato	3316
74.957	Tomato	3316
91.489	Tomato	3316
91.06	Tomato	3316
63.288	Tomato	3316
95.146	Tomato	3316
85.477	Tomato	3316
92.64	Tomato	3316
114.943	Tomato	3316
59.538	Tomato	3316
92.097	Tomato	3316
77.229	Tomato	3316
68.867	Tomato	3316
61.795	Tomato	3316
54.911	Tomato	3316
45.071	Tomato	3316
64.057	Tomato	3316
80.032	Tomato	3316
82.383	Tomato	3316
80.063	Tomato	3316
159.509	Tomato	3316
53.035	Tomato	3316
115.187	Tomato	3316
84.63	Tomato	3316
72.554	Tomato	3316
70.229	Tomato	3316
49.133	Tomato	3316
74.043	Tomato	3316
94.686	Tomato	3316
66.157	Tomato	3316
97.879	Tomato	3316
90.577	Tomato	3316
75.162	Tomato	3316
79.232	Tomato	3316
80.635	Tomato	3316
57.588	Tomato	3316
64.061	Tomato	3316
60.915	Tomato	3316
50.615	Tomato	3316
56.124	Tomato	3316
54.387	Tomato	3316
219.241	Tomato	3316
81.765	Tomato	3316
91.992	Tomato	3316
72.377	Tomato	3316
77.793	Tomato	3316
42.517	Tomato	3316
80.474	Tomato	3316
83.344	Tomato	3316
50.493	Tomato	3316
75.547	Tomato	3316
85.229	Tomato	3316
50.21	Tomato	3316
84.961	Tomato	3316
74.92	Tomato	3316
54.765	Tomato	3316
42.755	Tomato	3316
52.293	Tomato	3316
90.067	Tomato	3316
19.395	Tomato	3316
31.105	Tomato	3316
28.407	Tomato	3316
30.081	Tomato	3316
58.723	Tomato	3316
76.196	SOCS3	3316
24.992	SOCS3	3316
54.559	SOCS3	3316
65.493	SOCS3	3316
106.672	SOCS3	3316
87.937	SOCS3	3316
51.904	SOCS3	3316
81.358	SOCS3	3316
48.418	SOCS3	3316
47.047	SOCS3	3316
46.696	SOCS3	3316
44.277	SOCS3	3316
94.119	SOCS3	3316
29.111	SOCS3	3316
51.995	SOCS3	3316
19.198	SOCS3	3316
59.331	SOCS3	3316
57.319	SOCS3	3316
75.58	SOCS3	3316
47.558	SOCS3	3316
73.749	SOCS3	3316
50.273	SOCS3	3316
33.479	SOCS3	3316
65.402	SOCS3	3316
81.844	SOCS3	3316
67.269	SOCS3	3316
53.988	SOCS3	3316
54.36	SOCS3	3316
75.264	SOCS3	3316
47.931	SOCS3	3316
55.872	SOCS3	3316
34.967	SOCS3	3316
72.097	SOCS3	3316
71.486	SOCS3	3316
44.236	SOCS3	3316
23.36	SOCS3	3316
62.325	SOCS3	3316
66.095	SOCS3	3316
76.608	SOCS3	3316
73.956	SOCS3	3316
104.896	SOCS3	3316
94.065	SOCS3	3316
30.725	SOCS3	3316
35.452	SOCS3	3316
70.135	SOCS3	3316
36.024	SOCS3	3316
55.179	SOCS3	3316
52.722	SOCS3	3316
46.708	SOCS3	3316
28.389	SOCS3	3316
73.481	SOCS3	3316
85.236	SOCS3	3316
41.55	SOCS3	3316
61.719	SOCS3	3316
140.406	SOCS3	3316
109.118	SOCS3	3316
86.923	SOCS3	3316
34.844	SOCS3	3316
24.392	SOCS3	3316
29.509	SOCS3	3316
55.176	SOCS3	3316
26.386	SOCS3	3316
31.832	SOCS3	3316
26.558	SOCS3	3316
23.531	SOCS3	3316
18.215	SOCS3	3316
20.292	SOCS3	3316
26.229	SOCS3	3316
49.021	SOCS3	3316
38.171	SOCS3	3316
23.095	SOCS3	3316
22.576	SOCS3	3316
50.309	SOCS3	3316
22.555	SOCS3	3316
51.098	SOCS3	3316
45.656	SOCS3	3316
51.264	SOCS3	3316
65.414	SOCS3	3316
49.893	SOCS3	3316
50.748	SOCS3	3316
103.679	SOCS3	3316
48.461	SOCS3	3316
106.048	SOCS3	3316
34.456	SOCS3	3316
59.076	SOCS3	3316
25.888	SOCS3	3316
28.619	SOCS3	3316
75.148	SOCS3	3316
19.298	SOCS3	3316
27.169	SOCS3	3316
74.357	SOCS3	3316
57.17	SOCS3	3316
51.523	SOCS3	3316
40.308	SOCS3	3316
36.763	SOCS3	3316
31.574	SOCS3	3316
28.154	SOCS3	3316
99.658	SOCS3	3316
45.969	SOCS3	3316
37.627	SOCS3	3316
51.296	SOCS3	3316
31.192	SOCS3	3316
31.306	SOCS3	3316
40.301	SOCS3	3316
23.288	SOCS3	3316
30.155	SOCS3	3316
32.971	SOCS3	3316
45.926	SOCS3	3316
50.126	SOCS3	3316
35.7	SOCS3	3316
22.682	SOCS3	3316
80.82	SOCS3	3316
15.17	SOCS3	3316
13.923	SOCS3	3316
28.239	SOCS3	3316
34.569	SOCS3	3316
27.745	SOCS3	3316
16.432	SOCS3	3316
37.468	SOCS3	3316
44.812	SOCS3	3316
22.729	SOCS3	3316
40.553	SOCS3	3316
111.697	SOCS3	3316
65.524	SOCS3	3316
40.135	SOCS3	3316
30.284	SOCS3	3316
42.06	SOCS3	3316
29.92	SOCS3	3316
29.348	SOCS3	3316
70.648	SOCS3	3316
62.831	SOCS3	3316
81.864	SOCS3	3316
53.992	SOCS3	3316
57.088	SOCS3	3316
46.775	SOCS3	3316
25.122	SOCS3	3316
50.507	SOCS3	3316
43.295	SOCS3	3316
52.256	SOCS3	3316
88.336	SOCS3	3316
89.676	SOCS3	3316
66.095	SOCS3	3316
29.613	SOCS3	3316
55.551	SOCS3	3316
84.755	SOCS3	3316
60.198	SOCS3	3316
50.035	SOCS3	3316
62.176	SOCS3	3316
45.852	SOCS3	3316
59.535	SOCS3	3316
33.801	SOCS3	3316
61.459	SOCS3	3316
110.651	SOCS3	3316
76.237	SOCS3	3316
47.976	SOCS3	3316
50.725	SOCS3	3316
57.789	SOCS3	3316
40.221	SOCS3	3316
64.625	SOCS3	3316
48.645	SOCS3	3316
57.673	SOCS3	3316
46.035	SOCS3	3316
57.303	SOCS3	3316
60.031	SOCS3	3316
57.679	SOCS3	3316
49.588	SOCS3	3316
60.618	SOCS3	3316
34.469	SOCS3	3316
46.353	SOCS3	3316
52.531	SOCS3	3316
40.226	SOCS3	3316
54.099	SOCS3	3316
49.146	SOCS3	3316
29.721	SOCS3	3316
24.591	SOCS3	3316
24.566	SOCS3	3316
38.493	SOCS3	3316
44.441	SOCS3	3316
32.236	SOCS3	3316
24.88	SOCS3	3316
30.117	SOCS3	3316
26.848	SOCS3	3316
38.03	SOCS3	3316
28.258	SOCS3	3316
25.55	SOCS3	3316
15.978	SOCS3	3316
21.696	SOCS3	3316
21.527	SOCS3	3316
31.132	SOCS3	3316
26.964	SOCS3	3316
20.406	SOCS3	3316
24.544	SOCS3	3316
35.527	SOCS3	3316
22.821	SOCS3	3316
30.459	SOCS3	3316
37.146	SOCS3	3316
37.314	SOCS3	3316
19.127	SOCS3	3316
39.522	SOCS3	3316
41.09	SOCS3	3316
39.269	Tomato	3336
59.298	Tomato	3336
67.28	Tomato	3336
81.727	Tomato	3336
71.901	Tomato	3336
64.534	Tomato	3336
37.443	Tomato	3336
33.714	Tomato	3336
44.042	Tomato	3336
42.412	Tomato	3336
24.827	Tomato	3336
50.085	Tomato	3336
59.491	Tomato	3336
33.125	Tomato	3336
36.487	Tomato	3336
65.131	Tomato	3336
34.461	Tomato	3336
52.558	Tomato	3336
16.605	Tomato	3336
29.573	Tomato	3336
26.774	Tomato	3336
26.79	Tomato	3336
60.666	Tomato	3336
43.91	Tomato	3336
36.726	Tomato	3336
37.738	Tomato	3336
44.4	Tomato	3336
42.002	Tomato	3336
41.687	Tomato	3336
36.087	Tomato	3336
40.865	Tomato	3336
48.077	Tomato	3336
44.936	Tomato	3336
39.111	Tomato	3336
42.541	Tomato	3336
33.81	Tomato	3336
45.764	Tomato	3336
73.977	Tomato	3336
29.572	Tomato	3336
56.98	Tomato	3336
73.869	Tomato	3336
49.309	Tomato	3336
23.493	Tomato	3336
30.678	Tomato	3336
21.557	Tomato	3336
48.365	Tomato	3336
24.924	Tomato	3336
42.669	Tomato	3336
30.144	Tomato	3336
45.78	Tomato	3336
29.989	Tomato	3336
28.589	Tomato	3336
55.873	Tomato	3336
53.411	Tomato	3336
42.021	Tomato	3336
36.585	Tomato	3336
59.832	Tomato	3336
48.478	Tomato	3336
45.748	Tomato	3336
26.194	Tomato	3336
57.621	Tomato	3336
54.11	Tomato	3336
50.372	Tomato	3336
79.05	Tomato	3336
58.096	Tomato	3336
66.774	Tomato	3336
56.695	Tomato	3336
53.976	Tomato	3336
68.96	Tomato	3336
64.762	Tomato	3336
66.132	Tomato	3336
46.037	Tomato	3336
44.442	Tomato	3336
51.373	Tomato	3336
56.282	Tomato	3336
48.608	Tomato	3336
31.188	Tomato	3336
34.648	Tomato	3336
38.448	Tomato	3336
26.061	Tomato	3336
41.061	Tomato	3336
54.416	Tomato	3336
27.009	Tomato	3336
70.057	Tomato	3336
31.685	Tomato	3336
21.029	Tomato	3336
52.372	Tomato	3336
59.82	Tomato	3336
46.526	Tomato	3336
170.559	Tomato	3336
72.757	Tomato	3336
36.039	Tomato	3336
32.032	Tomato	3336
40.436	Tomato	3336
56.942	Tomato	3336
53.967	Tomato	3336
45.599	Tomato	3336
36.213	Tomato	3336
38.287	Tomato	3336
43.854	Tomato	3336
24.726	Tomato	3336
19.584	Tomato	3336
50.862	Tomato	3336
36.459	Tomato	3336
27.056	Tomato	3336
51.84	Tomato	3336
39.951	Tomato	3336
44.75	Tomato	3336
39.593	Tomato	3336
33.724	Tomato	3336
25.49	Tomato	3336
23.65	Tomato	3336
30.188	Tomato	3336
22.481	Tomato	3336
36.994	Tomato	3336
30.746	Tomato	3336
28.436	Tomato	3336
28.929	Tomato	3336
41.761	Tomato	3336
26.748	Tomato	3336
29.09	Tomato	3336
34.622	Tomato	3336
31.441	Tomato	3336
40.728	Tomato	3336
39.85	Tomato	3336
44.31	Tomato	3336
36.712	Tomato	3336
46.847	Tomato	3336
36.909	Tomato	3336
26.313	Tomato	3336
39.886	Tomato	3336
39.181	Tomato	3336
47.14	Tomato	3336
43.269	Tomato	3336
25.86	Tomato	3336
34.736	Tomato	3336
26.01	Tomato	3336
22.747	SOCS3	3336
14.589	SOCS3	3336
44.316	SOCS3	3336
55.421	SOCS3	3336
43.464	SOCS3	3336
19.34	SOCS3	3336
46.361	SOCS3	3336
13.127	SOCS3	3336
32.148	SOCS3	3336
39.549	SOCS3	3336
45.716	SOCS3	3336
31.681	SOCS3	3336
40.272	SOCS3	3336
33.509	SOCS3	3336
25.403	SOCS3	3336
28.298	SOCS3	3336
18.916	SOCS3	3336
22.676	SOCS3	3336
31.741	SOCS3	3336
25.478	SOCS3	3336
28.975	SOCS3	3336
54.832	SOCS3	3336
17.364	SOCS3	3336
29.625	SOCS3	3336
38.311	SOCS3	3336
33.714	SOCS3	3336
28.355	SOCS3	3336
34.479	SOCS3	3336
51.745	SOCS3	3336
40.089	SOCS3	3336
36.425	SOCS3	3336
26.876	SOCS3	3336
21.113	SOCS3	3336
20.151	SOCS3	3336
48.136	SOCS3	3336
34.783	SOCS3	3336
27.018	SOCS3	3336
31.657	SOCS3	3336
30.785	SOCS3	3336
32.973	SOCS3	3336
28.18	SOCS3	3336
18.517	SOCS3	3336
15.624	SOCS3	3336
14.868	SOCS3	3336
28.906	SOCS3	3336
18.354	SOCS3	3336
36.732	SOCS3	3336
33.739	SOCS3	3336
25.214	SOCS3	3336
19.295	SOCS3	3336
54.268	SOCS3	3336
26.909	SOCS3	3336
14.125	SOCS3	3336
23.13	SOCS3	3336
17.705	SOCS3	3336
12.849	SOCS3	3336
14.825	SOCS3	3336
21.111	Tomato	3336
21.194	Tomato	3336
45.208	Tomato	3336
45.224	Tomato	3336
32.799	Tomato	3336
38.532	Tomato	3336
25.143	Tomato	3336
41.511	Tomato	3336
40.872	Tomato	3336
22.249	Tomato	3336
28.712	Tomato	3336
67.604	Tomato	3336
39.57	Tomato	3336
88.395	Tomato	3336
25.272	Tomato	3336
37.916	Tomato	3336
37.642	Tomato	3336
17.315	Tomato	3336
20.989	Tomato	3336
40.867	Tomato	3336
36.952	Tomato	3336
32.97	Tomato	3336
28.577	Tomato	3336
28.308	Tomato	3336
23.559	Tomato	3336
17.108	Tomato	3336
29.857	Tomato	3336
51.306	Tomato	3336
19.915	Tomato	3336
58.521	Tomato	3336
16.034	Tomato	3336
22.143	Tomato	3336
65.641	Tomato	3336
40.032	Tomato	3336
11.523	Tomato	3336
33.82	Tomato	3336
16.635	Tomato	3336
38.15	Tomato	3336
31.114	Tomato	3336
39.224	Tomato	3336
39.051	Tomato	3336
35.372	Tomato	3336
84.77	Tomato	3336
29.501	Tomato	3336
20.509	Tomato	3336
16.759	Tomato	3336
24.018	Tomato	3336
22.217	Tomato	3336
57.645	Tomato	3336
55.93	SOCS3	3336
23.129	SOCS3	3336
25.7	SOCS3	3336
31.125	SOCS3	3336
37.094	SOCS3	3336
21.495	SOCS3	3336
37.273	SOCS3	3336
31.45	SOCS3	3336
26.54	SOCS3	3336
43.658	SOCS3	3336
27.783	SOCS3	3336
23.648	SOCS3	3336
32.319	SOCS3	3336
22.585	SOCS3	3336
27.059	SOCS3	3336
39.001	SOCS3	3336
54.68	SOCS3	3336
64.72	SOCS3	3336
25.505	SOCS3	3336
23.581	SOCS3	3336
27.594	SOCS3	3336
20.736	SOCS3	3336
25.534	SOCS3	3336
26.38	SOCS3	3336
32.47	SOCS3	3336
58.478	SOCS3	3336
46.837	SOCS3	3336
64.756	SOCS3	3336
34.044	SOCS3	3336
24.715	SOCS3	3336
34.531	SOCS3	3336
32.689	SOCS3	3336
46.624	SOCS3	3336
49.312	SOCS3	3336
39.442	SOCS3	3336
32.887	SOCS3	3336
26.104	SOCS3	3336
26.538	SOCS3	3336
43.459	SOCS3	3336
57.895	SOCS3	3336
96.177	SOCS3	3336
45.289	SOCS3	3336
36.626	SOCS3	3336
62.164	SOCS3	3336
38.778	SOCS3	3336
71.267	SOCS3	3336
56.393	SOCS3	3336
34.052	SOCS3	3336
52.542	SOCS3	3336
18.008	SOCS3	3336
24.159	SOCS3	3336
65.361	SOCS3	3336
99.475	SOCS3	3336
27.841	SOCS3	3336
31.478	SOCS3	3336
22.77	SOCS3	3336
16.073	SOCS3	3336
11.838	SOCS3	3336
64.396	SOCS3	3336
30.65	SOCS3	3336
22.232	SOCS3	3336
91.801	SOCS3	3336
82.492	SOCS3	3336
48.931	SOCS3	3336
49.183	SOCS3	3336
33.012	SOCS3	3336
25.99	SOCS3	3336
33.823	SOCS3	3336
27.739	SOCS3	3336
29.763	SOCS3	3336
19.524	SOCS3	3336
42.876	SOCS3	3336
31.943	SOCS3	3336
38.038	SOCS3	3336
22.293	SOCS3	3336
41.361	SOCS3	3336
56.889	SOCS3	3336
33.592	SOCS3	3336
29.374	SOCS3	3336
77.77	SOCS3	3336
80.375	SOCS3	3336
94.717	SOCS3	3336
69.644	SOCS3	3336
40.685	SOCS3	3336
40.175	SOCS3	3336
55.378	SOCS3	3336
31.595	SOCS3	3336
60.959	SOCS3	3336
48.672	SOCS3	3336
31.82	SOCS3	3329
19.439	SOCS3	3329
34.256	SOCS3	3329
27.628	SOCS3	3329
17.03	SOCS3	3329
18.341	SOCS3	3329
20.471	SOCS3	3329
13.027	SOCS3	3329
14.827	SOCS3	3329
16.06	SOCS3	3329
16.672	SOCS3	3329
13.572	SOCS3	3329
15.891	SOCS3	3329
16.7	SOCS3	3329
16.375	SOCS3	3329
28.832	SOCS3	3329
30.487	SOCS3	3329
23.411	SOCS3	3329
46.774	SOCS3	3329
33.287	SOCS3	3329
11.689	SOCS3	3329
22.364	SOCS3	3329
34.417	SOCS3	3329
25.846	SOCS3	3329
17.772	SOCS3	3329
11.903	SOCS3	3329
13.697	SOCS3	3329
18.347	SOCS3	3329
49.328	SOCS3	3329
24.017	SOCS3	3329
24.458	SOCS3	3329
13.565	SOCS3	3329
20.038	SOCS3	3329
12.617	SOCS3	3329
23.798	SOCS3	3329
28.621	SOCS3	3329
26.388	SOCS3	3329
39.198	SOCS3	3329
21.968	SOCS3	3329
14.679	SOCS3	3329
20.667	SOCS3	3329
23.758	SOCS3	3329
25.238	SOCS3	3329
11.586	SOCS3	3329
9.227	SOCS3	3329
9.992	SOCS3	3329
23.188	SOCS3	3329
45.324	SOCS3	3329
15.745	SOCS3	3329
17.076	SOCS3	3329
13.962	SOCS3	3329
12.056	SOCS3	3329
13.276	SOCS3	3329
24.407	SOCS3	3329
13.355	SOCS3	3329
9.714	SOCS3	3329
25.334	SOCS3	3329
24.056	SOCS3	3329
19.99	SOCS3	3329
13.68	Tomato	3329
12.436	Tomato	3329
13.528	Tomato	3329
29.01	Tomato	3329
11.787	Tomato	3329
25.73	Tomato	3329
43.752	Tomato	3329
26.92	Tomato	3329
36.669	Tomato	3329
38.669	Tomato	3329
28.707	Tomato	3329
29.865	Tomato	3329
30.697	Tomato	3329
16.186	Tomato	3329
33.164	Tomato	3329
25.759	Tomato	3329
34.933	Tomato	3329
34.424	Tomato	3329
45.364	Tomato	3329
23.971	Tomato	3329
25.271	Tomato	3329
45.489	Tomato	3329
37.486	Tomato	3329
31.301	Tomato	3329
69.978	Tomato	3329
32.044	Tomato	3329
38.65	Tomato	3329
34.416	Tomato	3329
53.38	Tomato	3329
34.415	Tomato	3329
29.843	Tomato	3329
22.559	Tomato	3329
31.338	Tomato	3329
18.197	Tomato	3329
25.055	Tomato	3329
40.986	SOCS3	3329
26.06	SOCS3	3329
33.251	SOCS3	3329
26.639	SOCS3	3329
62.192	SOCS3	3329
37.179	SOCS3	3329
22.358	SOCS3	3329
33.279	SOCS3	3329
24.852	SOCS3	3329
37.394	SOCS3	3329
31.461	SOCS3	3329
40.8	SOCS3	3329
64.376	SOCS3	3329
18.675	SOCS3	3329
18.664	SOCS3	3329
37.984	SOCS3	3329
43.779	SOCS3	3329
20.487	SOCS3	3329
38.483	SOCS3	3329
49.817	SOCS3	3329
28.071	SOCS3	3329
33.063	SOCS3	3329
42.431	SOCS3	3329
23.236	SOCS3	3329
49.139	SOCS3	3329
30.78	SOCS3	3329
18.635	SOCS3	3329
30.213	SOCS3	3329
25.05	SOCS3	3329
14.321	SOCS3	3329
24.593	SOCS3	3329
47.778	SOCS3	3329
41.406	SOCS3	3329
33.225	SOCS3	3329
63.65	SOCS3	3329
59.33	SOCS3	3329
33.82	SOCS3	3329
58.007	SOCS3	3329
23.195	SOCS3	3329
42.875	SOCS3	3329
51.094	SOCS3	3329
34.276	SOCS3	3329
77.541	SOCS3	3329
41.383	SOCS3	3329
44.173	SOCS3	3329
50.12	SOCS3	3329
59.353	SOCS3	3329
27.337	SOCS3	3329
30.35	SOCS3	3329
37.266	SOCS3	3329
24.514	SOCS3	3329
43.693	SOCS3	3329
79.049	SOCS3	3329
29.414	SOCS3	3329
37.767	SOCS3	3329
35.752	SOCS3	3329
43.2	SOCS3	3329
41.344	SOCS3	3329
41.152	SOCS3	3329
34.091	SOCS3	3329
30.409	SOCS3	3329
42.095	SOCS3	3329
56.037	SOCS3	3329
39.85	SOCS3	3329
30.347	SOCS3	3329
81.094	SOCS3	3329
58.595	SOCS3	3329
38.452	SOCS3	3329
30.499	SOCS3	3329
34.03	SOCS3	3329
41.245	SOCS3	3329
57.865	SOCS3	3329
43.204	SOCS3	3329
36.475	SOCS3	3329
49.886	SOCS3	3329
72.152	SOCS3	3329
33.615	SOCS3	3329
41.886	SOCS3	3329
28.639	SOCS3	3329
35.238	SOCS3	3329
22.019	SOCS3	3329
42.826	SOCS3	3329
52.995	SOCS3	3329
44.915	SOCS3	3329
35.052	SOCS3	3329
70.151	SOCS3	3329
64.382	SOCS3	3329
51.131	SOCS3	3329
38.344	SOCS3	3329
54.419	SOCS3	3329
26.604	SOCS3	3329
32.73	SOCS3	3329
44.232	SOCS3	3329
33.195	SOCS3	3329
35.929	SOCS3	3329
34.259	SOCS3	3329
51.4	SOCS3	3329
38.38	SOCS3	3329
38.714	SOCS3	3329
34.639	SOCS3	3329
29.844	SOCS3	3329
48.104	SOCS3	3329
57.107	SOCS3	3329
46.231	SOCS3	3329
33.331	SOCS3	3329
19.748	SOCS3	3329
27.284	SOCS3	3329
35.915	SOCS3	3329
41.925	SOCS3	3329
34.292	SOCS3	3329
36.341	SOCS3	3329
29.685	SOCS3	3329
27.981	SOCS3	3329
34.927	SOCS3	3329
38.16	SOCS3	3329
35.232	SOCS3	3329
34.695	SOCS3	3329
36.755	SOCS3	3329
46.236	SOCS3	3329
51.546	SOCS3	3329
55.192	SOCS3	3329
74.543	SOCS3	3329
41.413	SOCS3	3329
57.838	SOCS3	3329
40.819	SOCS3	3329
40.147	SOCS3	3329
31.033	SOCS3	3329
30.999	SOCS3	3329
26.379	SOCS3	3329
26.984	SOCS3	3329
20.626	SOCS3	3329
30.669	SOCS3	3329
31.312	SOCS3	3329
26.602	SOCS3	3329
49.894	SOCS3	3329
57.41	SOCS3	3329
37.959	SOCS3	3329
42.81	SOCS3	3329
44.231	SOCS3	3329
26.221	SOCS3	3329
23.049	SOCS3	3329
58.214	SOCS3	3329
26.321	SOCS3	3329
22.041	SOCS3	3329
18.93	SOCS3	3329
39.946	SOCS3	3329
67.851	SOCS3	3329
53.068	SOCS3	3329
24.866	SOCS3	3329
39.609	SOCS3	3329
37.014	SOCS3	3329
47.372	SOCS3	3329
27.496	SOCS3	3329
36.601	SOCS3	3329
17.609	SOCS3	3329
36.708	SOCS3	3329
20.729	SOCS3	3329
16.558	SOCS3	3329
16.344	SOCS3	3329
36.448	SOCS3	3329
28.721	SOCS3	3329
29.328	SOCS3	3329
47.842	SOCS3	3329
22.119	SOCS3	3329
42.246	SOCS3	3329
38.868	SOCS3	3329
22.026	SOCS3	3329
28.2	SOCS3	3329
15.846	SOCS3	3329

## Sheet: Fig1g
Fig. 1g: NFKBIA effects in vivo
CFP intensity	Treatment	Mouse #
4.704	NFKBIA	2614
5.689	NFKBIA	2614
7.513	NFKBIA	2614
7.591	NFKBIA	2614
7.631	NFKBIA	2614
9.18	NFKBIA	2614
9.334	NFKBIA	2614
9.828	NFKBIA	2614
10.639	NFKBIA	2614
10.783	NFKBIA	2614
10.914	NFKBIA	2614
10.927	NFKBIA	2614
11.025	NFKBIA	2614
11.043	NFKBIA	2614
11.132	NFKBIA	2614
11.535	NFKBIA	2614
11.596	NFKBIA	2614
11.781	NFKBIA	2614
12.27	NFKBIA	2614
12.318	NFKBIA	2614
12.348	NFKBIA	2614
12.417	NFKBIA	2614
12.602	NFKBIA	2614
12.747	NFKBIA	2614
12.791	NFKBIA	2614
13.118	NFKBIA	2614
13.345	NFKBIA	2614
13.459	NFKBIA	2614
13.46	NFKBIA	2614
13.548	NFKBIA	2614
13.646	NFKBIA	2614
13.706	NFKBIA	2614
14.033	NFKBIA	2614
14.125	NFKBIA	2614
14.15	NFKBIA	2614
14.202	NFKBIA	2614
14.4	NFKBIA	2614
14.472	NFKBIA	2614
14.484	NFKBIA	2614
14.553	NFKBIA	2614
14.58	NFKBIA	2614
14.751	NFKBIA	2614
14.771	NFKBIA	2614
15.037	NFKBIA	2614
15.272	NFKBIA	2614
15.381	NFKBIA	2614
15.565	NFKBIA	2614
15.625	NFKBIA	2614
15.704	NFKBIA	2614
15.787	NFKBIA	2614
15.805	NFKBIA	2614
15.885	NFKBIA	2614
16.026	NFKBIA	2614
16.037	NFKBIA	2614
16.136	NFKBIA	2614
16.183	NFKBIA	2614
16.339	NFKBIA	2614
16.473	NFKBIA	2614
16.614	NFKBIA	2614
16.78	NFKBIA	2614
16.829	NFKBIA	2614
16.858	NFKBIA	2614
17.074	NFKBIA	2614
17.078	NFKBIA	2614
17.4	NFKBIA	2614
17.508	NFKBIA	2614
17.548	NFKBIA	2614
17.675	NFKBIA	2614
17.703	NFKBIA	2614
17.953	NFKBIA	2614
17.967	NFKBIA	2614
18.114	NFKBIA	2614
18.204	NFKBIA	2614
18.211	NFKBIA	2614
18.258	NFKBIA	2614
18.337	NFKBIA	2614
18.362	NFKBIA	2614
18.456	NFKBIA	2614
18.65	NFKBIA	2614
18.733	NFKBIA	2614
18.791	NFKBIA	2614
18.961	NFKBIA	2614
19.15	NFKBIA	2614
19.185	NFKBIA	2614
19.192	NFKBIA	2614
19.333	NFKBIA	2614
19.438	NFKBIA	2614
19.485	NFKBIA	2614
19.537	NFKBIA	2614
19.638	NFKBIA	2614
19.648	NFKBIA	2614
19.836	NFKBIA	2614
19.87	NFKBIA	2614
19.928	NFKBIA	2614
20.287	NFKBIA	2614
20.321	NFKBIA	2614
20.458	NFKBIA	2614
20.517	NFKBIA	2614
20.565	NFKBIA	2614
20.569	NFKBIA	2614
20.59	NFKBIA	2614
20.63	NFKBIA	2614
20.665	NFKBIA	2614
20.76	NFKBIA	2614
20.778	NFKBIA	2614
20.788	NFKBIA	2614
20.852	NFKBIA	2614
20.93	NFKBIA	2614
21.031	NFKBIA	2614
21.035	NFKBIA	2614
21.193	NFKBIA	2614
21.284	NFKBIA	2614
21.349	NFKBIA	2614
21.387	NFKBIA	2614
21.393	NFKBIA	2614
21.464	NFKBIA	2614
21.551	NFKBIA	2614
21.639	NFKBIA	2614
21.728	NFKBIA	2614
21.77	NFKBIA	2614
21.782	NFKBIA	2614
21.917	NFKBIA	2614
22.109	NFKBIA	2614
22.251	NFKBIA	2614
22.312	NFKBIA	2614
22.409	NFKBIA	2614
22.454	NFKBIA	2614
22.471	NFKBIA	2614
22.658	NFKBIA	2614
22.75	NFKBIA	2614
22.787	NFKBIA	2614
22.79	NFKBIA	2614
22.817	NFKBIA	2614
22.913	NFKBIA	2614
23.243	NFKBIA	2614
23.315	NFKBIA	2614
23.709	NFKBIA	2614
23.771	NFKBIA	2614
23.83	NFKBIA	2614
23.834	NFKBIA	2614
23.84	NFKBIA	2614
23.964	NFKBIA	2614
24.008	NFKBIA	2614
24.199	NFKBIA	2614
24.256	NFKBIA	2614
24.423	NFKBIA	2614
24.651	NFKBIA	2614
24.711	NFKBIA	2614
24.804	NFKBIA	2614
24.839	NFKBIA	2614
24.847	NFKBIA	2614
25.06	NFKBIA	2614
25.091	NFKBIA	2614
25.137	NFKBIA	2614
25.529	NFKBIA	2614
25.607	NFKBIA	2614
25.805	NFKBIA	2614
25.833	NFKBIA	2614
25.924	NFKBIA	2614
25.93	NFKBIA	2614
26.064	NFKBIA	2614
26.096	NFKBIA	2614
26.141	NFKBIA	2614
26.455	NFKBIA	2614
27.054	NFKBIA	2614
27.099	NFKBIA	2614
27.616	NFKBIA	2614
27.693	NFKBIA	2614
27.721	NFKBIA	2614
27.782	NFKBIA	2614
27.846	NFKBIA	2614
28.469	NFKBIA	2614
28.618	NFKBIA	2614
28.766	NFKBIA	2614
28.896	NFKBIA	2614
29.168	NFKBIA	2614
29.221	NFKBIA	2614
29.327	NFKBIA	2614
29.417	NFKBIA	2614
30.006	NFKBIA	2614
30.116	NFKBIA	2614
30.371	NFKBIA	2614
30.446	NFKBIA	2614
30.674	NFKBIA	2614
31.067	NFKBIA	2614
31.232	NFKBIA	2614
31.387	NFKBIA	2614
31.399	NFKBIA	2614
31.6	NFKBIA	2614
31.699	NFKBIA	2614
31.849	NFKBIA	2614
32.271	NFKBIA	2614
32.844	NFKBIA	2614
33.884	NFKBIA	2614
33.968	NFKBIA	2614
33.995	NFKBIA	2614
34.127	NFKBIA	2614
34.215	NFKBIA	2614
34.315	NFKBIA	2614
34.554	NFKBIA	2614
34.833	NFKBIA	2614
34.886	NFKBIA	2614
35.018	NFKBIA	2614
35.343	NFKBIA	2614
35.492	NFKBIA	2614
35.944	NFKBIA	2614
36.367	NFKBIA	2614
36.512	NFKBIA	2614
36.782	NFKBIA	2614
37.514	NFKBIA	2614
37.758	NFKBIA	2614
38.864	NFKBIA	2614
39.058	NFKBIA	2614
39.164	NFKBIA	2614
39.277	NFKBIA	2614
39.517	NFKBIA	2614
42.017	NFKBIA	2614
42.459	NFKBIA	2614
42.532	NFKBIA	2614
42.653	NFKBIA	2614
43.921	NFKBIA	2614
45.733	NFKBIA	2614
46.122	NFKBIA	2614
47.082	NFKBIA	2614
47.887	NFKBIA	2614
48.997	NFKBIA	2614
51.457	NFKBIA	2614
56.978	NFKBIA	2614
1.197	Tomato	2614
8.71	Tomato	2614
9.198	Tomato	2614
11.901	Tomato	2614
12.056	Tomato	2614
13.004	Tomato	2614
13.909	Tomato	2614
15.868	Tomato	2614
15.876	Tomato	2614
16.592	Tomato	2614
18.343	Tomato	2614
18.418	Tomato	2614
19.036	Tomato	2614
19.704	Tomato	2614
20.027	Tomato	2614
20.119	Tomato	2614
20.153	Tomato	2614
20.287	Tomato	2614
20.766	Tomato	2614
21.462	Tomato	2614
21.616	Tomato	2614
22.023	Tomato	2614
22.734	Tomato	2614
23.251	Tomato	2614
23.527	Tomato	2614
24.844	Tomato	2614
24.95	Tomato	2614
25.344	Tomato	2614
25.478	Tomato	2614
27.248	Tomato	2614
28.395	Tomato	2614
31.509	Tomato	2614
31.624	Tomato	2614
32.597	Tomato	2614
33.009	Tomato	2614
34.252	Tomato	2614
34.359	Tomato	2614
34.411	Tomato	2614
35.512	Tomato	2614
36.286	Tomato	2614
36.633	Tomato	2614
36.65	Tomato	2614
37.046	Tomato	2614
37.322	Tomato	2614
37.774	Tomato	2614
38.508	Tomato	2614
38.573	Tomato	2614
38.704	Tomato	2614
39.099	Tomato	2614
39.514	Tomato	2614
39.978	Tomato	2614
40.638	Tomato	2614
41.67	Tomato	2614
42.207	Tomato	2614
42.387	Tomato	2614
42.888	Tomato	2614
42.891	Tomato	2614
44.046	Tomato	2614
44.171	Tomato	2614
44.413	Tomato	2614
44.606	Tomato	2614
45.133	Tomato	2614
47.116	Tomato	2614
47.15	Tomato	2614
47.483	Tomato	2614
48.21	Tomato	2614
48.596	Tomato	2614
49.951	Tomato	2614
50.509	Tomato	2614
50.636	Tomato	2614
51.122	Tomato	2614
51.701	Tomato	2614
52.354	Tomato	2614
54.347	Tomato	2614
54.979	Tomato	2614
55.939	Tomato	2614
57.274	Tomato	2614
57.481	Tomato	2614
57.959	Tomato	2614
58.446	Tomato	2614
58.88	Tomato	2614
59.137	Tomato	2614
61.32	Tomato	2614
65.396	Tomato	2614
65.763	Tomato	2614
67.564	Tomato	2614
68.301	Tomato	2614
69.924	Tomato	2614
70.764	Tomato	2614
71.717	Tomato	2614
74.402	Tomato	2614
78.347	Tomato	2614
79.471	Tomato	2614
79.859	Tomato	2614
79.963	Tomato	2614
80.325	Tomato	2614
80.656	Tomato	2614
81.217	Tomato	2614
82.827	Tomato	2614
83.283	Tomato	2614
83.356	Tomato	2614
86.32	Tomato	2614
87.595	Tomato	2614
88.188	Tomato	2614
88.788	Tomato	2614
90.123	Tomato	2614
91.447	Tomato	2614
92.734	Tomato	2614
92.762	Tomato	2614
92.853	Tomato	2614
95.755	Tomato	2614
99.049	Tomato	2614
102.154	Tomato	2614
102.253	Tomato	2614
103.544	Tomato	2614
104.382	Tomato	2614
108.966	Tomato	2614
114.263	Tomato	2614
116.488	Tomato	2614
133.135	Tomato	2614
144.253	Tomato	2614
155.978	Tomato	2614
157.027	Tomato	2614
162.987	Tomato	2614
184.074	Tomato	2614
187.17	Tomato	2614
187.5	Tomato	2614
187.722	Tomato	2614
187.969	Tomato	2614
189.139	Tomato	2614
192.881	Tomato	2614
195.316	Tomato	2614
195.575	Tomato	2614
197.546	Tomato	2614
198.708	Tomato	2614
198.735	Tomato	2614
202.485	Tomato	2614
206.172	Tomato	2614
211.182	Tomato	2614
214.086	Tomato	2614
214.944	Tomato	2614
2.214	NFKBIA	2687
5.114	NFKBIA	2687
5.304	NFKBIA	2687
5.615	NFKBIA	2687
5.62	NFKBIA	2687
5.654	NFKBIA	2687
5.918	NFKBIA	2687
6.055	NFKBIA	2687
6.071	NFKBIA	2687
6.961	NFKBIA	2687
7.164	NFKBIA	2687
7.835	NFKBIA	2687
8.13	NFKBIA	2687
8.273	NFKBIA	2687
8.279	NFKBIA	2687
8.899	NFKBIA	2687
8.937	NFKBIA	2687
8.988	NFKBIA	2687
9.18	NFKBIA	2687
9.199	NFKBIA	2687
9.275	NFKBIA	2687
9.438	NFKBIA	2687
9.71	NFKBIA	2687
9.797	NFKBIA	2687
10.448	NFKBIA	2687
10.453	NFKBIA	2687
10.459	NFKBIA	2687
10.483	NFKBIA	2687
10.646	NFKBIA	2687
10.831	NFKBIA	2687
10.831	NFKBIA	2687
10.89	NFKBIA	2687
11.047	NFKBIA	2687
11.051	NFKBIA	2687
11.068	NFKBIA	2687
11.087	NFKBIA	2687
11.138	NFKBIA	2687
11.142	NFKBIA	2687
11.388	NFKBIA	2687
11.443	NFKBIA	2687
11.485	NFKBIA	2687
11.625	NFKBIA	2687
11.647	NFKBIA	2687
11.759	NFKBIA	2687
12.003	NFKBIA	2687
12.331	NFKBIA	2687
12.593	NFKBIA	2687
12.679	NFKBIA	2687
12.696	NFKBIA	2687
12.731	NFKBIA	2687
12.77	NFKBIA	2687
12.775	NFKBIA	2687
12.896	NFKBIA	2687
13.033	NFKBIA	2687
13.076	NFKBIA	2687
13.117	NFKBIA	2687
13.216	NFKBIA	2687
13.28	NFKBIA	2687
13.323	NFKBIA	2687
13.388	NFKBIA	2687
13.404	NFKBIA	2687
13.464	NFKBIA	2687
13.522	NFKBIA	2687
13.616	NFKBIA	2687
13.669	NFKBIA	2687
13.709	NFKBIA	2687
14.01	NFKBIA	2687
14.095	NFKBIA	2687
14.206	NFKBIA	2687
14.227	NFKBIA	2687
14.444	NFKBIA	2687
14.715	NFKBIA	2687
14.773	NFKBIA	2687
14.833	NFKBIA	2687
14.925	NFKBIA	2687
14.952	NFKBIA	2687
14.961	NFKBIA	2687
15.015	NFKBIA	2687
15.161	NFKBIA	2687
15.498	NFKBIA	2687
15.662	NFKBIA	2687
15.831	NFKBIA	2687
15.88	NFKBIA	2687
16.266	NFKBIA	2687
16.303	NFKBIA	2687
16.564	NFKBIA	2687
16.663	NFKBIA	2687
16.773	NFKBIA	2687
16.831	NFKBIA	2687
16.891	NFKBIA	2687
17.08	NFKBIA	2687
17.172	NFKBIA	2687
17.239	NFKBIA	2687
17.278	NFKBIA	2687
17.349	NFKBIA	2687
17.479	NFKBIA	2687
17.69	NFKBIA	2687
17.73	NFKBIA	2687
17.731	NFKBIA	2687
17.816	NFKBIA	2687
18.015	NFKBIA	2687
18.179	NFKBIA	2687
18.277	NFKBIA	2687
18.291	NFKBIA	2687
18.297	NFKBIA	2687
18.347	NFKBIA	2687
18.369	NFKBIA	2687
18.455	NFKBIA	2687
18.493	NFKBIA	2687
18.576	NFKBIA	2687
18.612	NFKBIA	2687
18.778	NFKBIA	2687
18.82	NFKBIA	2687
18.844	NFKBIA	2687
18.855	NFKBIA	2687
19.023	NFKBIA	2687
19.106	NFKBIA	2687
19.151	NFKBIA	2687
19.163	NFKBIA	2687
19.221	NFKBIA	2687
19.249	NFKBIA	2687
19.285	NFKBIA	2687
19.364	NFKBIA	2687
19.404	NFKBIA	2687
19.55	NFKBIA	2687
19.564	NFKBIA	2687
19.602	NFKBIA	2687
19.647	NFKBIA	2687
19.647	NFKBIA	2687
19.83	NFKBIA	2687
19.866	NFKBIA	2687
19.915	NFKBIA	2687
19.982	NFKBIA	2687
20.209	NFKBIA	2687
20.219	NFKBIA	2687
20.263	NFKBIA	2687
20.411	NFKBIA	2687
20.554	NFKBIA	2687
20.556	NFKBIA	2687
20.726	NFKBIA	2687
20.743	NFKBIA	2687
20.822	NFKBIA	2687
20.983	NFKBIA	2687
20.999	NFKBIA	2687
21.112	NFKBIA	2687
21.141	NFKBIA	2687
21.167	NFKBIA	2687
21.35	NFKBIA	2687
21.364	NFKBIA	2687
21.411	NFKBIA	2687
21.514	NFKBIA	2687
21.914	NFKBIA	2687
22.021	NFKBIA	2687
22.349	NFKBIA	2687
22.361	NFKBIA	2687
22.425	NFKBIA	2687
22.434	NFKBIA	2687
22.462	NFKBIA	2687
22.463	NFKBIA	2687
22.781	NFKBIA	2687
22.836	NFKBIA	2687
22.896	NFKBIA	2687
22.949	NFKBIA	2687
22.958	NFKBIA	2687
23.031	NFKBIA	2687
23.033	NFKBIA	2687
23.059	NFKBIA	2687
23.127	NFKBIA	2687
23.149	NFKBIA	2687
23.162	NFKBIA	2687
23.429	NFKBIA	2687
23.439	NFKBIA	2687
23.779	NFKBIA	2687
23.838	NFKBIA	2687
23.897	NFKBIA	2687
23.903	NFKBIA	2687
23.978	NFKBIA	2687
24.061	NFKBIA	2687
24.405	NFKBIA	2687
24.685	NFKBIA	2687
24.761	NFKBIA	2687
24.855	NFKBIA	2687
24.89	NFKBIA	2687
25.077	NFKBIA	2687
25.208	NFKBIA	2687
26.163	NFKBIA	2687
26.93	NFKBIA	2687
27.138	NFKBIA	2687
27.376	NFKBIA	2687
27.396	NFKBIA	2687
27.483	NFKBIA	2687
27.842	NFKBIA	2687
27.952	NFKBIA	2687
28.184	NFKBIA	2687
28.76	NFKBIA	2687
28.852	NFKBIA	2687
28.955	NFKBIA	2687
29.055	NFKBIA	2687
29.074	NFKBIA	2687
29.166	NFKBIA	2687
29.474	NFKBIA	2687
29.803	NFKBIA	2687
29.835	NFKBIA	2687
30.766	NFKBIA	2687
30.971	NFKBIA	2687
31.265	NFKBIA	2687
31.366	NFKBIA	2687
31.735	NFKBIA	2687
31.736	NFKBIA	2687
31.987	NFKBIA	2687
33.297	NFKBIA	2687
33.499	NFKBIA	2687
33.546	NFKBIA	2687
33.826	NFKBIA	2687
33.95	NFKBIA	2687
34.076	NFKBIA	2687
34.183	NFKBIA	2687
34.493	NFKBIA	2687
35.019	NFKBIA	2687
35.207	NFKBIA	2687
35.286	NFKBIA	2687
35.471	NFKBIA	2687
35.677	NFKBIA	2687
35.833	NFKBIA	2687
37.984	NFKBIA	2687
39.202	NFKBIA	2687
39.475	NFKBIA	2687
42.164	NFKBIA	2687
42.788	NFKBIA	2687
44.155	NFKBIA	2687
45.276	NFKBIA	2687
45.516	NFKBIA	2687
45.83	NFKBIA	2687
49.316	NFKBIA	2687
52.236	NFKBIA	2687
53.615	NFKBIA	2687
57.057	NFKBIA	2687
58.024	NFKBIA	2687
59.239	NFKBIA	2687
68.7	NFKBIA	2687
4.346	Tomato	2687
6.956	Tomato	2687
8.083	Tomato	2687
9.037	Tomato	2687
10.55	Tomato	2687
10.745	Tomato	2687
11	Tomato	2687
11.172	Tomato	2687
11.33	Tomato	2687
11.548	Tomato	2687
11.825	Tomato	2687
12.009	Tomato	2687
12.19	Tomato	2687
12.207	Tomato	2687
12.221	Tomato	2687
12.266	Tomato	2687
12.481	Tomato	2687
12.627	Tomato	2687
12.65	Tomato	2687
12.804	Tomato	2687
12.858	Tomato	2687
12.98	Tomato	2687
13.088	Tomato	2687
13.217	Tomato	2687
13.329	Tomato	2687
13.504	Tomato	2687
13.583	Tomato	2687
13.652	Tomato	2687
13.699	Tomato	2687
13.9	Tomato	2687
14.338	Tomato	2687
14.503	Tomato	2687
14.799	Tomato	2687
14.891	Tomato	2687
14.98	Tomato	2687
15.132	Tomato	2687
15.234	Tomato	2687
15.258	Tomato	2687
15.281	Tomato	2687
15.326	Tomato	2687
15.375	Tomato	2687
15.408	Tomato	2687
15.429	Tomato	2687
15.486	Tomato	2687
15.847	Tomato	2687
15.898	Tomato	2687
16.023	Tomato	2687
16.033	Tomato	2687
16.14	Tomato	2687
16.258	Tomato	2687
16.379	Tomato	2687
16.623	Tomato	2687
16.645	Tomato	2687
16.652	Tomato	2687
16.766	Tomato	2687
16.898	Tomato	2687
17.007	Tomato	2687
17.053	Tomato	2687
17.097	Tomato	2687
17.294	Tomato	2687
17.331	Tomato	2687
17.383	Tomato	2687
17.46	Tomato	2687
17.473	Tomato	2687
17.726	Tomato	2687
17.886	Tomato	2687
17.893	Tomato	2687
18.021	Tomato	2687
18.283	Tomato	2687
18.322	Tomato	2687
18.343	Tomato	2687
18.731	Tomato	2687
18.836	Tomato	2687
18.972	Tomato	2687
19.185	Tomato	2687
19.209	Tomato	2687
19.444	Tomato	2687
19.453	Tomato	2687
19.475	Tomato	2687
19.566	Tomato	2687
19.71	Tomato	2687
19.794	Tomato	2687
19.831	Tomato	2687
19.834	Tomato	2687
20.045	Tomato	2687
20.12	Tomato	2687
20.178	Tomato	2687
20.237	Tomato	2687
20.357	Tomato	2687
20.366	Tomato	2687
20.525	Tomato	2687
20.526	Tomato	2687
20.631	Tomato	2687
20.773	Tomato	2687
20.784	Tomato	2687
20.919	Tomato	2687
20.966	Tomato	2687
21.011	Tomato	2687
21.038	Tomato	2687
21.367	Tomato	2687
21.391	Tomato	2687
21.6	Tomato	2687
21.628	Tomato	2687
21.661	Tomato	2687
21.688	Tomato	2687
21.907	Tomato	2687
22.011	Tomato	2687
22.202	Tomato	2687
22.215	Tomato	2687
22.22	Tomato	2687
22.266	Tomato	2687
22.282	Tomato	2687
22.588	Tomato	2687
22.624	Tomato	2687
22.756	Tomato	2687
22.788	Tomato	2687
22.858	Tomato	2687
22.869	Tomato	2687
22.896	Tomato	2687
22.916	Tomato	2687
23.074	Tomato	2687
23.093	Tomato	2687
23.151	Tomato	2687
23.205	Tomato	2687
23.238	Tomato	2687
23.306	Tomato	2687
23.484	Tomato	2687
23.578	Tomato	2687
23.636	Tomato	2687
23.694	Tomato	2687
23.821	Tomato	2687
23.841	Tomato	2687
24.084	Tomato	2687
24.138	Tomato	2687
24.186	Tomato	2687
24.283	Tomato	2687
24.487	Tomato	2687
24.5	Tomato	2687
24.533	Tomato	2687
24.825	Tomato	2687
25.079	Tomato	2687
25.283	Tomato	2687
25.316	Tomato	2687
25.475	Tomato	2687
25.489	Tomato	2687
25.537	Tomato	2687
25.641	Tomato	2687
25.692	Tomato	2687
25.737	Tomato	2687
25.763	Tomato	2687
25.868	Tomato	2687
25.986	Tomato	2687
25.995	Tomato	2687
26.133	Tomato	2687
26.406	Tomato	2687
26.429	Tomato	2687
26.564	Tomato	2687
26.697	Tomato	2687
26.743	Tomato	2687
26.768	Tomato	2687
26.769	Tomato	2687
26.829	Tomato	2687
27.019	Tomato	2687
27.069	Tomato	2687
27.138	Tomato	2687
27.151	Tomato	2687
27.273	Tomato	2687
27.305	Tomato	2687
27.36	Tomato	2687
27.498	Tomato	2687
27.513	Tomato	2687
27.617	Tomato	2687
27.715	Tomato	2687
27.787	Tomato	2687
27.829	Tomato	2687
27.983	Tomato	2687
27.988	Tomato	2687
28.04	Tomato	2687
28.221	Tomato	2687
28.299	Tomato	2687
28.456	Tomato	2687
28.481	Tomato	2687
28.752	Tomato	2687
29.191	Tomato	2687
29.229	Tomato	2687
29.293	Tomato	2687
29.31	Tomato	2687
29.441	Tomato	2687
29.787	Tomato	2687
29.831	Tomato	2687
29.858	Tomato	2687
29.895	Tomato	2687
30.245	Tomato	2687
30.261	Tomato	2687
30.487	Tomato	2687
30.991	Tomato	2687
31.002	Tomato	2687
31.066	Tomato	2687
31.106	Tomato	2687
31.337	Tomato	2687
31.467	Tomato	2687
31.723	Tomato	2687
31.836	Tomato	2687
31.967	Tomato	2687
32.2	Tomato	2687
32.305	Tomato	2687
32.398	Tomato	2687
32.473	Tomato	2687
32.523	Tomato	2687
32.63	Tomato	2687
32.641	Tomato	2687
33.266	Tomato	2687
33.449	Tomato	2687
33.542	Tomato	2687
33.669	Tomato	2687
33.683	Tomato	2687
33.836	Tomato	2687
33.872	Tomato	2687
33.933	Tomato	2687
34.226	Tomato	2687
34.599	Tomato	2687
34.972	Tomato	2687
35.121	Tomato	2687
35.218	Tomato	2687
35.245	Tomato	2687
35.348	Tomato	2687
35.41	Tomato	2687
35.604	Tomato	2687
35.917	Tomato	2687
36.194	Tomato	2687
36.491	Tomato	2687
36.493	Tomato	2687
36.639	Tomato	2687
36.697	Tomato	2687
36.722	Tomato	2687
36.739	Tomato	2687
36.808	Tomato	2687
36.967	Tomato	2687
37.112	Tomato	2687
37.609	Tomato	2687
37.724	Tomato	2687
37.756	Tomato	2687
37.775	Tomato	2687
38.323	Tomato	2687
38.501	Tomato	2687
38.583	Tomato	2687
38.613	Tomato	2687
38.729	Tomato	2687
38.828	Tomato	2687
39.369	Tomato	2687
39.422	Tomato	2687
39.569	Tomato	2687
39.571	Tomato	2687
39.616	Tomato	2687
39.762	Tomato	2687
40.01	Tomato	2687
40.026	Tomato	2687
40.085	Tomato	2687
40.226	Tomato	2687
40.605	Tomato	2687
40.619	Tomato	2687
40.692	Tomato	2687
40.745	Tomato	2687
40.946	Tomato	2687
41.206	Tomato	2687
41.558	Tomato	2687
42.146	Tomato	2687
42.154	Tomato	2687
42.194	Tomato	2687
42.348	Tomato	2687
42.454	Tomato	2687
42.5	Tomato	2687
42.635	Tomato	2687
42.742	Tomato	2687
42.969	Tomato	2687
44.457	Tomato	2687
44.536	Tomato	2687
44.745	Tomato	2687
44.968	Tomato	2687
45.007	Tomato	2687
45.085	Tomato	2687
45.13	Tomato	2687
45.194	Tomato	2687
45.7	Tomato	2687
45.929	Tomato	2687
45.955	Tomato	2687
46.197	Tomato	2687
46.367	Tomato	2687
46.459	Tomato	2687
47.297	Tomato	2687
47.612	Tomato	2687
48.831	Tomato	2687
49.564	Tomato	2687
49.644	Tomato	2687
50.683	Tomato	2687
50.751	Tomato	2687
50.905	Tomato	2687
51.151	Tomato	2687
51.545	Tomato	2687
51.757	Tomato	2687
52.704	Tomato	2687
53.763	Tomato	2687
53.835	Tomato	2687
53.897	Tomato	2687
54.064	Tomato	2687
54.614	Tomato	2687
55.076	Tomato	2687
55.814	Tomato	2687
56.271	Tomato	2687
57.356	Tomato	2687
58.495	Tomato	2687
58.567	Tomato	2687
58.747	Tomato	2687
59.737	Tomato	2687
61.048	Tomato	2687
61.309	Tomato	2687
62.753	Tomato	2687
63.225	Tomato	2687
64.345	Tomato	2687
64.522	Tomato	2687
64.98	Tomato	2687
65.35	Tomato	2687
65.945	Tomato	2687
68.268	Tomato	2687
68.515	Tomato	2687
68.612	Tomato	2687
70.403	Tomato	2687
71.164	Tomato	2687
74.299	Tomato	2687
81.334	Tomato	2687
86.197	Tomato	2687
86.294	Tomato	2687
87.745	Tomato	2687
97.197	Tomato	2687
102.706	Tomato	2687
109.849	Tomato	2687
114.359	Tomato	2687
119.972	Tomato	2687
124.515	Tomato	2687
125.552	Tomato	2687
133.563	Tomato	2687
144.592	Tomato	2687
144.939	Tomato	2687
152.926	Tomato	2687
161.235	Tomato	2687
177.154	Tomato	2687
182.05	Tomato	2687
4.288	NFKBIA	2764
6.316	NFKBIA	2764
6.363	NFKBIA	2764
7.464	NFKBIA	2764
7.494	NFKBIA	2764
7.638	NFKBIA	2764
8.072	NFKBIA	2764
8.169	NFKBIA	2764
8.219	NFKBIA	2764
8.639	NFKBIA	2764
8.912	NFKBIA	2764
8.924	NFKBIA	2764
9.125	NFKBIA	2764
9.127	NFKBIA	2764
9.137	NFKBIA	2764
9.181	NFKBIA	2764
9.32	NFKBIA	2764
9.838	NFKBIA	2764
9.856	NFKBIA	2764
9.894	NFKBIA	2764
9.945	NFKBIA	2764
10.041	NFKBIA	2764
10.068	NFKBIA	2764
10.099	NFKBIA	2764
10.255	NFKBIA	2764
10.389	NFKBIA	2764
10.489	NFKBIA	2764
10.498	NFKBIA	2764
10.653	NFKBIA	2764
10.98	NFKBIA	2764
11.063	NFKBIA	2764
11.185	NFKBIA	2764
11.22	NFKBIA	2764
11.315	NFKBIA	2764
11.326	NFKBIA	2764
11.342	NFKBIA	2764
11.364	NFKBIA	2764
11.442	NFKBIA	2764
11.443	NFKBIA	2764
11.468	NFKBIA	2764
11.47	NFKBIA	2764
11.623	NFKBIA	2764
11.94	NFKBIA	2764
12.002	NFKBIA	2764
12.364	NFKBIA	2764
12.5	NFKBIA	2764
12.525	NFKBIA	2764
12.694	NFKBIA	2764
12.897	NFKBIA	2764
13.034	NFKBIA	2764
13.094	NFKBIA	2764
13.129	NFKBIA	2764
13.162	NFKBIA	2764
13.213	NFKBIA	2764
13.257	NFKBIA	2764
13.282	NFKBIA	2764
13.372	NFKBIA	2764
13.617	NFKBIA	2764
13.817	NFKBIA	2764
14.327	NFKBIA	2764
14.398	NFKBIA	2764
14.46	NFKBIA	2764
14.617	NFKBIA	2764
15.146	NFKBIA	2764
15.171	NFKBIA	2764
15.176	NFKBIA	2764
15.192	NFKBIA	2764
15.284	NFKBIA	2764
15.393	NFKBIA	2764
15.584	NFKBIA	2764
15.59	NFKBIA	2764
15.674	NFKBIA	2764
15.944	NFKBIA	2764
16.075	NFKBIA	2764
16.117	NFKBIA	2764
16.149	NFKBIA	2764
16.21	NFKBIA	2764
16.246	NFKBIA	2764
16.268	NFKBIA	2764
16.278	NFKBIA	2764
16.634	NFKBIA	2764
16.697	NFKBIA	2764
17.157	NFKBIA	2764
17.362	NFKBIA	2764
17.545	NFKBIA	2764
17.935	NFKBIA	2764
17.987	NFKBIA	2764
18.03	NFKBIA	2764
18.031	NFKBIA	2764
18.124	NFKBIA	2764
18.554	NFKBIA	2764
18.607	NFKBIA	2764
18.613	NFKBIA	2764
18.812	NFKBIA	2764
18.844	NFKBIA	2764
18.904	NFKBIA	2764
19.102	NFKBIA	2764
19.141	NFKBIA	2764
19.211	NFKBIA	2764
19.255	NFKBIA	2764
19.306	NFKBIA	2764
19.738	NFKBIA	2764
19.749	NFKBIA	2764
19.89	NFKBIA	2764
19.987	NFKBIA	2764
20.419	NFKBIA	2764
20.782	NFKBIA	2764
20.868	NFKBIA	2764
20.875	NFKBIA	2764
21.069	NFKBIA	2764
21.24	NFKBIA	2764
21.243	NFKBIA	2764
21.315	NFKBIA	2764
21.349	NFKBIA	2764
21.681	NFKBIA	2764
21.805	NFKBIA	2764
22.617	NFKBIA	2764
22.741	NFKBIA	2764
22.846	NFKBIA	2764
22.993	NFKBIA	2764
23.608	NFKBIA	2764
23.663	NFKBIA	2764
23.789	NFKBIA	2764
24.182	NFKBIA	2764
24.268	NFKBIA	2764
24.298	NFKBIA	2764
24.315	NFKBIA	2764
24.567	NFKBIA	2764
24.7	NFKBIA	2764
25.077	NFKBIA	2764
25.219	NFKBIA	2764
25.317	NFKBIA	2764
25.691	NFKBIA	2764
26.335	NFKBIA	2764
26.356	NFKBIA	2764
26.747	NFKBIA	2764
28.342	NFKBIA	2764
28.751	NFKBIA	2764
29.127	NFKBIA	2764
29.531	NFKBIA	2764
29.617	NFKBIA	2764
29.762	NFKBIA	2764
29.822	NFKBIA	2764
30.335	NFKBIA	2764
31.153	NFKBIA	2764
31.831	NFKBIA	2764
31.892	NFKBIA	2764
32.551	NFKBIA	2764
37.378	NFKBIA	2764
53.454	NFKBIA	2764
101.354	NFKBIA	2764
11.004	Tomato	2764
11.287	Tomato	2764
13.259	Tomato	2764
13.333	Tomato	2764
13.479	Tomato	2764
13.702	Tomato	2764
13.771	Tomato	2764
13.786	Tomato	2764
14.319	Tomato	2764
14.387	Tomato	2764
14.617	Tomato	2764
15.063	Tomato	2764
15.699	Tomato	2764
15.873	Tomato	2764
15.944	Tomato	2764
16.004	Tomato	2764
16.25	Tomato	2764
16.486	Tomato	2764
16.674	Tomato	2764
16.782	Tomato	2764
16.86	Tomato	2764
16.979	Tomato	2764
17.206	Tomato	2764
17.381	Tomato	2764
17.584	Tomato	2764
17.912	Tomato	2764
18.139	Tomato	2764
18.323	Tomato	2764
18.382	Tomato	2764
18.518	Tomato	2764
18.659	Tomato	2764
18.782	Tomato	2764
18.922	Tomato	2764
19.505	Tomato	2764
19.739	Tomato	2764
20	Tomato	2764
20.002	Tomato	2764
20.006	Tomato	2764
20.078	Tomato	2764
20.232	Tomato	2764
20.248	Tomato	2764
20.335	Tomato	2764
20.753	Tomato	2764
20.928	Tomato	2764
21.035	Tomato	2764
21.09	Tomato	2764
21.539	Tomato	2764
21.635	Tomato	2764
21.767	Tomato	2764
21.813	Tomato	2764
21.825	Tomato	2764
21.838	Tomato	2764
21.96	Tomato	2764
22.211	Tomato	2764
22.437	Tomato	2764
22.542	Tomato	2764
22.652	Tomato	2764
22.663	Tomato	2764
22.794	Tomato	2764
23.004	Tomato	2764
23.55	Tomato	2764
23.58	Tomato	2764
23.639	Tomato	2764
23.778	Tomato	2764
23.944	Tomato	2764
24.067	Tomato	2764
24.141	Tomato	2764
24.144	Tomato	2764
24.157	Tomato	2764
24.158	Tomato	2764
24.252	Tomato	2764
24.264	Tomato	2764
24.37	Tomato	2764
24.501	Tomato	2764
24.522	Tomato	2764
24.525	Tomato	2764
24.601	Tomato	2764
24.693	Tomato	2764
24.731	Tomato	2764
24.84	Tomato	2764
24.999	Tomato	2764
25.191	Tomato	2764
25.474	Tomato	2764
25.506	Tomato	2764
25.546	Tomato	2764
25.689	Tomato	2764
25.788	Tomato	2764
26.16	Tomato	2764
26.231	Tomato	2764
26.836	Tomato	2764
26.9	Tomato	2764
27.29	Tomato	2764
27.338	Tomato	2764
27.365	Tomato	2764
27.498	Tomato	2764
27.514	Tomato	2764
27.647	Tomato	2764
27.835	Tomato	2764
27.836	Tomato	2764
27.917	Tomato	2764
27.947	Tomato	2764
28.052	Tomato	2764
28.547	Tomato	2764
28.59	Tomato	2764
28.745	Tomato	2764
28.777	Tomato	2764
29.015	Tomato	2764
29.024	Tomato	2764
29.144	Tomato	2764
29.163	Tomato	2764
29.254	Tomato	2764
29.259	Tomato	2764
29.311	Tomato	2764
29.417	Tomato	2764
29.474	Tomato	2764
29.785	Tomato	2764
30.119	Tomato	2764
30.161	Tomato	2764
30.284	Tomato	2764
30.292	Tomato	2764
30.336	Tomato	2764
30.506	Tomato	2764
30.541	Tomato	2764
30.604	Tomato	2764
30.783	Tomato	2764
30.791	Tomato	2764
31.034	Tomato	2764
31.103	Tomato	2764
31.164	Tomato	2764
31.206	Tomato	2764
31.365	Tomato	2764
31.528	Tomato	2764
31.595	Tomato	2764
31.668	Tomato	2764
31.988	Tomato	2764
32.119	Tomato	2764
32.144	Tomato	2764
32.154	Tomato	2764
32.206	Tomato	2764
32.381	Tomato	2764
32.534	Tomato	2764
32.701	Tomato	2764
33.182	Tomato	2764
33.191	Tomato	2764
33.321	Tomato	2764
33.527	Tomato	2764
34.093	Tomato	2764
34.32	Tomato	2764
34.456	Tomato	2764
34.49	Tomato	2764
34.569	Tomato	2764
34.728	Tomato	2764
35.143	Tomato	2764
35.249	Tomato	2764
35.275	Tomato	2764
35.303	Tomato	2764
35.49	Tomato	2764
35.614	Tomato	2764
35.648	Tomato	2764
35.918	Tomato	2764
36.067	Tomato	2764
36.44	Tomato	2764
36.796	Tomato	2764
36.803	Tomato	2764
37.28	Tomato	2764
37.297	Tomato	2764
37.538	Tomato	2764
37.693	Tomato	2764
37.735	Tomato	2764
37.859	Tomato	2764
38.204	Tomato	2764
38.365	Tomato	2764
38.441	Tomato	2764
38.501	Tomato	2764
38.667	Tomato	2764
38.889	Tomato	2764
38.964	Tomato	2764
39.042	Tomato	2764
39.236	Tomato	2764
39.506	Tomato	2764
39.635	Tomato	2764
39.697	Tomato	2764
39.797	Tomato	2764
40.243	Tomato	2764
40.541	Tomato	2764
40.806	Tomato	2764
40.895	Tomato	2764
41.029	Tomato	2764
41.047	Tomato	2764
41.293	Tomato	2764
41.295	Tomato	2764
41.37	Tomato	2764
41.859	Tomato	2764
41.902	Tomato	2764
41.904	Tomato	2764
42.17	Tomato	2764
42.502	Tomato	2764
42.706	Tomato	2764
42.861	Tomato	2764
43.149	Tomato	2764
43.694	Tomato	2764
44.159	Tomato	2764
44.485	Tomato	2764
44.71	Tomato	2764
45.249	Tomato	2764
46.115	Tomato	2764
46.128	Tomato	2764
46.152	Tomato	2764
46.161	Tomato	2764
46.35	Tomato	2764
46.846	Tomato	2764
47.179	Tomato	2764
47.507	Tomato	2764
48.541	Tomato	2764
48.938	Tomato	2764
49.214	Tomato	2764
49.359	Tomato	2764
50.066	Tomato	2764
50.143	Tomato	2764
50.168	Tomato	2764
50.348	Tomato	2764
50.406	Tomato	2764
50.608	Tomato	2764
50.744	Tomato	2764
51.407	Tomato	2764
51.536	Tomato	2764
51.805	Tomato	2764
51.976	Tomato	2764
53.512	Tomato	2764
53.629	Tomato	2764
54.429	Tomato	2764
56.322	Tomato	2764
56.328	Tomato	2764
56.735	Tomato	2764
58.084	Tomato	2764
59.548	Tomato	2764
59.978	Tomato	2764
60.004	Tomato	2764
60.143	Tomato	2764
60.422	Tomato	2764
61.213	Tomato	2764
61.352	Tomato	2764
61.522	Tomato	2764
61.963	Tomato	2764
61.997	Tomato	2764
62.852	Tomato	2764
63.143	Tomato	2764
64.618	Tomato	2764
65.648	Tomato	2764
66.98	Tomato	2764
67.379	Tomato	2764
68.208	Tomato	2764
68.461	Tomato	2764
70.076	Tomato	2764
70.172	Tomato	2764
70.329	Tomato	2764
70.528	Tomato	2764
71.029	Tomato	2764
71.161	Tomato	2764
73.969	Tomato	2764
75.01	Tomato	2764
77.166	Tomato	2764
78.061	Tomato	2764
78.53	Tomato	2764
81.145	Tomato	2764
81.596	Tomato	2764
83.58	Tomato	2764
88.748	Tomato	2764
89.244	Tomato	2764
90.084	Tomato	2764
91.146	Tomato	2764
96.334	Tomato	2764
99.024	Tomato	2764
102.076	Tomato	2764
103.281	Tomato	2764
104.079	Tomato	2764
108.546	Tomato	2764
109.651	Tomato	2764
115.87	Tomato	2764
120.023	Tomato	2764
123.497	Tomato	2764
124.541	Tomato	2764
128.845	Tomato	2764
129.067	Tomato	2764
130.679	Tomato	2764
132.331	Tomato	2764
134.85	Tomato	2764
140.671	Tomato	2764
142.897	Tomato	2764
143.178	Tomato	2764
151.506	Tomato	2764
163.426	Tomato	2764
180.369	Tomato	2764
182.823	Tomato	2764
194.792	Tomato	2764
197.261	Tomato	2764
215.046	Tomato	2764
215.46	Tomato	2764
223.087	Tomato	2764
224.262	Tomato	2764
232.859	Tomato	2764
237.867	Tomato	2764
239.003	Tomato	2764
1.666	NFKBIA	2769
3.36	NFKBIA	2769
4.841	NFKBIA	2769
5.796	NFKBIA	2769
6.251	NFKBIA	2769
6.445	NFKBIA	2769
6.929	NFKBIA	2769
7.049	NFKBIA	2769
9.153	NFKBIA	2769
10.096	NFKBIA	2769
10.123	NFKBIA	2769
10.29	NFKBIA	2769
10.601	NFKBIA	2769
10.654	NFKBIA	2769
10.659	NFKBIA	2769
10.892	NFKBIA	2769
10.924	NFKBIA	2769
10.954	NFKBIA	2769
11.754	NFKBIA	2769
11.922	NFKBIA	2769
12.054	NFKBIA	2769
12.133	NFKBIA	2769
12.156	NFKBIA	2769
12.668	NFKBIA	2769
13.082	NFKBIA	2769
13.097	NFKBIA	2769
13.135	NFKBIA	2769
13.357	NFKBIA	2769
13.581	NFKBIA	2769
13.787	NFKBIA	2769
13.794	NFKBIA	2769
13.817	NFKBIA	2769
14.422	NFKBIA	2769
14.702	NFKBIA	2769
14.816	NFKBIA	2769
14.94	NFKBIA	2769
15.107	NFKBIA	2769
15.449	NFKBIA	2769
15.504	NFKBIA	2769
15.625	NFKBIA	2769
15.669	NFKBIA	2769
15.738	NFKBIA	2769
15.902	NFKBIA	2769
16.294	NFKBIA	2769
16.319	NFKBIA	2769
16.578	NFKBIA	2769
16.639	NFKBIA	2769
16.725	NFKBIA	2769
16.803	NFKBIA	2769
17.376	NFKBIA	2769
17.409	NFKBIA	2769
17.624	NFKBIA	2769
17.821	NFKBIA	2769
17.915	NFKBIA	2769
18.398	NFKBIA	2769
18.512	NFKBIA	2769
18.684	NFKBIA	2769
19.178	NFKBIA	2769
19.302	NFKBIA	2769
19.419	NFKBIA	2769
19.468	NFKBIA	2769
19.512	NFKBIA	2769
19.644	NFKBIA	2769
19.708	NFKBIA	2769
19.742	NFKBIA	2769
19.897	NFKBIA	2769
20.282	NFKBIA	2769
20.81	NFKBIA	2769
21.071	NFKBIA	2769
21.392	NFKBIA	2769
21.806	NFKBIA	2769
21.833	NFKBIA	2769
22.002	NFKBIA	2769
22.106	NFKBIA	2769
22.11	NFKBIA	2769
22.221	NFKBIA	2769
22.255	NFKBIA	2769
22.505	NFKBIA	2769
22.542	NFKBIA	2769
22.616	NFKBIA	2769
22.856	NFKBIA	2769
22.884	NFKBIA	2769
22.895	NFKBIA	2769
22.964	NFKBIA	2769
23.143	NFKBIA	2769
23.589	NFKBIA	2769
24.09	NFKBIA	2769
24.449	NFKBIA	2769
24.948	NFKBIA	2769
24.976	NFKBIA	2769
25.242	NFKBIA	2769
25.705	NFKBIA	2769
25.97	NFKBIA	2769
26.148	NFKBIA	2769
26.181	NFKBIA	2769
26.307	NFKBIA	2769
26.449	NFKBIA	2769
26.66	NFKBIA	2769
27.47	NFKBIA	2769
28.323	NFKBIA	2769
28.583	NFKBIA	2769
28.597	NFKBIA	2769
28.758	NFKBIA	2769
28.791	NFKBIA	2769
28.795	NFKBIA	2769
30.118	NFKBIA	2769
30.372	NFKBIA	2769
30.533	NFKBIA	2769
30.828	NFKBIA	2769
31.229	NFKBIA	2769
31.68	NFKBIA	2769
31.685	NFKBIA	2769
31.763	NFKBIA	2769
31.915	NFKBIA	2769
32.032	NFKBIA	2769
32.383	NFKBIA	2769
32.52	NFKBIA	2769
32.707	NFKBIA	2769
32.858	NFKBIA	2769
33.005	NFKBIA	2769
33.122	NFKBIA	2769
33.405	NFKBIA	2769
33.651	NFKBIA	2769
33.952	NFKBIA	2769
34.453	NFKBIA	2769
34.885	NFKBIA	2769
35.234	NFKBIA	2769
35.43	NFKBIA	2769
35.711	NFKBIA	2769
36.311	NFKBIA	2769
37.058	NFKBIA	2769
38.831	NFKBIA	2769
39.538	NFKBIA	2769
40.476	NFKBIA	2769
40.596	NFKBIA	2769
42.867	NFKBIA	2769
43.203	NFKBIA	2769
45.515	NFKBIA	2769
45.658	NFKBIA	2769
45.991	NFKBIA	2769
46.296	NFKBIA	2769
48.337	NFKBIA	2769
48.351	NFKBIA	2769
48.584	NFKBIA	2769
49.485	NFKBIA	2769
51.553	NFKBIA	2769
52.519	NFKBIA	2769
56.103	NFKBIA	2769
63.554	NFKBIA	2769
66.862	NFKBIA	2769
67.013	NFKBIA	2769
78.84	NFKBIA	2769
91.645	NFKBIA	2769
109.843	NFKBIA	2769
9.215	Tomato	2769
9.727	Tomato	2769
10.6	Tomato	2769
11.357	Tomato	2769
12.935	Tomato	2769
13.62	Tomato	2769
13.778	Tomato	2769
13.832	Tomato	2769
13.984	Tomato	2769
15.934	Tomato	2769
15.944	Tomato	2769
16.157	Tomato	2769
17.078	Tomato	2769
17.212	Tomato	2769
17.219	Tomato	2769
17.541	Tomato	2769
17.574	Tomato	2769
17.658	Tomato	2769
17.678	Tomato	2769
17.739	Tomato	2769
17.959	Tomato	2769
18.149	Tomato	2769
18.198	Tomato	2769
18.344	Tomato	2769
18.374	Tomato	2769
18.433	Tomato	2769
18.626	Tomato	2769
18.778	Tomato	2769
18.975	Tomato	2769
19.046	Tomato	2769
19.095	Tomato	2769
19.365	Tomato	2769
19.454	Tomato	2769
19.483	Tomato	2769
19.557	Tomato	2769
19.671	Tomato	2769
19.732	Tomato	2769
19.761	Tomato	2769
19.785	Tomato	2769
19.848	Tomato	2769
19.912	Tomato	2769
19.982	Tomato	2769
20.241	Tomato	2769
20.285	Tomato	2769
20.374	Tomato	2769
20.484	Tomato	2769
20.547	Tomato	2769
20.708	Tomato	2769
20.736	Tomato	2769
20.837	Tomato	2769
21.129	Tomato	2769
21.208	Tomato	2769
21.355	Tomato	2769
21.527	Tomato	2769
21.624	Tomato	2769
21.85	Tomato	2769
22.143	Tomato	2769
22.362	Tomato	2769
22.523	Tomato	2769
22.525	Tomato	2769
22.539	Tomato	2769
22.645	Tomato	2769
22.785	Tomato	2769
22.939	Tomato	2769
23.042	Tomato	2769
23.066	Tomato	2769
23.161	Tomato	2769
23.333	Tomato	2769
23.353	Tomato	2769
23.359	Tomato	2769
23.547	Tomato	2769
23.804	Tomato	2769
24.318	Tomato	2769
24.471	Tomato	2769
24.631	Tomato	2769
24.661	Tomato	2769
24.748	Tomato	2769
24.783	Tomato	2769
24.833	Tomato	2769
24.951	Tomato	2769
25.045	Tomato	2769
25.21	Tomato	2769
25.358	Tomato	2769
25.405	Tomato	2769
25.407	Tomato	2769
25.749	Tomato	2769
25.794	Tomato	2769
26.047	Tomato	2769
26.243	Tomato	2769
26.377	Tomato	2769
26.415	Tomato	2769
26.432	Tomato	2769
26.441	Tomato	2769
26.625	Tomato	2769
26.733	Tomato	2769
26.767	Tomato	2769
26.829	Tomato	2769
26.862	Tomato	2769
27.05	Tomato	2769
27.27	Tomato	2769
27.347	Tomato	2769
27.449	Tomato	2769
27.477	Tomato	2769
27.526	Tomato	2769
27.549	Tomato	2769
27.893	Tomato	2769
27.908	Tomato	2769
27.942	Tomato	2769
28.027	Tomato	2769
28.046	Tomato	2769
28.12	Tomato	2769
28.268	Tomato	2769
28.279	Tomato	2769
28.321	Tomato	2769
28.412	Tomato	2769
28.577	Tomato	2769
28.629	Tomato	2769
28.643	Tomato	2769
28.729	Tomato	2769
28.799	Tomato	2769
28.857	Tomato	2769
28.965	Tomato	2769
29.483	Tomato	2769
29.544	Tomato	2769
29.759	Tomato	2769
29.807	Tomato	2769
29.864	Tomato	2769
30.343	Tomato	2769
30.65	Tomato	2769
30.672	Tomato	2769
30.706	Tomato	2769
30.832	Tomato	2769
30.887	Tomato	2769
30.925	Tomato	2769
31.041	Tomato	2769
31.057	Tomato	2769
31.127	Tomato	2769
31.162	Tomato	2769
31.281	Tomato	2769
31.36	Tomato	2769
31.399	Tomato	2769
31.787	Tomato	2769
31.825	Tomato	2769
31.992	Tomato	2769
32.274	Tomato	2769
32.304	Tomato	2769
32.583	Tomato	2769
32.6	Tomato	2769
32.63	Tomato	2769
32.998	Tomato	2769
33.036	Tomato	2769
33.139	Tomato	2769
33.487	Tomato	2769
33.573	Tomato	2769
33.724	Tomato	2769
33.815	Tomato	2769
33.978	Tomato	2769
33.986	Tomato	2769
34.022	Tomato	2769
34.06	Tomato	2769
34.069	Tomato	2769
34.26	Tomato	2769
34.268	Tomato	2769
34.294	Tomato	2769
34.378	Tomato	2769
34.656	Tomato	2769
34.66	Tomato	2769
34.691	Tomato	2769
34.822	Tomato	2769
35.147	Tomato	2769
35.359	Tomato	2769
35.52	Tomato	2769
35.565	Tomato	2769
36.217	Tomato	2769
36.269	Tomato	2769
36.286	Tomato	2769
36.4	Tomato	2769
36.602	Tomato	2769
36.612	Tomato	2769
36.768	Tomato	2769
36.984	Tomato	2769
37.384	Tomato	2769
37.461	Tomato	2769
37.542	Tomato	2769
37.643	Tomato	2769
37.694	Tomato	2769
37.728	Tomato	2769
37.748	Tomato	2769
37.772	Tomato	2769
37.827	Tomato	2769
37.857	Tomato	2769
37.858	Tomato	2769
37.905	Tomato	2769
38.171	Tomato	2769
38.403	Tomato	2769
38.8	Tomato	2769
38.804	Tomato	2769
38.914	Tomato	2769
39.041	Tomato	2769
39.072	Tomato	2769
39.19	Tomato	2769
39.266	Tomato	2769
39.408	Tomato	2769
39.467	Tomato	2769
39.496	Tomato	2769
39.541	Tomato	2769
39.66	Tomato	2769
39.956	Tomato	2769
40.102	Tomato	2769
40.11	Tomato	2769
40.155	Tomato	2769
40.213	Tomato	2769
40.274	Tomato	2769
40.305	Tomato	2769
40.344	Tomato	2769
40.352	Tomato	2769
40.403	Tomato	2769
40.42	Tomato	2769
40.495	Tomato	2769
40.509	Tomato	2769
40.536	Tomato	2769
41.18	Tomato	2769
41.191	Tomato	2769
41.271	Tomato	2769
41.376	Tomato	2769
41.393	Tomato	2769
41.506	Tomato	2769
41.531	Tomato	2769
41.619	Tomato	2769
41.81	Tomato	2769
41.967	Tomato	2769
42.206	Tomato	2769
42.362	Tomato	2769
42.38	Tomato	2769
42.584	Tomato	2769
42.646	Tomato	2769
42.652	Tomato	2769
42.687	Tomato	2769
43.032	Tomato	2769
43.041	Tomato	2769
43.129	Tomato	2769
43.384	Tomato	2769
43.408	Tomato	2769
43.641	Tomato	2769
43.764	Tomato	2769
44.141	Tomato	2769
44.209	Tomato	2769
44.294	Tomato	2769
44.333	Tomato	2769
44.519	Tomato	2769
44.557	Tomato	2769
44.694	Tomato	2769
44.703	Tomato	2769
44.751	Tomato	2769
44.923	Tomato	2769
45.057	Tomato	2769
45.554	Tomato	2769
45.588	Tomato	2769
45.619	Tomato	2769
45.733	Tomato	2769
45.777	Tomato	2769
45.897	Tomato	2769
46.547	Tomato	2769
46.596	Tomato	2769
46.765	Tomato	2769
46.801	Tomato	2769
46.898	Tomato	2769
46.984	Tomato	2769
47.204	Tomato	2769
47.221	Tomato	2769
47.299	Tomato	2769
47.308	Tomato	2769
47.395	Tomato	2769
47.583	Tomato	2769
47.701	Tomato	2769
48.032	Tomato	2769
48.057	Tomato	2769
48.093	Tomato	2769
48.392	Tomato	2769
48.558	Tomato	2769
48.608	Tomato	2769
48.949	Tomato	2769
49.64	Tomato	2769
49.74	Tomato	2769
49.887	Tomato	2769
50.108	Tomato	2769
50.419	Tomato	2769
50.659	Tomato	2769
50.803	Tomato	2769
51.255	Tomato	2769
51.283	Tomato	2769
51.314	Tomato	2769
51.432	Tomato	2769
51.439	Tomato	2769
51.686	Tomato	2769
51.803	Tomato	2769
51.925	Tomato	2769
52.031	Tomato	2769
52.044	Tomato	2769
52.541	Tomato	2769
52.712	Tomato	2769
52.879	Tomato	2769
53.212	Tomato	2769
53.248	Tomato	2769
53.278	Tomato	2769
53.44	Tomato	2769
53.451	Tomato	2769
53.521	Tomato	2769
53.548	Tomato	2769
53.826	Tomato	2769
54.025	Tomato	2769
54.175	Tomato	2769
54.33	Tomato	2769
54.704	Tomato	2769
55.143	Tomato	2769
55.156	Tomato	2769
55.323	Tomato	2769
55.34	Tomato	2769
55.41	Tomato	2769
55.416	Tomato	2769
55.622	Tomato	2769
55.626	Tomato	2769
55.896	Tomato	2769
56.093	Tomato	2769
56.305	Tomato	2769
56.335	Tomato	2769
56.5	Tomato	2769
57.087	Tomato	2769
57.259	Tomato	2769
57.3	Tomato	2769
58.057	Tomato	2769
58.094	Tomato	2769
58.231	Tomato	2769
58.268	Tomato	2769
58.398	Tomato	2769
58.445	Tomato	2769
58.46	Tomato	2769
58.535	Tomato	2769
58.546	Tomato	2769
58.662	Tomato	2769
59.055	Tomato	2769
59.065	Tomato	2769
59.376	Tomato	2769
59.638	Tomato	2769
60.391	Tomato	2769
60.428	Tomato	2769
60.456	Tomato	2769
60.521	Tomato	2769
60.579	Tomato	2769
60.58	Tomato	2769
60.715	Tomato	2769
61.025	Tomato	2769
61.177	Tomato	2769
61.347	Tomato	2769
61.533	Tomato	2769
61.678	Tomato	2769
62.247	Tomato	2769
62.334	Tomato	2769
62.605	Tomato	2769
62.891	Tomato	2769
62.964	Tomato	2769
63.084	Tomato	2769
63.118	Tomato	2769
63.212	Tomato	2769
63.276	Tomato	2769
63.285	Tomato	2769
63.384	Tomato	2769
63.451	Tomato	2769
63.83	Tomato	2769
64.231	Tomato	2769
64.328	Tomato	2769
64.466	Tomato	2769
64.941	Tomato	2769
65.051	Tomato	2769
65.145	Tomato	2769
65.364	Tomato	2769
65.572	Tomato	2769
65.863	Tomato	2769
66.088	Tomato	2769
66.236	Tomato	2769
66.661	Tomato	2769
67.494	Tomato	2769
67.922	Tomato	2769
68.061	Tomato	2769
68.181	Tomato	2769
68.289	Tomato	2769
68.361	Tomato	2769
69.282	Tomato	2769
69.428	Tomato	2769
70.242	Tomato	2769
70.759	Tomato	2769
71.117	Tomato	2769
71.372	Tomato	2769
72.226	Tomato	2769
73.051	Tomato	2769
73.501	Tomato	2769
74.171	Tomato	2769
75.665	Tomato	2769
76.041	Tomato	2769
77.05	Tomato	2769
77.118	Tomato	2769
77.316	Tomato	2769
77.396	Tomato	2769
77.399	Tomato	2769
79.123	Tomato	2769
79.226	Tomato	2769
79.544	Tomato	2769
79.715	Tomato	2769
79.808	Tomato	2769
80.013	Tomato	2769
82.407	Tomato	2769
82.959	Tomato	2769
83.546	Tomato	2769
85.234	Tomato	2769
85.374	Tomato	2769
85.459	Tomato	2769
86.155	Tomato	2769
87.404	Tomato	2769
87.832	Tomato	2769
88.34	Tomato	2769
88.839	Tomato	2769
89.253	Tomato	2769
89.612	Tomato	2769
90.035	Tomato	2769
90.612	Tomato	2769
90.768	Tomato	2769
91.003	Tomato	2769
91.05	Tomato	2769
91.938	Tomato	2769
93.951	Tomato	2769
93.961	Tomato	2769
96.387	Tomato	2769
96.881	Tomato	2769
97.053	Tomato	2769
[truncated: 1,628 more rows]

## Sheet: Fig2cd
Fig. 2c: GFP/CFP dotplot				Fig. 2d: Astrocyte subpopulations
GFP intensity	CFP intensity	Subpopulation		Experiment	% STAT3+ cells	% NF-kB+ cells	% STAT3+/NF-kB+ cells
29.6643	34.313	NF-kB		1	22.3684	19.9248	57.7068
25.452	38.585	NF-kB		2	25.1376	16.6972	58.1651
29.2517	41.9087	NF-kB		3	45.4545	26.3636	28.1818
18.306	41.967	NF-kB		4	33.9726	27.3973	38.6301
33.452	44.339	NF-kB		Average %	31.7333	22.5957	45.671
27.8977	44.6903	NF-kB
26.0693	45.1973	NF-kB
14.565	45.925	NF-kB
25.3397	46.9553	NF-kB
19.7463	47.134	NF-kB
31.6317	48.7013	NF-kB
33.6693	48.7547	NF-kB
7.099	50.308	NF-kB
22.587	50.916	NF-kB
11.277	51.675	NF-kB
23.668	53.758	NF-kB
13.9053	54.5513	NF-kB
21.2853	54.6903	NF-kB
22.251	55.061	NF-kB
13.7023	55.4533	NF-kB
19.056	56.1677	NF-kB
29.069	56.914	NF-kB
17.219	56.9677	NF-kB
28.916	61.2763	NF-kB
22.9483	62.256	NF-kB
15.756	62.293	NF-kB
20.677	62.885	NF-kB
26.5687	63.1933	NF-kB
26.5927	63.4627	NF-kB
19.6403	63.8473	NF-kB
31.0353	64.4537	NF-kB
29.541	66.6923	NF-kB
27.428	66.9553	NF-kB
17.8547	69.5823	NF-kB
20.0613	70.8853	NF-kB
33.342	71.574	NF-kB
25.0727	72.0873	NF-kB
18.1007	72.6913	NF-kB
18.943	72.973	NF-kB
15.4293	74.9137	NF-kB
11.545	76.3883	NF-kB
13.4763	76.8343	NF-kB
31.779	77.7953	NF-kB
8.523	80.072	NF-kB
14.0753	80.7727	NF-kB
17.8593	84.8967	NF-kB
11.9697	85.3233	NF-kB
26.054	85.426	NF-kB
24.361	85.461	NF-kB
25.792	87.099	NF-kB
27.368	88.8503	NF-kB
29.512	89.374	NF-kB
31.3577	91.1683	NF-kB
10.425	92.254	NF-kB
21.9253	93.838	NF-kB
5.32	97.814	NF-kB
28.5757	98.4633	NF-kB
13.6267	99.1203	NF-kB
33.3637	101.848	NF-kB
25.537	103.512	NF-kB
22.2527	103.77	NF-kB
12.571	104.063	NF-kB
24.0947	105.869	NF-kB
25.8983	106.94	NF-kB
17.1863	108.628	NF-kB
27.4003	109.517	NF-kB
18.917	110.85	NF-kB
31.7843	114.119	NF-kB
19.698	115.471	NF-kB
22.6287	116.597	NF-kB
31.325	117.508	NF-kB
16.534	118.286	NF-kB
32.6887	119.055	NF-kB
15.7903	120.039	NF-kB
24.2073	121.168	NF-kB
25.067	121.873	NF-kB
17.698	126.838	NF-kB
28.265	134.679	NF-kB
26.253	135.864	NF-kB
32.849	137.592	NF-kB
26.528	138.226	NF-kB
7.077	144.635	NF-kB
30.6337	146.034	NF-kB
16.6073	146.795	NF-kB
22.873	146.818	NF-kB
27.754	152.303	NF-kB
25.2103	157.816	NF-kB
22.3167	165.671	NF-kB
28.972	169.643	NF-kB
27.564	173.333	NF-kB
31.814	186.792	NF-kB
56.5817	0	STAT3
41.361	0.038	STAT3
62.5403	0.489	STAT3
73.9257	0.997667	STAT3
36.868	1.113	STAT3
47.1343	1.421	STAT3
36.1063	2.284	STAT3
57.56	3.153	STAT3
93.664	3.448	STAT3
114.863	3.69933	STAT3
43.9213	4.45733	STAT3
47.5843	4.476	STAT3
53.87	4.778	STAT3
50.5507	4.93133	STAT3
72.6523	5.37033	STAT3
61.5983	5.69633	STAT3
61.5097	5.75133	STAT3
41.1433	5.79167	STAT3
37.1427	6.17933	STAT3
41.3633	6.25633	STAT3
51.9873	6.42433	STAT3
34.5687	6.51333	STAT3
44.133	6.922	STAT3
38.879	7.374	STAT3
40.7653	7.986	STAT3
39.1103	8.77867	STAT3
59.8443	8.839	STAT3
93.432	9.355	STAT3
84.9343	9.45033	STAT3
47.5163	9.94	STAT3
56.257	10.252	STAT3
88.5457	10.4853	STAT3
35.607	10.566	STAT3
61.3367	10.6673	STAT3
63.7093	10.8963	STAT3
60.7223	11.262	STAT3
42.653	11.359	STAT3
38.7723	11.7853	STAT3
81.107	12.15	STAT3
40.563	12.24	STAT3
44.138	12.25	STAT3
51.8587	12.3283	STAT3
62.724	12.438	STAT3
79.7683	13.1713	STAT3
60.6547	13.7453	STAT3
52.497	14.029	STAT3
35.889	14.3757	STAT3
42.8537	14.6403	STAT3
74.7487	14.7953	STAT3
54.717	15.2373	STAT3
80.009	15.275	STAT3
36.474	15.4267	STAT3
53.469	15.6313	STAT3
46.3423	15.9553	STAT3
51.2527	16.3893	STAT3
87.8723	16.8453	STAT3
59.826	17.247	STAT3
60.0233	17.9427	STAT3
58.7757	17.9863	STAT3
75.548	18.008	STAT3
69.8663	18.5383	STAT3
50.1163	19.0377	STAT3
41.4217	19.1873	STAT3
72.1043	19.2253	STAT3
47.279	19.4753	STAT3
52.8793	19.6333	STAT3
55.563	19.733	STAT3
71.699	20.04	STAT3
44.621	20.463	STAT3
50.5257	20.4873	STAT3
38.0407	20.7233	STAT3
37.7	20.875	STAT3
61.2353	21.0417	STAT3
44.512	21.2643	STAT3
61.853	21.2993	STAT3
69.909	21.4433	STAT3
65.3333	21.453	STAT3
53.133	21.727	STAT3
61.983	21.8947	STAT3
61.778	21.957	STAT3
57.01	22.241	STAT3
43.7473	22.2727	STAT3
34.066	22.341	STAT3
57.3527	22.4563	STAT3
69.425	22.528	STAT3
56.701	23.286	STAT3
53.0033	23.5917	STAT3
44.5253	23.6783	STAT3
49.141	24.0213	STAT3
62.6443	24.17	STAT3
40.305	24.518	STAT3
81.5583	24.5263	STAT3
63.6017	24.6157	STAT3
45.7027	24.8403	STAT3
47.5943	24.8417	STAT3
43.5503	25.5717	STAT3
44.5	26.034	STAT3
55.56	26.2653	STAT3
37.8093	26.4597	STAT3
63.2857	26.5963	STAT3
34.3313	26.8807	STAT3
53.3993	26.8857	STAT3
42.8523	27.0237	STAT3
53.44	27.05	STAT3
70.4537	27.3353	STAT3
66.6883	27.63	STAT3
37.8833	27.7587	STAT3
61.217	27.7967	STAT3
53.973	27.798	STAT3
35.856	28.0133	STAT3
108.648	28.233	STAT3
64.208	28.2753	STAT3
50.688	28.784	STAT3
41.567	29.14	STAT3
57.1967	29.1983	STAT3
46.7883	29.236	STAT3
52.5953	29.4717	STAT3
65.416	30.2603	STAT3
64.7533	30.3747	STAT3
47.41	30.413	STAT3
42.76	30.7233	STAT3
51.501	31.059	STAT3
51.271	31.0633	STAT3
46.099	31.121	STAT3
54.5037	31.3413	STAT3
87.3357	31.4233	STAT3
67.113	31.6233	STAT3
65.5227	31.6397	STAT3
56.656	31.7603	STAT3
60.308	32.0453	STAT3
58.489	32.1533	STAT3
58.6827	32.2883	STAT3
65.507	32.3933	STAT3
60.138	32.5093	STAT3
40.3413	32.996	STAT3
44.013	33.074	STAT3
35.7193	33.9517	STAT3
92.6937	34.0627	Double
40.869	34.199	Double
53.368	34.399	Double
66.583	34.601	Double
43.6587	34.8073	Double
46.6627	35.1103	Double
140.859	35.182	Double
42.622	35.4593	Double
90.999	35.69	Double
89.786	35.7123	Double
71.55	36.1373	Double
39.592	36.1783	Double
49.395	36.653	Double
43.412	37.1123	Double
41.7053	38.0747	Double
66.7697	38.1457	Double
55.0773	38.4063	Double
40.1483	38.6117	Double
39.242	38.6743	Double
35.6523	38.7123	Double
66.235	38.7393	Double
81.1607	38.7917	Double
53.953	38.8113	Double
45.659	39.158	Double
39.6473	39.946	Double
62.7527	40.0323	Double
48.4257	40.1843	Double
36.446	40.226	Double
53.4893	40.238	Double
37.751	40.785	Double
61.814	41.0293	Double
57.442	41.6533	Double
34.4003	42.5617	Double
46.8537	43.0483	Double
42.316	44.1993	Double
53.777	44.8173	Double
45.616	45.2443	Double
37.8147	45.2463	Double
97.885	45.9263	Double
68.174	46.0733	Double
66.4857	46.2137	Double
49.2513	46.2317	Double
39.9173	46.5437	Double
35.5047	46.6933	Double
57.2627	46.7883	Double
53.175	46.9	Double
71.297	46.924	Double
53.4747	47.1173	Double
49.489	47.22	Double
36.356	47.3253	Double
95.6213	48.6127	Double
50.625	48.9173	Double
88.754	50.2003	Double
70.457	50.6123	Double
115.805	51.0623	Double
67.037	51.2403	Double
45.2633	51.531	Double
69.0377	52.3077	Double
48.7497	53.3543	Double
65.6977	53.7413	Double
71.021	53.8453	Double
61.497	54.7193	Double
91.227	54.865	Double
50.802	54.91	Double
103.956	55.075	Double
43.3013	55.2097	Double
39.9453	55.2117	Double
76.7913	55.259	Double
61.2157	55.7743	Double
39.3893	56.3103	Double
57.671	56.7793	Double
68.9117	56.8523	Double
94.693	57.6773	Double
36.758	57.76	Double
60.2443	58.523	Double
44.319	58.6853	Double
50.8753	59.9217	Double
70.2887	60.8673	Double
106.564	60.887	Double
80.2657	61.0373	Double
62.2277	61.3853	Double
70.8617	61.5113	Double
38.028	61.6347	Double
42.0197	62.7563	Double
74.851	63.5993	Double
37.0533	64.8613	Double
56.0643	64.8953	Double
69.191	65.763	Double
55.592	65.7983	Double
34.545	66.028	Double
59.043	66.0503	Double
53.962	66.0897	Double
70.363	66.528	Double
83.267	67.6563	Double
52.609	67.96	Double
92.2127	68.0953	Double
53.967	69.573	Double
42.594	69.734	Double
36.128	69.9973	Double
82.755	70.5323	Double
43.3273	70.5363	Double
102.803	70.7197	Double
96.2563	70.8633	Double
80.0813	72.3003	Double
43.549	72.348	Double
45.9267	72.7893	Double
68.906	73.007	Double
90.361	73.4297	Double
49.3077	74.1507	Double
46.129	74.3843	Double
65.136	75.164	Double
34.714	75.5773	Double
43.0603	75.586	Double
82.1837	75.7543	Double
53.0907	76.0953	Double
46.4457	76.6163	Double
83.9737	76.6397	Double
50.015	77.3263	Double
66.2773	77.3533	Double
57.8553	77.43	Double
43.4807	77.8837	Double
34.9077	77.9033	Double
45.6577	77.9823	Double
47.5007	78.1417	Double
66.843	78.353	Double
63.282	79.1	Double
67.8947	80.0983	Double
41.4757	80.4153	Double
58.843	81.1963	Double
44.0973	82.1973	Double
75.1857	82.3243	Double
53.4677	82.6793	Double
45.441	82.903	Double
91.2247	83.4843	Double
37.4647	84.3773	Double
74.9963	85.173	Double
104.427	85.2193	Double
57.807	86.254	Double
92.0897	86.8473	Double
35.686	90.0977	Double
67.559	90.4343	Double
34.7263	90.7597	Double
59.9677	91.0923	Double
39.5057	91.3907	Double
35.7123	91.9437	Double
50.519	92.322	Double
67.2967	92.5243	Double
81.6527	92.5293	Double
64.9977	92.8023	Double
39.737	93.201	Double
59.9477	93.8597	Double
49.03	94.3583	Double
65.4307	95.0527	Double
44.1943	95.0567	Double
65.478	95.1307	Double
47.6133	95.211	Double
124.598	95.2643	Double
39.868	95.455	Double
87.5983	95.6857	Double
36.54	96.1563	Double
58.1263	96.3133	Double
120.583	97.0467	Double
38.7977	97.9443	Double
60.6177	98.1653	Double
45.2187	98.5093	Double
67.727	98.6217	Double
50.2107	98.7793	Double
52.3503	99.1297	Double
48.74	99.259	Double
41.3797	99.3773	Double
136.137	99.5923	Double
77.1827	99.7177	Double
71.537	99.7603	Double
59.365	99.979	Double
43.3713	100.156	Double
137.927	100.294	Double
35.682	100.401	Double
61.268	100.902	Double
86.405	101.545	Double
54.96	101.803	Double
47.486	102.114	Double
55.764	102.985	Double
76.872	103.269	Double
56.2583	103.342	Double
66.5287	103.947	Double
52.989	104.791	Double
48.8177	104.874	Double
52.3127	105.718	Double
39.526	107.487	Double
71.941	107.666	Double
64.0577	108.974	Double
95.2203	108.988	Double
55.015	109.313	Double
47.667	109.575	Double
43.196	110.926	Double
59.808	112.345	Double
72.584	113.452	Double
100.362	114.292	Double
35.1357	115.396	Double
96.901	115.953	Double
47.7007	116.063	Double
47.562	116.925	Double
77.859	117.093	Double
52.8097	117.82	Double
46.806	118.287	Double
41.025	119.922	Double
89.8417	119.934	Double
117.499	120.548	Double
34.545	120.678	Double
48.1997	120.777	Double
104.072	123.307	Double
53.5473	123.618	Double
69.221	124.459	Double
93.8077	124.77	Double
62.6817	125.98	Double
47.553	126.817	Double
114.949	127.367	Double
59.6757	129.185	Double
39.859	130.495	Double
53.79	130.776	Double
70.49	131.171	Double
64.932	131.894	Double
45.9397	132.079	Double
38.447	132.237	Double
42.3393	133.027	Double
67.246	133.213	Double
67.9907	133.247	Double
91.1257	133.305	Double
82.98	134.304	Double
34.824	135.306	Double
40.878	135.571	Double
61.262	135.877	Double
93.2	135.886	Double
65.6103	136.007	Double
56.1173	136.422	Double
93.885	137.903	Double
63.213	138.269	Double
64.29	139.382	Double
67.338	139.706	Double
52.207	141.531	Double
52.2097	141.662	Double
89.1287	142.515	Double
53.625	142.541	Double
81.106	143.719	Double
43.845	144.54	Double
47.497	144.76	Double
37.3823	145.956	Double
74.766	146.335	Double
69.802	146.927	Double
39.9577	147.773	Double
67.1947	148.084	Double
127.184	148.257	Double
72.2037	148.474	Double
77.6157	149.958	Double
103.464	150.056	Double
53.3493	150.071	Double
98.7353	151.602	Double
40.4357	152.323	Double
77.036	152.584	Double
88.7953	153.397	Double
47.39	154.211	Double
35.6617	154.391	Double
46.876	154.497	Double
53.1197	154.804	Double
105.999	155.507	Double
35.892	156.099	Double
92.8003	156.991	Double
145.565	157.138	Double
35.376	157.153	Double
102.164	157.929	Double
107.938	158.076	Double
84.245	159.521	Double
60.7337	159.666	Double
67.3537	160.402	Double
165.257	161.415	Double
59.511	162.216	Double
37.6587	163.591	Double
68.3513	164.239	Double
60.9427	164.526	Double
68.693	164.984	Double
144.633	165.028	Double
49.415	165.243	Double
50.69	165.753	Double
111.145	165.926	Double
46.0157	167.438	Double
72.4067	168.126	Double
58.0093	168.632	Double
78.445	169.328	Double
77.1957	169.991	Double
76.851	170.068	Double
66.123	170.122	Double
121.425	170.563	Double
87.3767	172.925	Double
57.73	173.897	Double
95.6567	174.443	Double
175.01	174.669	Double
102.423	175.548	Double
63.2933	176.955	Double
47.629	177.887	Double
151.26	178.356	Double
53.077	178.537	Double
51.954	178.585	Double
54.6817	179.052	Double
57.67	179.584	Double
77.6377	180.596	Double
81.548	180.949	Double
116.712	181.157	Double
81.4407	181.228	Double
84.718	184.522	Double
95.5487	184.743	Double
127.549	185.919	Double
135.621	186.409	Double
52.3997	186.52	Double
54.496	187.49	Double
71.2853	189.416	Double
98.06	191.387	Double
65.9767	197.786	Double
26.6443	0	Non-fluo
26.3603	0.526667	Non-fluo
19.827	3.618	Non-fluo
24.9733	3.845	Non-fluo
22.5843	3.95033	Non-fluo
33.1427	4.49833	Non-fluo
31.9103	4.68533	Non-fluo
31.8287	5.05267	Non-fluo
29.2627	5.15367	Non-fluo
30.0683	5.77467	Non-fluo
19.4573	5.90467	Non-fluo
29.6153	6.07633	Non-fluo
22.7323	7.58933	Non-fluo
30.2217	7.93833	Non-fluo
29.6407	9.05967	Non-fluo
20.0863	9.32767	Non-fluo
27.132	17.1727	Non-fluo
30.6467	17.2723	Non-fluo
32.8327	21.5237	Non-fluo
10.2843	23.435	Non-fluo
29.0793	23.4447	Non-fluo
29.4783	25.6247	Non-fluo
32.4797	26.1763	Non-fluo
21.4013	26.4457	Non-fluo
33.344	26.492	Non-fluo
32.2903	28.0653	Non-fluo
31.538	28.362	Non-fluo
21.176	29.6427	Non-fluo
19.569	31.9467	Non-fluo
29.177	32.162	Non-fluo
32.934	33.432	Non-fluo

## Sheet: Fig2fg
Fig. 2f: PPGK-GFP vs PPGK-Tomato				Fig. 2g: Proportion of co-expressing cells
GFP intensity	Tomato intensity	Subpopulation		Mouse #	nbr GFP+ cells	nbr Tomato+ cells	nbr GFP+/Tomato+ cells
65.085	36.882	Double		5787	22	9	253
125.751	36.248	Double		5796	39	2	305
69.565	36.811	Double		5783	10	7	337
88.021	38.533	Double		5785	28	2	468
93.107	56.169	Double		5780	10	1	259
193.217	190.032	Double		5765	25	0	250
93.882	53.544	Double		Total	134	21	1872
191.523	193.437	Double		Percentage	6.61075	1.03601	92.3532
149.014	175.673	Double
73.919	53.954	Double
119.313	171.807	Double
129.805	56.741	Double
119.317	54.619	Double
106.311	64.648	Double
109.004	55.643	Double
117.663	77.275	Double
98.948	58.483	Double
99.735	48.832	Double
89.215	77.497	Double
106.88	82.398	Double
121.035	84.783	Double
71.024	47.935	Double
89.848	56.096	Double
111.675	138.056	Double
96.959	80.432	Double
69.264	51.138	Double
104.626	65.047	Double
101.077	56.591	Double
84.453	40.398	Double
74.207	52.751	Double
73.871	55.91	Double
70.568	40.684	Double
63.274	47.371	Double
90.606	68.073	Double
65.462	35.993	Double
128.348	195.935	Double
134.82	112.206	Double
141.884	163.887	Double
131.327	95.787	Double
117.344	89.356	Double
106.061	86.744	Double
184.962	75.918	Double
87.575	79.992	Double
105.466	90.144	Double
126.008	100.109	Double
115.163	68.9	Double
184.45	102.091	Double
118.605	125.887	Double
130.341	201.964	Double
102.235	74.716	Double
77.858	38.297	Double
112.761	42.886	Double
86.89	44.13	Double
104.623	51.619	Double
88.478	66.174	Double
104.286	59.826	Double
176.735	110.817	Double
91.245	86.166	Double
75.947	39.419	Double
135.211	89.849	Double
140.16	182.027	Double
131.296	79.513	Double
92.865	62.823	Double
109.648	39.14	Double
94.358	95.995	Double
98.213	88.499	Double
154.012	59.695	Double
113.384	62.457	Double
195.06	193.447	Double
127.211	77.115	Double
97.014	63.031	Double
122.919	91.158	Double
115.281	99.568	Double
144.372	101.33	Double
116.069	70.668	Double
142.753	133.592	Double
66.786	41.257	Double
119.512	79.694	Double
101.951	48.346	Double
110.276	54.623	Double
180.717	159.244	Double
55.974	83.412	Double
95.073	99.278	Double
58.683	104.215	Double
190.227	192.799	Double
126.131	139.661	Double
120.225	124.527	Double
96.135	99.208	Double
103.27	130.245	Double
126.512	81.19	Double
56.317	35.578	Double
110.736	39.003	Double
200.35	173.501	Double
158.753	122.121	Double
178.226	180.344	Double
190.373	176.075	Double
109.139	77.766	Double
211.719	189.963	Double
193.58	126.95	Double
128.335	68.596	Double
106.204	108.023	Double
167.032	125.998	Double
129.985	82.904	Double
163.323	140.637	Double
171.436	164.991	Double
192.291	196.569	Double
187.623	155.334	Double
119.497	72.349	Double
129.008	85.945	Double
113.679	119.214	Double
91.343	58.938	Double
160.486	218.479	Double
121.095	113.063	Double
218.321	209.316	Double
131.063	117.737	Double
77.56	69.88	Double
59.459	41.092	Double
83.481	56.048	Double
157.855	98.47	Double
147.213	146.199	Double
100.861	209.03	Double
202.16	236.732	Double
76.86	94.664	Double
94.968	162.966	Double
72.435	52.141	Double
68.665	55.571	Double
89.261	42.002	Double
182.712	191.325	Double
90.048	47.104	Double
93.956	166.446	Double
154.923	179.857	Double
63.577	76.238	Double
140.821	192.029	Double
118.184	172.638	Double
200.508	218.112	Double
158.709	180.976	Double
46.485	65.342	Double
125.52	154.763	Double
155.465	202.829	Double
163.941	144.389	Double
79.847	93.725	Double
132.802	114.054	Double
162.809	216.897	Double
92.26	85.596	Double
104.728	192.344	Double
113.518	183.721	Double
181.56	217.636	Double
147.121	179.334	Double
132.424	158.268	Double
110.717	136.942	Double
121.125	174.948	Double
48.416	76.055	Double
141.275	118.273	Double
99.083	162.939	Double
187.492	182.856	Double
153.54	139.52	Double
65	89.776	Double
88.684	75.282	Double
111.46	77.831	Double
83.545	144.95	Double
45.479	55.825	Double
177.345	194.427	Double
148.914	178.295	Double
203.613	217.042	Double
104.164	144.576	Double
168.795	187.097	Double
119.635	182.585	Double
78.846	89.664	Double
107.41	127.143	Double
104.418	154.065	Double
104.293	179.434	Double
102.939	100.255	Double
104	106.575	Double
116.023	190.729	Double
72.524	154.357	Double
155.102	199.505	Double
108.068	183.242	Double
87.942	122.315	Double
40.204	71.499	Double
132.204	202.922	Double
130.095	224.126	Double
126.371	162.099	Double
71.029	73.118	Double
93.528	111.557	Double
76.266	44.183	Double
79.339	106.453	Double
74.18	97.77	Double
57.701	123.246	Double
108.612	87.222	Double
119.825	139.003	Double
64.5	122.515	Double
47.372	70.851	Double
88.108	162.411	Double
113.999	179.347	Double
100.222	178.212	Double
120.074	117.832	Double
106.648	183.077	Double
81.231	129.705	Double
115.853	168.324	Double
119.335	140.889	Double
109.153	140.505	Double
85.436	82.577	Double
104.334	114.159	Double
73.921	50.535	Double
100.309	82.425	Double
92.575	67.575	Double
76.691	45.955	Double
91.268	90.106	Double
119.997	141.394	Double
83.533	113.835	Double
100.991	79.379	Double
119.163	91.214	Double
107.15	138.404	Double
170.786	201.717	Double
130.878	120.541	Double
92.421	194.389	Double
117.896	119.3	Double
111.206	48.669	Double
73.677	71.389	Double
94.135	59.694	Double
72.914	103.003	Double
61.791	66.58	Double
59.542	58.073	Double
65.014	62.699	Double
81.234	42.667	Double
72.804	36.998	Double
57.121	61.616	Double
63.74	101.769	Double
152.977	203.969	Double
154.289	215.188	Double
74.259	157.539	Double
102.819	161.751	Double
83.466	200.723	Double
83.26	72.991	Double
109.406	203.362	Double
73.635	44.558	Double
56.342	65.875	Double
84.742	92.987	Double
49.932	50.425	Double
102.332	148.036	Double
91.923	122.991	Double
102.506	172.377	Double
128.901	165.112	Double
117.388	169.835	Double
127.959	162.632	Double
90.216	178.331	Double
51.466	40.951	Double
129.484	182.54	Double
90.77	92.74	Double
93.815	147.844	Double
100.452	177.892	Double
122.983	156.817	Double
111.384	202.42	Double
145.565	182.613	Double
153.755	137.964	Double
100.847	89.802	Double
103.424	91.955	Double
93.052	57.667	Double
115.295	78.502	Double
105.654	77.733	Double
144.843	134.55	Double
104.427	46.448	Double
140.7	107.617	Double
94.364	125.906	Double
190.764	194.379	Double
82.881	53.423	Double
144.36	46.392	Double
163.238	114.486	Double
111.806	75.427	Double
69.228	49.104	Double
64.863	100.58	Double
137.562	148.044	Double
195.674	178.23	Double
189.335	185.85	Double
155.357	142.466	Double
111.719	73.175	Double
105.506	61.176	Double
162.74	109.378	Double
96.46	84.398	Double
136.235	163.184	Double
156.336	104.319	Double
193.525	219.111	Double
198.611	210.086	Double
126.302	194.182	Double
154.071	124.512	Double
180.518	190.734	Double
119.506	99.592	Double
165.172	122.598	Double
163.076	108.257	Double
116.613	81.027	Double
84.824	39.51	Double
111.306	110.462	Double
157.709	109.735	Double
114.232	77.116	Double
127.437	120.103	Double
110.12	61.501	Double
111.62	82.103	Double
78.078	47.928	Double
128.626	72.195	Double
61.545	39.454	Double
41.731	41.772	Double
60.426	45.766	Double
74.078	49.153	Double
74.16	45.442	Double
81.724	36.081	Double
106.601	54.886	Double
77.274	65.023	Double
93.81	65.049	Double
85.853	54.316	Double
127.361	58.281	Double
87.687	62.992	Double
115.781	56.712	Double
68.21	46.247	Double
93.789	45.76	Double
91.392	43.012	Double
93.787	60.599	Double
93.114	65.859	Double
77.133	69.132	Double
122.822	71.096	Double
104.996	50.543	Double
100.42	49.837	Double
94.605	56.837	Double
83.798	60.048	Double
109.515	65.116	Double
74.614	83.606	Double
127.884	94.134	Double
135.41	59.836	Double
119.732	56.228	Double
123.837	53.942	Double
130.1	78.898	Double
151.083	129.537	Double
121.179	65.36	Double
88.97	53.97	Double
93.503	47.863	Double
93.291	37.155	Double
156.65	130.329	Double
170.669	140.987	Double
94.674	61.292	Double
81.175	63.459	Double
119.04	100.451	Double
119.561	89.355	Double
113.763	88.189	Double
188.358	125.653	Double
134.512	144.169	Double
151.647	169.711	Double
138.758	68.75	Double
115.456	91.375	Double
105.081	98.179	Double
120.183	99.796	Double
119.97	125.954	Double
108.942	82.879	Double
141.807	141.331	Double
117.614	80.385	Double
113.835	104.958	Double
123.722	99.89	Double
117.298	49.488	Double
118.256	70.609	Double
126.065	73.736	Double
112.135	85.641	Double
99.044	70.388	Double
94.191	82.51	Double
88.255	44.909	Double
98.388	55.21	Double
79.361	68.625	Double
88.972	71.426	Double
88.353	60.777	Double
84.775	53.972	Double
111.768	58.188	Double
78.241	50.054	Double
102.833	62.828	Double
84.209	74.601	Double
81.366	55	Double
103.998	73.261	Double
97.598	54.263	Double
89.901	49.726	Double
136.468	36.438	Double
155.738	74.671	Double
92.409	101.566	Double
115.789	128.3	Double
106.666	77.046	Double
104.793	64.09	Double
111.819	51.476	Double
109.821	85.562	Double
112.906	73.894	Double
110.516	81.455	Double
119.067	81.219	Double
107.512	64.132	Double
114.562	60.773	Double
105.927	70.719	Double
107.151	60.157	Double
79.31	49.254	Double
117.432	50.347	Double
73.213	56.396	Double
109.326	59.908	Double
97.19	41.175	Double
114.076	59.262	Double
77.015	54.26	Double
83.298	57.681	Double
66.343	59.361	Double
62.892	62.534	Double
46.555	49.6	Double
58.862	76.697	Double
75.474	58.784	Double
152.839	88.369	Double
107.676	82.979	Double
66.085	39.926	Double
94.121	55.858	Double
86.482	58.807	Double
48.955	61.175	Double
91.162	122.786	Double
92.19	48.85	Double
92.144	71.67	Double
126.207	76.627	Double
80.822	58.13	Double
121.035	53.726	Double
89.547	95.831	Double
77.533	59.403	Double
135.314	70.09	Double
95.978	65.322	Double
137.946	160.684	Double
61.659	98.316	Double
71.461	110.232	Double
190.789	72.706	Double
110.495	63.923	Double
86.403	35.19	Double
128.241	44.886	Double
85.175	50.855	Double
120.539	36.596	Double
104.29	38.835	Double
115.298	72.855	Double
124.312	103.163	Double
175.679	85.631	Double
101.799	63.498	Double
138.982	82.233	Double
117.917	74.304	Double
127.11	67.284	Double
93.637	96.649	Double
124.134	59.641	Double
108.009	66.045	Double
108.52	64.757	Double
139.355	73.8	Double
131.814	35.078	Double
123.161	48.311	Double
94.497	36.908	Double
87.014	44.155	Double
169.34	54.308	Double
71.413	51.525	Double
68.762	39.13	Double
82.723	57.591	Double
133.773	81.414	Double
191.705	133.564	Double
150.648	73.974	Double
108.975	48.768	Double
116.74	48.746	Double
130.032	121.629	Double
126.224	77.445	Double
106.259	53.76	Double
110.737	45.436	Double
121.905	55.481	Double
160.895	58.616	Double
145.677	57.081	Double
169.172	95.003	Double
128.101	58.321	Double
170.58	69.159	Double
97.636	49.508	Double
117.479	68.586	Double
96.526	48.284	Double
83.966	44.281	Double
136.582	73.152	Double
59.431	48.709	Double
76.257	45.919	Double
112.663	60.24	Double
87.135	44.159	Double
93.8	63.615	Double
110.227	68.658	Double
119.65	45.291	Double
136.257	91.029	Double
149.894	97.716	Double
123.94	57.63	Double
79.337	37.573	Double
106.864	111.444	Double
86.886	45.002	Double
121.198	50.485	Double
82.615	42.183	Double
80.281	47.946	Double
81.611	66.125	Double
79.398	58.806	Double
67.675	78.533	Double
118.317	75.113	Double
60.288	57.351	Double
80.705	47.537	Double
144.871	51.605	Double
99.766	51.392	Double
91.948	41.525	Double
147.467	79.707	Double
112.974	57.878	Double
106.768	77.474	Double
82.574	49.991	Double
40.066	59.802	Double
106.607	38.203	Double
58.28	42.094	Double
90.481	60.041	Double
193.44	188.562	Double
94.549	40.963	Double
127.137	53.236	Double
115.166	93.657	Double
112.009	93.349	Double
61.95	54.496	Double
81.052	52.107	Double
146.677	74.525	Double
113.231	40.651	Double
88.129	47.42	Double
116.914	72.544	Double
111.421	73.901	Double
84.744	38.089	Double
171.566	105.106	Double
141.701	108.939	Double
95.413	58.31	Double
85.318	42.873	Double
86.408	40.742	Double
54.484	53.599	Double
120.317	56.973	Double
122.121	49.372	Double
138.948	81.112	Double
126.885	45.666	Double
110.797	57.698	Double
98.017	80.325	Double
97.478	38.711	Double
103.493	48.045	Double
73.525	38.199	Double
128.417	59.793	Double
121.308	60.902	Double
134.063	55.558	Double
114.204	63.518	Double
126.969	56.673	Double
93.021	40.338	Double
164.065	68.816	Double
166.236	75.655	Double
148.344	82.924	Double
79.294	43.043	Double
115.636	104.098	Double
111.338	61.397	Double
121.619	67.577	Double
153.025	49.816	Double
115.341	52.404	Double
146.735	68.312	Double
90.396	44.415	Double
198.039	79.469	Double
177.92	46.259	Double
115.116	42.367	Double
161.699	115.853	Double
156.054	117.125	Double
148.004	113.005	Double
145.108	97.023	Double
119.658	41.59	Double
122.905	49.25	Double
147.476	125.204	Double
111.357	73.34	Double
198.308	208.277	Double
187.658	208.598	Double
196.145	195.523	Double
161.552	143.393	Double
190.268	192.612	Double
181.85	128.492	Double
130.848	63.132	Double
214.096	145.584	Double
199.436	187.424	Double
163.126	107.833	Double
145.255	53.521	Double
136.429	178.26	Double
116.939	145.877	Double
101.723	51.905	Double
184.617	168.739	Double
168.905	188.153	Double
209.917	221.777	Double
192.074	204.752	Double
172.924	183.83	Double
192.842	198.582	Double
143.508	107.301	Double
160.921	134.53	Double
154.914	127.459	Double
136.374	157.566	Double
182.907	133.691	Double
160.378	155.852	Double
159.741	120.657	Double
132.703	104.521	Double
137.054	117.413	Double
100.539	154.297	Double
162.538	165.219	Double
129.464	157.645	Double
142.527	172.139	Double
153.396	193.213	Double
162.244	207.925	Double
177.137	217.719	Double
95.646	114.68	Double
144.15	127.607	Double
94.15	65.114	Double
113.523	39.668	Double
132.668	109.506	Double
133.536	149.728	Double
202.674	198.43	Double
168.548	147.033	Double
195.659	196.956	Double
168.454	182.175	Double
125.006	111.969	Double
126.965	65.969	Double
137.221	138.526	Double
208.054	207.717	Double
123.111	111.508	Double
108.459	74.959	Double
141.175	153.983	Double
126.286	105.335	Double
192.054	221.096	Double
167.941	156.257	Double
161.067	167.51	Double
193.082	212.835	Double
168.128	133.903	Double
205.939	219.918	Double
67.777	83.614	Double
206.823	219.051	Double
199.204	225.731	Double
142.365	93.972	Double
201.344	171.591	Double
222.83	232.396	Double
134.016	127.985	Double
195.995	182.377	Double
183.463	161.437	Double
174.579	93.335	Double
153.043	159.738	Double
157.266	143.249	Double
126.355	96.332	Double
61.342	92.249	Double
81.416	90.665	Double
51.713	70.781	Double
116.92	82.414	Double
175.013	96.435	Double
173.427	150.543	Double
106.226	91.891	Double
170.607	179.229	Double
179.81	113.102	Double
113.958	84.932	Double
92.965	98.442	Double
186.138	164.474	Double
180.291	181.836	Double
150.628	124.658	Double
161.894	149.717	Double
95.291	96.063	Double
203.685	190.224	Double
116.981	77.852	Double
188.714	197.981	Double
99.773	60.045	Double
148.239	215.435	Double
134.437	90.739	Double
205.794	216.928	Double
159.642	132.219	Double
177.273	187.448	Double
102.159	117.098	Double
149.084	175.574	Double
134.601	172.068	Double
84.382	72.309	Double
176.927	192.081	Double
179.748	188.325	Double
123.15	104.252	Double
76.437	159.715	Double
115.234	81.55	Double
138.051	134.208	Double
127.331	174.565	Double
152.876	160.666	Double
208.903	215.061	Double
131.126	117.704	Double
110.856	92.805	Double
113.356	104.44	Double
80.956	87.549	Double
188.831	189.654	Double
143.043	133.887	Double
151.539	85.651	Double
157.285	114.158	Double
112.273	149.087	Double
180.64	146.582	Double
157.612	144.815	Double
184.945	208.506	Double
119.623	102.06	Double
72.953	35.841	Double
125.11	127.318	Double
123.963	101.256	Double
110.378	110.521	Double
76.134	39.525	Double
130.995	138.228	Double
105.271	103.103	Double
152.247	115.273	Double
128.541	93.005	Double
102.759	47.457	Double
83.021	50.462	Double
73.46	65.288	Double
61.057	76.9	Double
79.602	79.682	Double
146.567	109.002	Double
49.523	79.79	Double
100.563	87.119	Double
162.201	170.223	Double
176.687	145.5	Double
127.18	158.028	Double
119.241	122.246	Double
130.899	120.464	Double
145.969	146.647	Double
184.399	186.157	Double
166.41	161.809	Double
144.765	170.983	Double
145.726	136.598	Double
134.254	128.274	Double
178.788	182.697	Double
135.442	113.206	Double
121.209	145.514	Double
148.783	141.243	Double
150.525	101.32	Double
167.706	192.358	Double
129.497	115.953	Double
142.061	154.134	Double
141.886	121.95	Double
168.013	119.37	Double
134.243	145.066	Double
190.47	226.173	Double
122.03	146.182	Double
90.38	96.418	Double
142.629	150.182	Double
165.831	180.527	Double
145.07	129.688	Double
137.622	129.501	Double
88.51	70.736	Double
60.473	59.554	Double
145.226	162.758	Double
143.798	69.421	Double
94.59	115.926	Double
129.782	136.083	Double
120.328	81.149	Double
126.709	141.4	Double
152.319	190.757	Double
121.065	129.53	Double
121.441	118.378	Double
186.56	203.017	Double
87.717	51.836	Double
94.991	82.704	Double
95.779	124.078	Double
134.699	115.356	Double
190.006	206.854	Double
181.822	210.495	Double
94.068	77.331	Double
87.127	64.467	Double
84.595	99.123	Double
113.769	192.124	Double
47.053	120.281	Double
109.624	135.861	Double
112.997	121.177	Double
114.439	89.781	Double
58.336	68.55	Double
45.332	95.346	Double
141.252	83.787	Double
164.11	195.009	Double
155.65	170.905	Double
123.349	114.504	Double
161.8	221.121	Double
147.336	142.842	Double
130.235	114.67	Double
81.31	101.293	Double
105.293	52.012	Double
87.162	38.929	Double
120.669	98.65	Double
93.667	110.57	Double
160.78	192.397	Double
168.283	200.779	Double
127.055	176.946	Double
84.828	58.941	Double
138.486	122.95	Double
100.429	92.762	Double
154.91	173.964	Double
130.712	158.725	Double
130.966	133.057	Double
146.947	126.423	Double
122.351	84.582	Double
169.501	218.338	Double
174.914	190.781	Double
139.979	210.026	Double
136.058	141.724	Double
157.386	176.589	Double
123.478	117.353	Double
186.987	214.45	Double
127.188	142.831	Double
184.702	212.911	Double
151.957	154.146	Double
141.515	157.504	Double
184.685	200.498	Double
162.348	184.074	Double
135.085	196.187	Double
195.57	209.983	Double
108.106	118.049	Double
123.216	100.754	Double
84.589	158.571	Double
127.744	205.82	Double
137.487	177.954	Double
165.819	187.251	Double
110.22	153.515	Double
109.256	76.375	Double
99.591	123.615	Double
187.169	218.586	Double
154.991	185.5	Double
187.443	220.934	Double
177.525	201.476	Double
168.266	212.643	Double
189.183	221.828	Double
176.377	201.961	Double
184.266	218.638	Double
148.754	183.548	Double
167.551	184.54	Double
144.346	202.278	Double
158.737	194.695	Double
154.111	208.977	Double
198.11	212.469	Double
164.163	178.365	Double
138.371	169.814	Double
122.141	125.262	Double
155.074	198.342	Double
130.531	157.191	Double
111.977	107.917	Double
103.394	65.102	Double
139.991	143.359	Double
116.138	117.211	Double
130.597	132.59	Double
119.722	195.037	Double
148.413	207.332	Double
117.203	132.946	Double
103.247	87.98	Double
163.595	182.257	Double
178.317	196.578	Double
194.123	214.098	Double
181.506	205.801	Double
156.969	175.881	Double
134.73	131.378	Double
100.35	184.312	Double
111.648	152.066	Double
147.309	200.356	Double
92.715	113.752	Double
122.766	97.416	Double
109.353	177.886	Double
110.796	56.907	Double
96.493	90.589	Double
187.904	214.319	Double
128.996	75.643	Double
125.871	181.591	Double
98.805	103.347	Double
156.146	173.768	Double
155.327	135.249	Double
58.897	36.155	Double
47.869	87.044	Double
125.309	118.324	Double
127.379	144.942	Double
169.992	169.864	Double
176.602	190.903	Double
161.692	200.822	Double
129.007	201.041	Double
93.093	126.228	Double
61.065	114.103	Double
53.192	148.615	Double
51.819	96.919	Double
57.348	88.551	Double
113.928	111.919	Double
94.354	139.441	Double
100.028	194.884	Double
182.654	195.817	Double
61.711	62.843	Double
87.186	94.756	Double
66.281	62.054	Double
78.752	35.916	Double
68.856	38.102	Double
93.255	111.82	Double
92.508	48.956	Double
67.262	121.577	Double
80.441	102.31	Double
103.2	102.805	Double
141.991	96.405	Double
127.661	173.166	Double
117.461	112.592	Double
129.72	185.895	Double
158.822	74.859	Double
61.091	47.789	Double
113.497	90.112	Double
77.563	106.086	Double
63.722	41.646	Double
66.637	118.132	Double
106.491	68.368	Double
115.398	167.894	Double
58.155	207.637	Double
63.524	37.345	Double
77.656	94.262	Double
150.405	139.801	Double
132.058	183.818	Double
199.821	203.304	Double
106.666	119.256	Double
182.598	107.127	Double
112.39	149.997	Double
88.072	69.172	Double
116.42	138.641	Double
145.514	173.475	Double
109.292	50.602	Double
223.446	230.682	Double
69.014	37.48	Double
81.117	67.723	Double
125.746	145.952	Double
93.672	53.767	Double
174.985	207.173	Double
202.473	222.657	Double
215.94	227.362	Double
154.739	146.918	Double
99.193	95.852	Double
152.786	116.826	Double
188.347	215.175	Double
193.592	228.151	Double
155.108	152.823	Double
156.856	211.598	Double
154.863	137.704	Double
164.633	214.901	Double
49.65	42.035	Double
78.204	61.446	Double
96.426	102.858	Double
98.648	187.722	Double
110.637	123.246	Double
76.755	118.278	Double
91.072	70.546	Double
163.475	195.429	Double
152.081	95.904	Double
180.379	189.289	Double
91.783	76.086	Double
92.162	81.959	Double
104.606	151.435	Double
221.488	197.039	Double
158.1	203.013	Double
113.361	91.149	Double
145.421	161.51	Double
184.559	215.094	Double
181.245	215.194	Double
159.737	192.446	Double
109.543	112.291	Double
121.484	118.371	Double
162.376	176.743	Double
175.683	164.064	Double
130.004	95.263	Double
129.995	123.017	Double
73.334	43.031	Double
173.16	194.835	Double
174.981	213.218	Double
98.589	145.618	Double
127.659	119.02	Double
124.348	220.289	Double
94.805	70.805	Double
125.789	116.007	Double
135.209	89.668	Double
215.095	226.669	Double
223.601	232.453	Double
209.448	223.216	Double
164.814	111.497	Double
176.277	194.417	Double
220.551	207.451	Double
119.605	104.533	Double
89.301	43.717	Double
53.053	47.445	Double
123.846	97.05	Double
197.73	195.244	Double
206.125	185.203	Double
122.641	109.85	Double
198.251	86.721	Double
85.47	117.367	Double
169.83	173.155	Double
178.981	226.674	Double
106.056	91.056	Double
150.106	89.405	Double
131.946	132.193	Double
143.897	142.547	Double
82.789	51.391	Double
73.992	226.939	Double
133.841	172.374	Double
156.111	171.075	Double
106.279	141.12	Double
175.533	232.153	Double
158.33	83.492	Double
136.488	130.09	Double
77.26	39.318	Double
145.989	61.068	Double
91.515	82.634	Double
148.911	226.77	Double
97.585	49.477	Double
86.455	106.101	Double
77.7	157.548	Double
52.904	88.251	Double
102.045	81.283	Double
94.84	138.877	Double
190.195	190.816	Double
123.854	168.733	Double
207.227	231.689	Double
126.688	141.262	Double
213.58	224.245	Double
217.748	221.859	Double
181.423	214.855	Double
201.917	202.264	Double
125.832	148.438	Double
140.446	152.982	Double
112.057	92.899	Double
124.023	35.571	Double
79.798	87.36	Double
62.869	58.159	Double
126.922	114.584	Double
130.654	174.601	Double
96.94	126.771	Double
105.798	113.341	Double
197.633	191.023	Double
69.465	72.312	Double
105.437	215.297	Double
100.624	151.849	Double
113.733	116.874	Double
68.422	47.455	Double
165.576	188.409	Double
155.074	153.141	Double
117.224	120.813	Double
163.5	185.434	Double
179.02	195.529	Double
156.514	227.166	Double
124.58	106.908	Double
120.133	99.081	Double
115.368	95.283	Double
115.917	116.104	Double
92.744	113.994	Double
143.726	159.196	Double
103.632	44.132	Double
205.62	223.5	Double
166.87	225.258	Double
203.656	229.6	Double
115.391	123.419	Double
155.622	155.618	Double
114.507	165.302	Double
140.318	125.85	Double
101.295	173.539	Double
96.501	75.786	Double
74.756	80.378	Double
135.155	220.325	Double
121.349	141.93	Double
186.708	204.299	Double
166.711	148.891	Double
126.601	172.747	Double
88.342	70	Double
97.652	111.366	Double
112.843	145.057	Double
120.843	128.003	Double
47.046	71.013	Double
41.614	73.739	Double
184.501	214.427	Double
220.316	231.267	Double
194.18	229.887	Double
135.351	120.727	Double
154.282	115.588	Double
129.596	95.467	Double
118.039	72.905	Double
120.768	206.268	Double
162.233	213.208	Double
138.43	150.358	Double
160.627	141.478	Double
231.018	233.262	Double
182.831	204.139	Double
163.482	226.413	Double
203.116	164.731	Double
180.569	230.372	Double
157.104	164.028	Double
169.559	207.472	Double
217.402	228.339	Double
153.546	133.217	Double
194.266	224.981	Double
196.384	232.623	Double
189.239	233.489	Double
225.789	221.977	Double
159.42	173.904	Double
176.012	191.405	Double
158.232	200.363	Double
164.107	184.086	Double
130.244	219.018	Double
105.031	87.681	Double
129.922	115.689	Double
123.579	139.573	Double
100.197	77.718	Double
151.444	199.684	Double
122.276	148.383	Double
136.746	163.22	Double
65.803	57.633	Double
87.21	75.436	Double
108.148	213.128	Double
104.469	134.028	Double
139.851	104.162	Double
88.572	65.656	Double
46.583	129.21	Double
49.56	134.652	Double
152.802	112.241	Double
124.098	194.183	Double
162.35	207.347	Double
137.267	175.243	Double
155.377	217.779	Double
131.823	197.624	Double
129.016	83.857	Double
126.354	178.508	Double
136.516	142.499	Double
137.727	209.86	Double
119.223	110.706	Double
132.396	154.968	Double
218.955	227.539	Double
182.905	213.027	Double
223.774	228.997	Double
106.321	197.974	Double
203.688	210.505	Double
158.539	166.518	Double
194.829	220.465	Double
216.838	227.665	Double
180.025	200.784	Double
210.764	210.973	Double
208.848	229.955	Double
202.236	220.002	Double
195.783	219.831	Double
118.185	171.663	Double
129.55	159.989	Double
94.427	55.762	Double
42.576	51.069	Double
54.701	112.007	Double
162.181	191.547	Double
180.436	142.108	Double
180.363	134.215	Double
160.519	161.439	Double
127.73	139.254	Double
158.545	122.998	Double
131.995	143.639	Double
86.795	46.71	Double
111.069	92.064	Double
167.053	154.323	Double
168.638	196.842	Double
182.964	185.479	Double
161.768	163.704	Double
181.195	164.318	Double
93.263	64.389	Double
158.448	103.743	Double
149.457	107.74	Double
101.347	181.792	Double
179.923	156.593	Double
185.595	202.391	Double
104.783	38.988	Double
174.963	145.568	Double
103.628	98.782	Double
187.361	193.141	Double
201.43	216.637	Double
116.474	51.387	Double
94.597	41.306	Double
117.162	108.26	Double
134.893	130.685	Double
174.631	222.652	Double
196.545	220.507	Double
155.512	162.375	Double
144.664	206.046	Double
165.832	169.463	Double
103.929	95.613	Double
156.996	196.624	Double
130.53	141.394	Double
100.806	54.433	Double
155.197	127.612	Double
143.215	119.869	Double
117.683	82.172	Double
119.594	167.664	Double
162.554	178.651	Double
157.666	229.03	Double
204.417	222.89	Double
48.74	48.212	Double
73.479	68.939	Double
114.868	78.692	Double
206.971	217.761	Double
134.628	144.648	Double
149.622	184.599	Double
88.611	123.341	Double
52.076	110.006	Double
72.111	88.527	Double
71.4	100.733	Double
82.211	187.487	Double
76.352	70.813	Double
107.422	82.531	Double
99.728	56.583	Double
75.373	85.603	Double
61.508	53.67	Double
110.251	96.875	Double
92.921	86.164	Double
97.706	66.917	Double
78.793	58.207	Double
132.846	76.874	Double
96.676	60.678	Double
134.353	120.486	Double
108.201	109.208	Double
142.387	123.229	Double
89.337	63.164	Double
118.925	77.507	Double
78.264	81.503	Double
148.799	174.584	Double
63.623	93.369	Double
112.858	140.307	Double
111.792	86.49	Double
101.817	150.606	Double
114.843	134.119	Double
133.767	92.669	Double
211.486	222.187	Double
148.199	122.839	Double
115.541	124.576	Double
107.462	85.585	Double
106.341	88.006	Double
139.809	141.967	Double
121.991	87.553	Double
142.953	171.274	Double
117.482	96.031	Double
154.54	130.038	Double
140.344	101.711	Double
188.707	194.081	Double
184.666	161.671	Double
213.405	226.09	Double
138.414	123.427	Double
135.662	169.836	Double
163.036	198.789	Double
141.644	140.91	Double
180.764	152.46	Double
167.055	160.654	Double
130.057	182.095	Double
108.264	174.783	Double
183.307	229.633	Double
212.774	219.792	Double
136.452	112.593	Double
209.642	215.241	Double
112.931	126.427	Double
96.526	114.759	Double
114.166	125.113	Double
140.278	137.701	Double
69.392	37.27	Double
168.529	182.93	Double
140.491	119.879	Double
114.223	77.425	Double
82.078	91.712	Double
153.907	201.145	Double
103.904	125.422	Double
96.191	99.128	Double
100.429	65.307	Double
91.328	68.71	Double
107.066	83.929	Double
115.784	112.879	Double
75.385	170.642	Double
126.71	134.614	Double
181.369	194.498	Double
88.033	75.782	Double
140.292	110.025	Double
102.745	113.21	Double
107.73	154.714	Double
173.45	160.969	Double
126.016	141.798	Double
165.639	213.925	Double
216.287	223.173	Double
55.898	59.38	Double
138.652	229.772	Double
168.588	198.815	Double
160.864	191.094	Double
114.573	162.205	Double
154.39	205.883	Double
93.651	76.175	Double
111.275	94.917	Double
89.453	95.34	Double
113.982	126.401	Double
108.991	202.664	Double
97.312	169.388	Double
132.529	211.776	Double
78.078	62.49	Double
149.886	227.011	Double
149.886	227.011	Double
58.907	99.476	Double
46.983	164.808	Double
66.557	161.026	Double
155.702	184.359	Double
53.802	164.719	Double
112.727	225.912	Double
65.84	146.866	Double
62.572	57.641	Double
74.026	43.722	Double
65.574	57.294	Double
86.294	64.298	Double
54.113	55.764	Double
97.952	73.057	Double
180.624	150.217	Double
173.65	136.441	Double
160.885	122.885	Double
119.774	97.226	Double
40.176	63.273	Double
54.247	35.409	Double
127.373	107.968	Double
126.942	53.149	Double
78.502	68.251	Double
122.885	140.563	Double
145.875	141.7	Double
132.435	132.961	Double
127.617	85.334	Double
84.622	88.7	Double
91.274	50.16	Double
105.074	60.51	Double
105.666	179.969	Double
87.747	109.489	Double
95.379	180.148	Double
104.504	86.956	Double
60.387	49.468	Double
125.471	91.428	Double
160.34	137.546	Double
133.166	85.386	Double
86.846	83.253	Double
130.929	92.855	Double
130.134	95.929	Double
190.96	189.33	Double
149.175	146.015	Double
161.69	177.72	Double
187.225	115.736	Double
206.726	220.894	Double
189.068	169.777	Double
168.539	197.729	Double
108.186	112.331	Double
129.556	146.344	Double
182.066	206.942	Double
107.063	89.539	Double
166.961	148.68	Double
198.144	211.774	Double
148.985	138.714	Double
104.283	93.407	Double
92.055	78.903	Double
101.977	155.429	Double
55.259	36.083	Double
88.721	78.707	Double
140.303	123.245	Double
57.756	56.708	Double
138.247	108.107	Double
144.417	138.687	Double
45.927	40.607	Double
69.517	76.469	Double
57.914	69.771	Double
62.927	87.172	Double
144.42	111.104	Double
110.201	79.674	Double
148.827	167.519	Double
59.685	48.628	Double
174.468	172.713	Double
129.229	148.787	Double
192.977	207.344	Double
184.842	206.706	Double
164.963	183.587	Double
143.118	147.31	Double
105.02	125.936	Double
79.071	128.159	Double
74.712	62.155	Double
135.292	131.66	Double
190.258	160.349	Double
168.875	193.354	Double
120.915	175.793	Double
94.329	54.316	Double
100.91	184.228	Double
110.817	60.01	Double
132.658	77.809	Double
121.639	69.123	Double
124.192	170.677	Double
153.413	165.542	Double
129.862	96.307	Double
150.753	45.736	Double
163.058	106.329	Double
212.821	124.535	Double
143.214	107.843	Double
155.054	112.06	Double
93.459	143.066	Double
126.953	144.632	Double
68.425	79.496	Double
105.838	42.587	Double
164.293	168.576	Double
179.453	124.294	Double
160.894	143.746	Double
81.12	122.465	Double
138.519	103.782	Double
115.359	128.373	Double
134.944	171.246	Double
70.01	59.293	Double
64.885	41.909	Double
78.494	87.609	Double
67.23	109.851	Double
157.604	213.796	Double
149.521	109.651	Double
159.332	115.634	Double
155.148	177.844	Double
154.435	110.529	Double
155.446	162.633	Double
74.087	92.266	Double
96.23	82.435	Double
92.976	73.86	Double
98.016	84.055	Double
99.884	67.008	Double
171.855	201.101	Double
134.038	131.664	Double
144.327	107.124	Double
202.628	223.736	Double
126.278	133.128	Double
135.205	108.156	Double
163.454	135.198	Double
91.481	74.506	Double
131.65	131.788	Double
120.836	98.368	Double
57.327	68.429	Double
90.004	84.802	Double
180.846	210.038	Double
202.554	198.982	Double
164.398	168.542	Double
85.29	77.617	Double
114.256	84.139	Double
152.29	207.037	Double
153.422	106.277	Double
169.555	194.657	Double
121.29	71.359	Double
181.985	183.647	Double
201.41	218.599	Double
160.474	180.613	Double
183.658	199.976	Double
183.558	73.928	Double
133.427	110.482	Double
150.946	130.091	Double
136.036	102.663	Double
154.313	169.947	Double
139.202	198.57	Double
201.536	228.32	Double
126.497	109.511	Double
180.046	162.34	Double
170.68	141.952	Double
162.522	123.106	Double
133.344	90.912	Double
183.021	217.86	Double
175.344	86.079	Double
99.873	162.537	Double
177.892	143.985	Double
157.975	139.376	Double
171.53	117.715	Double
115.767	166.777	Double
107.868	98.535	Double
103.928	155.392	Double
141.596	102.241	Double
150.65	113.614	Double
135.519	149.861	Double
191.117	86.739	Double
162.455	107.432	Double
183.954	154.28	Double
126.94	100.421	Double
102.936	46.768	Double
104.013	57.903	Double
135.474	44.022	Double
129.146	101.089	Double
95.834	103.982	Double
84.893	87.805	Double
145.616	108.704	Double
136.395	113.377	Double
135.207	108.094	Double
139.44	62.644	Double
145.729	146.348	Double
116.485	89.222	Double
125.162	100.886	Double
213.835	213.385	Double
53.978	95.619	Double
62.694	46.962	Double
165.472	125.915	Double
198.37	189.12	Double
95.015	77.419	Double
196.982	132.559	Double
130.79	93.372	Double
158.638	129.895	Double
133.696	100.723	Double
205.143	195.747	Double
124.956	209.621	Double
177.56	100.411	Double
153.835	77.077	Double
98.551	86.256	Double
110.525	81.755	Double
87.825	95.786	Double
217.177	85.01	Double
128.503	146.398	Double
206.771	222.106	Double
125.803	75.449	Double
93.196	58.6	Double
119.114	140.888	Double
93.61	60.744	Double
138.234	108.726	Double
81.99	154.502	Double
150.441	151.653	Double
130.683	211.166	Double
175.236	109.222	Double
125.823	96.986	Double
196.496	212.763	Double
149.887	174.293	Double
82.431	107.226	Double
158.992	107.851	Double
88.363	81.014	Double
198.882	215.061	Double
110.502	72.041	Double
73.911	51.679	Double
108.893	87.148	Double
78.313	100.849	Double
58.47	35.452	Double
133.72	114.23	Double
84.883	46.601	Double
147.024	94.508	Double
218.121	232.129	Double
114.281	70.137	Double
144.332	128.73	Double
179.442	117.787	Double
178.319	205.802	Double
167.049	132.212	Double
147.662	128.453	Double
186.178	118.916	Double
127.654	94.845	Double
199.472	135.321	Double
180.287	195.343	Double
86.84	120.399	Double
148.716	155.456	Double
179.597	123.073	Double
181.979	109.956	Double
179.946	219.546	Double
85.27	86.118	Double
161.858	91.41	Double
131.417	113.07	Double
149.888	96.791	Double
140.55	100.56	Double
125.164	72.651	Double
197.706	212.454	Double
154.561	160.208	Double
119.354	81.749	Double
162.125	108.939	Double
159.097	78.993	Double
190.561	119.102	Double
132.371	169.794	Double
133.505	53.673	Double
82.084	54.828	Double
119.098	90.482	Double
182.631	175.835	Double
117.813	104.721	Double
124.353	180.089	Double
99.872	104.37	Double
138.777	76.925	Double
126.591	113.359	Double
114.002	69.765	Double
189.36	196.587	Double
183.818	202.634	Double
127.22	84.041	Double
126.505	102.793	Double
177.212	193.72	Double
138.372	111.527	Double
110.738	76.166	Double
118.846	101.917	Double
189.733	124.126	Double
143.834	96.832	Double
161.675	135.546	Double
147.4	79.077	Double
149.812	149.335	Double
138.949	90.671	Double
104.723	95.436	Double
95.968	129.481	Double
131.344	206.485	Double
119.932	75.633	Double
119.032	91.901	Double
142.691	96.88	Double
125.677	104.618	Double
186.599	139.256	Double
160.75	67.81	Double
151.653	73.002	Double
148.709	91.707	Double
140.818	93.366	Double
142.016	132.259	Double
115.695	110.542	Double
108.898	83.725	Double
104.568	88.887	Double
113.232	124.044	Double
116.409	68.982	Double
106.842	95.576	Double
139.262	64.386	Double
110.773	69.926	Double
110.631	88.073	Double
91.518	69.293	Double
132.788	83.395	Double
148.204	137.608	Double
114.167	176.891	Double
124.028	178.89	Double
155.899	112.492	Double
123.155	95.187	Double
104.544	75.018	Double
100.886	80.765	Double
130.597	100.967	Double
135.492	80.945	Double
140.856	87.354	Double
145.668	114.703	Double
143.671	75.002	Double
153.735	120.068	Double
154.809	101.518	Double
161.309	60.957	Double
124.167	77.565	Double
119.773	71.202	Double
77.64	64.854	Double
166.154	138.733	Double
137.435	103.135	Double
104.248	70.469	Double
133.224	99.519	Double
102.959	73.268	Double
133.528	67.22	Double
60.439	50.638	Double
118.059	67.87	Double
176.842	131.488	Double
110.294	64.013	Double
79.597	38.192	Double
86.173	59.389	Double
108.242	49.024	Double
86.484	62.724	Double
140.642	92.129	Double
67.608	51.496	Double
115.483	95.889	Double
89.379	72.458	Double
78.028	45.157	Double
95.435	69.764	Double
65.506	60.852	Double
118.95	127.047	Double
150.094	98.579	Double
175.923	224.9	Double
57.02	65.718	Double
139.632	149.204	Double
119.392	138.985	Double
107.65	82.565	Double
65.854	42.274	Double
128.56	62.878	Double
89.279	64.926	Double
86.794	63.161	Double
90.688	56.006	Double
95.1	141.15	Double
129.425	192.454	Double
102.02	163.284	Double
51.506	51.395	Double
57.748	58.316	Double
111.258	73.519	Double
87.194	57.732	Double
83.065	57.194	Double
133.21	59.368	Double
122.852	81.968	Double
64.904	57.226	Double
193.025	142.387	Double
141.612	62.42	Double
156.254	67.36	Double
121.575	40.706	Double
98.292	64.532	Double
133.175	59.669	Double
143.343	48.591	Double
108.568	87.064	Double
97.269	44.731	Double
113.645	54.747	Double
94.034	52.96	Double
92.551	67.846	Double
100.96	39.924	Double
78.475	35.498	Double
122.506	73.594	Double
68.45	47.125	Double
83.089	53.402	Double
85.606	72.73	Double
76.748	74.316	Double
73.571	56.32	Double
88.851	61.391	Double
105.119	58.507	Double
157.761	115.122	Double
186.974	79.507	Double
130.921	68.7	Double
125.196	178.693	Double
158.463	183.227	Double
65.841	150.335	Double
45.828	37.535	Double
88.93	57.109	Double
80.268	59.593	Double
102.467	65.315	Double
89.243	91.774	Double
122.837	88.99	Double
120.217	72.637	Double
101.878	54.009	Double
42.493	58.677	Double
46.574	53.885	Double
43.967	41.333	Double
103.187	137.98	Double
82.516	82.541	Double
96.653	156.427	Double
144.323	125.924	Double
102.727	145.27	Double
86.707	73.792	Double
100.362	38.546	Double
127.819	106.7	Double
113.331	94.68	Double
94.878	56.494	Double
110.292	68.576	Double
67.485	61.346	Double
136.79	101.536	Double
155.092	119.034	Double
74.818	83.017	Double
106.867	113.461	Double
180.661	145.951	Double
75.178	58.44	Double
147.767	64.068	Double
136.32	105.091	Double
128.619	86.308	Double
154.686	122.371	Double
163.842	172.391	Double
120.6	73.871	Double
135.079	93.51	Double
98.872	175.501	Double
59.49	61.639	Double
64.835	59.822	Double
153.715	81.945	Double
108.884	79.703	Double
201.489	184.202	Double
164.519	141.288	Double
101.71	66.011	Double
105.698	49.986	Double
129.785	113.396	Double
132.243	108.043	Double
118.427	103	Double
122.528	98.313	Double
137.84	92.985	Double
103.206	51.084	Double
58.134	58.388	Double
101.579	143.996	Double
50.429	178.689	Double
90.121	101.019	Double
93.28	54.286	Double
96.791	78.456	Double
100.63	66.553	Double
108.869	37.834	Double
82.538	55.347	Double
99.89	79.328	Double
114.871	152.01	Double
100.376	158.788	Double
149.822	139.126	Double
98.947	73.181	Double
104.286	91.692	Double
93.472	136.016	Double
116.219	119.949	Double
97.236	78.39	Double
101.535	86.302	Double
82.723	112.828	Double
50.799	49.813	Double
68.578	62.967	Double
55.647	51.378	Double
78.792	53.983	Double
82.392	129.393	Double
103.245	83.37	Double
146.14	99.405	Double
157.153	168.273	Double
148.975	146.604	Double
89.98	64.184	Double
122.99	71.69	Double
115.578	51.592	Double
96.857	84.514	Double
82.096	79.649	Double
60.813	44.249	Double
111.796	50.72	Double
97.736	62.117	Double
81.709	65.713	Double
100.576	99.5	Double
60.741	79.784	Double
49.902	61.041	Double
78.298	72.891	Double
83.213	80.425	Double
78.761	46.797	Double
100.528	106.162	Double
94.982	105.563	Double
97.025	47.828	Double
102.291	61.902	Double
120.035	88.679	Double
121.037	57.346	Double
127.236	81.559	Double
120.278	169.142	Double
81.822	164.514	Double
93.175	190.671	Double
51.313	110.215	Double
73.314	45.751	Double
144.067	108.579	Double
102.092	65.536	Double
68.959	65.525	Double
119.625	66.341	Double
136.376	150.346	Double
120.23	71.705	Double
86.837	61.724	Double
143.724	129.703	Double
108.582	74.187	Double
56.291	45.43	Double
73.934	58.366	Double
112.77	86.685	Double
174.654	150.185	Double
110.964	66.076	Double
93.573	71.802	Double
130.624	87.618	Double
154.54	148.32	Double
115.204	127.891	Double
155.483	201.144	Double
131.45	84.742	Double
145.627	133.886	Double
124.869	138.538	Double
135.948	170.499	Double
160.152	93.028	Double
179.906	172.461	Double
105.497	73.298	Double
177.362	144.456	Double
212.161	215.475	Double
120.781	95.037	Double
150.807	150.098	Double
192.153	143.055	Double
153.286	146.247	Double
116.002	100.746	Double
126.536	92.134	Double
184.891	192.874	Double
158.259	147.547	Double
140.823	82.308	Double
108.773	80.632	Double
77.8	173.467	Double
141.785	185.413	Double
130.103	178.995	Double
123.248	171.377	Double
119.055	114.159	Double
98.31	132.52	Double
121.5	91.407	Double
111.738	90.594	Double
65.481	77.95	Double
138.604	61.64	Double
101.509	94.17	Double
140.024	91.347	Double
71.376	177.168	Double
125.461	69.943	Double
42.686	130.184	Double
80.469	60.233	Double
93.185	73.479	Double
80.018	90.016	Double
108.661	93.143	Double
55.47	117.27	Double
79.147	58.497	Double
124.517	86.033	Double
102.934	50.102	Double
120.869	96.647	Double
103.059	61.023	Double
69.561	39.316	Double
125.402	89.46	Double
74.546	82.568	Double
78.347	54.746	Double
96.43	108.592	Double
119.509	95.666	Double
135.758	221.986	Double
62.661	66.561	Double
88.319	66.886	Double
116.751	71.236	Double
61.524	44.699	Double
182.228	206.667	Double
177.478	195.017	Double
109.608	115.787	Double
168.039	77.954	Double
120.597	50.553	Double
139.486	60.283	Double
119.71	114.987	Double
176.116	133.986	Double
119.883	113.748	Double
72.441	104.612	Double
94.816	153.857	Double
56.274	71.429	Double
72.328	109.679	Double
47.328	89.379	Double
70.087	71.721	Double
106.835	79.864	Double
56.744	21.313	GFP+
40.437	26.065	GFP+
65.102	32.649	GFP+
94.995	27.94	GFP+
48.762	25.104	GFP+
58.177	17.552	GFP+
60.179	18.131	GFP+
83.861	28.346	GFP+
66.345	34.236	GFP+
70.584	20.343	GFP+
95.33	28.994	GFP+
86.817	31.623	GFP+
91.728	32.876	GFP+
63.917	27.826	GFP+
104.163	34.414	GFP+
93.354	32.751	GFP+
52.86	12.274	GFP+
76.178	31.3	GFP+
51.337	22.977	GFP+
63.22	12.553	GFP+
45.697	13.881	GFP+
59.867	30.014	GFP+
100.024	32.585	GFP+
63.939	23.435	GFP+
83.614	21.626	GFP+
48.396	30.885	GFP+
90.65	27.902	GFP+
56.41	16.613	GFP+
83.599	20.243	GFP+
64.497	28.311	GFP+
84.659	33.443	GFP+
129.889	23.638	GFP+
104.171	34.494	GFP+
61.632	31.936	GFP+
68.997	23.895	GFP+
64.252	31.787	GFP+
63.257	9.443	GFP+
69.205	7.631	GFP+
113.786	31.76	GFP+
77.925	30.824	GFP+
70.293	27.947	GFP+
70.829	24.425	GFP+
91.582	26.492	GFP+
95.832	28.885	GFP+
115.632	30.948	GFP+
87.067	23.79	GFP+
78.486	29.469	GFP+
83.614	32.38	GFP+
98.675	29.352	GFP+
93.124	25.556	GFP+
48.617	20.06	GFP+
78.732	12.325	GFP+
79.163	27.568	GFP+
104.231	27.569	GFP+
68.744	28.38	GFP+
79.965	28.321	GFP+
117.042	34.994	GFP+
63.35	7.678	GFP+
73.143	33.479	GFP+
92.648	31.422	GFP+
68.193	25.307	GFP+
189.585	11.077	GFP+
68.332	21.851	GFP+
70.868	25.907	GFP+
81.151	24.125	GFP+
40.356	5.099	GFP+
107.878	19.877	GFP+
80.463	17.902	GFP+
86.185	10.23	GFP+
64.044	27.246	GFP+
105.058	17.548	GFP+
74.149	28.758	GFP+
74.112	28.344	GFP+
70.355	24.736	GFP+
73.079	30.846	GFP+
56.409	30.035	GFP+
65.188	11.531	GFP+
49.834	15.31	GFP+
125.979	32.469	GFP+
78.581	24.053	GFP+
65.712	33.53	GFP+
68.891	21.727	GFP+
103.894	29.479	GFP+
47.883	19.682	GFP+
65.101	34.485	GFP+
43.382	30.068	GFP+
45.781	-1.265	GFP+
48.619	14.159	GFP+
71.12	25.818	GFP+
88.178	14.586	GFP+
82.517	23.462	GFP+
45.172	27.483	GFP+
87.043	32.066	GFP+
44.109	23.175	GFP+
49.423	16.574	GFP+
73.854	32.847	GFP+
49.241	32.628	GFP+
40.787	20.184	GFP+
64.554	14.511	GFP+
78.594	12.235	GFP+
65.548	30.581	GFP+
77.974	3.863	GFP+
110.132	24.864	GFP+
70.744	34.87	GFP+
63.045	29.327	GFP+
88.87	30.611	GFP+
65.824	10.396	GFP+
77.498	34.6	GFP+
62.552	14.177	GFP+
82.951	5.512	GFP+
42.378	23.458	GFP+
93.665	31.498	GFP+
99.005	32.336	GFP+
67.942	23.186	GFP+
55.403	30.755	GFP+
53.431	27.59	GFP+
66.157	29.788	GFP+
90.913	8.748	GFP+
64.935	28.856	GFP+
151.058	24.562	GFP+
49.078	7.741	GFP+
109.399	8.719	GFP+
87.409	23.604	GFP+
40.471	9.027	GFP+
42.061	1.896	GFP+
106.749	26.178	GFP+
[truncated: 39 more rows]

## Sheet: Fig3b-f
Fig. 3b, c, e, f: GFP & CFP fluorescence depending on amyloid plaques						Fig. 3d: Proportion of subpopulation per distance bin
GFP intensity	CFP intensity	Distance to plaque (µm)	Plaque size (µm²)	Subpopulation		distance to plaque	% NF-kB+	% STAT3+	% STAT3+/NF-kB+
157.063	76.674	3.708	477.755	Double		0-40	23.05	35.8	41.15
58.839	152.648	4.974	1361.46	Double		41-80	17.9	38.91	43.19
57.16	212.068	5.244	241.95	Double		81-120	20.83	38.1	41.07
100.747	183.077	5.687	318.611	Double		121-160	21.67	40	38.33
87.366	70.606	5.862	1471.76	Double
70.983	118.369	6.282	481.96	Double
103.351	155.083	6.547	165.936	Double
46.77	75.716	7.109	900.844	Double
79.027	73.537	7.865	256.506	Double
90.507	183.026	8.942	865.263	Double
45.404	67.705	9.285	1609.23	Double
44.355	58.885	9.453	367.13	Double
70.851	143.14	9.654	865.263	Double
98.427	131.271	9.809	865.263	Double
62.724	78.259	10.984	481.96	Double
194.127	137.819	12.512	457.053	Double
51.964	143.086	12.525	600.347	Double
46.802	74.711	12.717	1087.81	Double
107.96	198.226	12.717	241.95	Double
40.228	83.401	12.96	192.46	Double
90.072	69.536	13.13	294.998	Double
43.617	89.753	13.608	2599.99	Double
67.672	103.959	13.85	600.347	Double
43.482	205.675	14.047	241.95	Double
58.606	80.06	14.264	2028.76	Double
74.287	78.269	14.48	477.755	Double
53.102	57.906	15.935	249.713	Double
38.345	204.388	16.804	416.296	Double
66.86	65.895	17.297	369.395	Double
98.52	103.623	17.566	176.611	Double
89.596	65.269	18.85	1361.46	Double
117.069	180.896	18.931	2232.86	Double
163.508	79.901	20.208	457.053	Double
104.294	116.912	20.24	1471.76	Double
82.497	137.782	20.37	176.611	Double
79.858	157.548	20.404	322.169	Double
58.714	60.175	20.858	257.8	Double
83.629	146.511	20.881	1087.81	Double
68.458	80.193	21.449	1050.28	Double
42.965	67.866	22.406	233.54	Double
56.268	90.729	22.643	362.278	Double
100.707	125.019	22.813	188.579	Double
55.148	75.912	22.9	279.472	Double
79.798	68.115	22.927	494.898	Double
60.429	168.01	22.935	558.944	Double
51.602	138.545	23.346	600.347	Double
61.459	59.379	23.741	1050.28	Double
42.802	139.344	23.889	900.844	Double
44.274	85.754	24.13	865.263	Double
88.824	194.502	24.343	645.308	Double
117.198	172.839	24.927	318.611	Double
111.588	156.063	25.169	1609.23	Double
43.495	101.763	25.607	294.998	Double
38.111	158.094	25.988	449.29	Double
42.509	192.633	26.218	976.21	Double
48.413	133.068	26.275	294.998	Double
58.644	145.569	26.452	2599.99	Double
78.676	89.377	26.487	102.538	Double
59.637	172.266	26.755	318.611	Double
43.837	117.184	27.794	294.998	Double
41.361	92.155	27.974	865.263	Double
111.092	156.714	28.197	457.053	Double
41.489	97.685	28.359	900.844	Double
66.609	72.899	28.397	777.281	Double
102.445	106.098	28.759	171.435	Double
67.625	53.539	28.862	558.944	Double
50.203	167.363	29	449.29	Double
58.879	71.566	29.233	322.169	Double
86.093	185.333	29.316	205.075	Double
115.518	175	29.488	380.392	Double
105.963	165.98	29.658	473.226	Double
87.879	70.372	29.734	188.579	Double
42.983	57.09	30.996	300.174	Double
44.865	96.932	31.51	1340.11	Double
59.254	104.732	31.525	1087.81	Double
101.403	169.084	31.611	1471.76	Double
60.848	95.918	31.8	865.263	Double
174.426	76.362	31.895	558.944	Double
42.286	151.217	32.032	1050.28	Double
65.551	170.26	32.585	900.844	Double
90.704	148.049	34.183	558.944	Double
95.76	91.756	34.366	865.263	Double
87.007	86.642	34.487	264.593	Double
151.994	157.217	35.382	1361.46	Double
92.043	118.384	35.66	369.395	Double
50.155	109.07	36.718	270.415	Double
75.155	126.869	37.408	165.936	Double
38.376	51.588	37.575	166.907	Double
85.855	68.6	37.747	1720.17	Double
106.026	176.568	38.712	680.565	Double
73.298	122.26	39.066	188.579	Double
91.191	70.819	39.288	457.053	Double
55.52	162.594	39.389	279.472	Double
86.927	169.625	39.659	666.657	Double
81.937	161.573	39.751	1050.28	Double
122.941	169.581	39.751	188.579	Double
61.073	198.949	39.913	1150.88	Double
88.803	179.147	40.155	645.308	Double
39.543	114.57	40.561	900.844	Double
49.566	51.949	40.781	354.839	Double
46.451	92.3	41.331	294.998	Double
38.474	55.644	41.483	743.318	Double
42.291	101.12	41.643	976.21	Double
112.928	147.44	42.332	369.395	Double
84.656	176.3	42.443	188.579	Double
102.835	172.709	42.676	1361.46	Double
80.823	148.794	43.033	1471.76	Double
39.14	183.5	43.435	680.565	Double
106.97	152.627	43.523	680.565	Double
38.588	165.203	43.704	449.29	Double
57.604	56.11	44.068	506.219	Double
43.803	98.544	44.496	176.611	Double
39.195	142.573	44.511	1720.17	Double
48.797	85.945	45.853	1720.17	Double
147.526	120.457	46.873	294.998	Double
66.064	117.949	47.66	530.479	Double
59.685	113.243	47.69	1609.23	Double
92.739	93.687	48.112	92.51	Double
74.585	134.673	48.556	558.944	Double
51.547	133.307	49.044	900.844	Double
44.938	51.533	49.832	401.417	Double
174.69	168.104	50.078	1720.17	Double
42.523	69.529	50.443	1361.46	Double
78.481	118.867	50.539	120.975	Double
51.23	115.599	50.554	832.593	Double
50.274	114.381	51.053	2232.86	Double
79.462	128.288	51.064	1471.76	Double
50.781	201.418	51.079	270.415	Double
48.653	102.209	51.08	2028.76	Double
76.9	54.635	51.265	494.898	Double
61.695	163.301	52.241	1609.23	Double
81.574	147.162	52.327	380.392	Double
44.551	146.877	52.338	680.565	Double
143.939	79.055	52.394	649.19	Double
84.887	146.619	52.694	427.618	Double
97.456	139.249	52.871	1314.88	Double
49.982	87.407	53.024	203.135	Double
41.395	79.032	53.234	645.308	Double
54.21	79.254	53.507	183.727	Double
39.626	65.895	53.561	1471.76	Double
82.383	109.913	53.62	202.164	Double
86.01	112.344	55.035	171.435	Double
52.533	80.571	55.569	369.395	Double
52.541	84.208	55.704	207.987	Double
66.459	102.855	55.764	228.365	Double
107.799	206.972	56.351	1150.88	Double
95.712	131.422	56.487	369.395	Double
57.704	183.441	56.577	1050.28	Double
70.252	209.063	57.223	241.95	Double
111.691	153.147	57.375	600.347	Double
55.507	190.494	57.443	613.609	Double
72.166	210.556	57.454	1150.88	Double
41.621	96.136	57.88	416.296	Double
47.951	87.856	58.049	613.609	Double
57.192	55.527	58.313	649.19	Double
39.695	169.508	58.367	1050.28	Double
57.004	74.69	58.396	2599.99	Double
56.334	79.72	59.254	900.844	Double
157.504	145.237	59.402	207.987	Double
44.435	91.545	60.523	176.611	Double
62.596	169.713	61.243	120.975	Double
120.5	55.854	61.655	600.347	Double
44.257	115.672	61.75	558.944	Double
52.38	85.116	62.279	900.844	Double
47.158	175.863	62.574	530.479	Double
60.554	86.864	63.025	198.93	Double
200.811	177.232	63.046	120.975	Double
51.268	60.066	63.358	233.54	Double
104.588	133.178	63.424	294.998	Double
101.064	212.68	63.948	976.21	Double
102.299	86.351	64.122	256.506	Double
85.662	87.18	64.165	1361.46	Double
43.872	86.272	64.929	733.29	Double
54.534	74.337	65.383	900.844	Double
53.183	170.328	65.659	645.308	Double
49.749	53.882	65.736	116.123	Double
57.175	68.397	65.959	308.907	Double
194.486	180.199	66.43	120.975	Double
104.685	149.61	66.548	284.647	Double
122.92	186.852	66.735	1609.23	Double
64.143	62.632	66.853	600.347	Double
131.193	173.883	67.68	171.435	Double
96.285	53.178	67.965	427.941	Double
62.215	89.295	69.602	234.834	Double
158.104	141.231	69.741	369.395	Double
38.739	56.169	69.858	477.755	Double
134.463	55.944	69.939	264.593	Double
60.206	57.559	69.972	116.123	Double
85.343	91.786	69.992	1660.01	Double
53.282	56.345	70.266	558.944	Double
108.702	187.16	70.51	171.435	Double
46.887	103.06	70.808	1720.5	Double
55.755	205.299	70.92	976.21	Double
97.461	110.812	71.132	530.479	Double
108.495	120.898	71.169	613.609	Double
44.407	62.547	71.991	900.844	Double
67.617	73.131	72.483	92.51	Double
96.127	208.961	72.818	270.415	Double
69.719	64.847	73.513	354.839	Double
46.662	71.409	73.528	1609.23	Double
88.358	61.099	74.806	331.873	Double
75.03	73.565	74.96	960.038	Double
80.523	127.288	76.275	249.713	Double
79.174	94.449	76.434	129.385	Double
111.968	96.75	77.03	228.365	Double
124.387	82.572	77.215	1087.81	Double
45.019	54.207	77.357	816.744	Double
172.823	152.108	77.455	249.713	Double
38.493	117.593	77.654	649.19	Double
94.769	156.264	77.992	233.54	Double
72.249	149.777	80.869	976.21	Double
83.764	53.038	81.599	120.975	Double
74.919	116.163	82.924	284.647	Double
91.855	166.046	83.648	249.713	Double
79.264	136.642	83.788	152.351	Double
55.151	144.532	83.815	203.135	Double
38.86	183.196	84.324	192.46	Double
140.683	87.296	84.49	207.987	Double
55.072	91.434	85.168	743.318	Double
81.108	196.254	85.176	680.565	Double
95.95	142.892	85.443	120.975	Double
75.301	174.683	85.443	234.834	Double
51.005	190.067	85.443	318.611	Double
73.491	124.173	86.108	300.174	Double
160.277	113.836	86.308	171.435	Double
65.758	116.981	86.371	808.658	Double
73.325	82.107	87.048	119.034	Double
82.437	105.536	87.238	600.347	Double
90.465	66.195	87.514	213.485	Double
179.877	183.644	87.949	1361.46	Double
48.584	52.629	87.973	960.038	Double
128.576	145.4	88.131	427.618	Double
42.184	107.687	88.373	506.219	Double
92.596	96.535	88.61	171.435	Double
65.805	110.654	89.273	1361.46	Double
53.225	156.165	89.308	152.351	Double
63.813	127.605	89.652	92.51	Double
126.286	54.462	90.149	150.734	Double
103.233	145.891	90.25	294.998	Double
87.132	89.611	90.468	198.93	Double
100.274	79.433	90.865	680.565	Double
70.112	140.992	91.212	1087.81	Double
81.428	190.022	91.305	680.565	Double
84.277	71.016	91.464	506.219	Double
120.642	120.364	91.493	120.975	Double
39.145	119.898	91.685	198.93	Double
52.228	84.811	92.382	530.479	Double
63.954	161.662	93.519	120.975	Double
49.918	101.621	93.828	1609.23	Double
116.887	58.479	94.021	3785.81	Double
123.014	162.53	94.872	530.479	Double
43.252	88.761	95.124	152.351	Double
87.282	147.584	95.838	506.219	Double
141.319	68.183	96.362	249.713	Double
79.098	105.671	96.692	380.392	Double
174.249	81.654	99.295	427.618	Double
116.381	75	99.803	213.485	Double
155.629	74.787	100.868	150.734	Double
177.076	65.157	100.981	427.618	Double
69.086	84.436	102.705	477.755	Double
51.865	116.935	102.942	816.744	Double
93.671	123.068	103.854	506.219	Double
145.374	70.418	104.44	171.435	Double
110.614	105.425	104.521	477.755	Double
72.73	158.207	104.616	641.75	Double
69.663	70.099	104.942	1890.96	Double
91.033	88.293	106.5	960.038	Double
86.502	173.277	106.668	641.75	Double
47.209	72.674	108.133	477.755	Double
63.373	179.401	110.101	300.174	Double
109.35	176.418	111.989	92.51	Double
52.791	121.859	112.456	401.417	Double
79.973	180.884	113.742	808.658	Double
80.444	175.977	115.286	600.347	Double
55.18	74.851	115.545	641.75	Double
140.306	177.5	115.574	188.579	Double
85.597	110.672	117.298	401.417	Double
44.435	92.564	118.184	385.568	Double
130.885	54.259	120.532	339.959	Double
84.087	70.887	120.814	385.568	Double
76.625	66.08	121.075	477.755	Double
40.946	179.914	122.41	233.54	Double
61.297	170.151	122.469	808.658	Double
117.252	143.457	122.627	249.713	Double
92.645	158.043	122.869	808.658	Double
113.497	103.903	123.557	188.579	Double
69.19	69.251	123.766	339.959	Double
89.143	75.026	123.924	385.568	Double
39.615	85.983	124.205	385.568	Double
94.861	102.969	124.936	171.435	Double
41.42	163.16	125.732	808.658	Double
81.547	130.874	130.471	641.75	Double
108.616	66.118	139.454	427.618	Double
44.788	95.057	140.284	401.417	Double
98.426	188.735	140.923	600.347	Double
55.822	64.977	142.08	641.75	Double
38.625	98.095	145.901	3785.81	Double
47.17	83.348	148.092	92.51	Double
83.149	112.817	148.268	641.75	Double
97.689	158.738	148.975	331.873	Double
122.508	94.94	150.692	339.959	Double
64.677	155.458	156.738	808.658	Double
58.524	121.257	157.051	401.417	Double
53.036	14.526	2.317	150.734	STAT3
61.959	22.688	3.224	362.278	STAT3
47.198	0	5.22	213.809	STAT3
51.535	11.288	5.389	743.318	STAT3
64.952	0	6.046	872.055	STAT3
44.409	8.485	6.125	401.417	STAT3
55.962	0	6.435	242.274	STAT3
54.407	28.86	6.448	203.135	STAT3
74.991	36.304	6.657	120.975	STAT3
66.736	13.547	8.455	362.278	STAT3
39.101	6.921	10.598	152.351	STAT3
58.52	0	15.146	1861.2	STAT3
64.691	41.813	16.132	242.597	STAT3
43.903	27.17	16.187	530.479	STAT3
68.483	25.927	16.286	1609.23	STAT3
46.728	0	16.65	600.347	STAT3
75.464	19.733	16.684	264.593	STAT3
93.33	38.918	16.78	1890.96	STAT3
39.599	26.288	17.708	152.351	STAT3
50.525	17.363	18.255	256.506	STAT3
55.28	41.466	19.068	380.392	STAT3
90.215	39.803	20.112	2028.76	STAT3
49.328	5.47	20.252	3785.81	STAT3
59.724	17.354	20.299	2232.86	STAT3
105.22	26.221	20.829	264.593	STAT3
47.473	20.727	20.914	354.839	STAT3
79.664	0	21.582	96.715	STAT3
46.183	6.407	21.731	341.9	STAT3
40.595	5.268	21.731	4718.03	STAT3
55.759	14.739	22.246	242.597	STAT3
58.299	23.53	22.643	1560.38	STAT3
42.568	39.775	22.842	816.744	STAT3
79.267	27.209	23.192	152.351	STAT3
70.489	28.743	23.339	171.435	STAT3
41.336	0	23.921	207.987	STAT3
59.699	21.915	24.296	233.54	STAT3
80.594	26.964	24.871	2028.76	STAT3
44.937	3.562	24.939	506.219	STAT3
133.818	30.94	25.277	666.657	STAT3
39.138	16.906	25.37	613.609	STAT3
39.48	28.672	25.406	152.351	STAT3
86.358	29.611	25.562	213.485	STAT3
52.449	6.401	26.028	198.93	STAT3
46.917	44.258	26.703	976.21	STAT3
38.963	37.723	27.088	1720.5	STAT3
45.376	18.177	27.419	122.592	STAT3
42.085	44.024	28.658	1340.11	STAT3
41.716	0	28.971	362.278	STAT3
43.91	24.431	29.036	2599.99	STAT3
57.974	25.655	29.136	354.839	STAT3
197.294	6.772	29.143	133.267	STAT3
75.588	13.719	29.233	341.9	STAT3
40.077	0.982	29.336	196.342	STAT3
82.448	37.614	29.348	203.135	STAT3
42.761	10.271	29.798	816.744	STAT3
80.76	0	30.429	213.809	STAT3
66.163	13.086	30.475	380.392	STAT3
57.925	7.267	30.486	960.038	STAT3
68.466	33.43	30.913	279.472	STAT3
51.108	0	31.183	301.144	STAT3
61.849	7.608	31.385	747.523	STAT3
71.193	4.948	32.173	341.9	STAT3
71.561	33.744	32.487	120.975	STAT3
50.327	15.905	32.696	340.283	STAT3
44.658	33.058	32.924	162.378	STAT3
73.974	9.247	32.94	264.593	STAT3
63.975	0	33.454	3785.81	STAT3
63.045	22.104	33.676	549.563	STAT3
42.316	0	33.701	213.809	STAT3
71.781	0	33.755	1560.38	STAT3
62.893	0	34.086	146.205	STAT3
45.113	38.701	34.595	380.392	STAT3
67.975	1.797	35.027	427.618	STAT3
41.225	0	35.272	1861.2	STAT3
48.094	2.131	35.532	116.123	STAT3
52.038	1.158	36.119	242.597	STAT3
71.671	9.614	36.44	102.538	STAT3
47.205	3.742	36.652	331.873	STAT3
56.433	45.215	36.683	610.374	STAT3
64.957	30.141	36.991	1361.46	STAT3
39.527	0	37.034	207.987	STAT3
56.73	11.301	37.661	234.834	STAT3
79.179	30.615	37.691	171.435	STAT3
82.602	3.045	38.237	872.055	STAT3
42.75	16.175	38.616	367.13	STAT3
59.857	45.944	39.544	649.19	STAT3
38.288	25.989	39.585	743.318	STAT3
47.468	41.246	41.139	976.21	STAT3
52.743	28.084	41.358	1114.98	STAT3
46.769	0	41.514	213.485	STAT3
63.607	35.659	41.611	1660.01	STAT3
55.291	46.451	41.711	354.839	STAT3
45.816	14.05	43.5	380.392	STAT3
73.071	13.365	43.76	171.435	STAT3
89.689	0	45.272	213.809	STAT3
63.757	0	45.805	213.809	STAT3
47.871	0	46.1	519.805	STAT3
40.445	4.393	46.377	1720.5	STAT3
76.61	6.051	46.877	150.734	STAT3
67.358	6.195	47.638	234.834	STAT3
75.86	17.739	48.129	242.597	STAT3
53.805	31.854	48.259	258.123	STAT3
56.348	0	48.29	427.941	STAT3
43.499	0	48.343	1861.2	STAT3
59.917	28.827	48.593	64.369	STAT3
65.934	9.106	48.86	196.342	STAT3
54.979	19.287	49.881	256.506	STAT3
55.174	25.379	50.054	2232.86	STAT3
63.281	5.207	50.081	777.281	STAT3
87.803	33.185	51.454	960.038	STAT3
38.747	0.453	51.606	477.755	STAT3
65.486	12.088	51.768	960.038	STAT3
44.423	22.514	51.964	2028.76	STAT3
74.658	44.269	52.133	92.51	STAT3
45.903	0	52.226	301.144	STAT3
41.032	10.809	53.324	1861.2	STAT3
87.76	38.978	53.731	102.538	STAT3
38.138	30.242	54.083	2028.76	STAT3
52.748	0	54.147	301.144	STAT3
49.993	42.112	54.373	331.873	STAT3
38.138	29.643	54.611	196.342	STAT3
49.203	0	55.176	213.485	STAT3
55.78	0	55.194	777.281	STAT3
39.936	17.593	55.283	506.219	STAT3
44.954	41.857	55.706	649.19	STAT3
54.446	20.76	56.153	183.727	STAT3
41.499	34.114	56.874	477.755	STAT3
52.081	50.618	56.906	680.565	STAT3
52.222	18.555	57.665	385.568	STAT3
46.863	26.345	57.779	101.567	STAT3
147.885	4.665	58.112	872.055	STAT3
78.464	41.26	58.192	3785.81	STAT3
78.871	0	58.393	264.593	STAT3
52.466	46.226	58.586	380.392	STAT3
42.014	8.792	58.614	92.51	STAT3
63.236	29.047	59.217	171.435	STAT3
41.958	49.101	60.131	2028.76	STAT3
61.44	1.823	60.389	427.618	STAT3
71.582	42.202	60.621	610.374	STAT3
55.45	30.585	61.637	4718.03	STAT3
45.709	5.313	61.944	300.174	STAT3
72.393	30.505	61.993	380.392	STAT3
60.277	20.202	62.489	203.135	STAT3
52.025	19.614	62.746	183.727	STAT3
111.819	13.548	63.701	249.713	STAT3
73.289	33.552	64.092	327.021	STAT3
53.082	17.458	64.114	213.485	STAT3
75.176	3.28	64.198	427.618	STAT3
85.369	32.842	64.556	258.123	STAT3
42.326	10.897	65.563	1660.01	STAT3
53.784	2.931	65.622	872.055	STAT3
98.007	46.942	66.334	165.936	STAT3
50.971	0	66.63	213.809	STAT3
51.133	18.542	66.667	960.038	STAT3
42.313	0	66.981	519.805	STAT3
65.375	27.631	67.265	294.998	STAT3
71.346	0	69.38	1861.2	STAT3
45.169	26.901	69.518	488.752	STAT3
47.305	0	69.81	213.809	STAT3
60.241	11.682	70.349	279.472	STAT3
57.993	27.386	70.853	1890.96	STAT3
44.049	2.953	71.386	101.567	STAT3
66.575	0	71.711	427.941	STAT3
40.517	0	72.194	519.805	STAT3
51.537	0	72.239	340.283	STAT3
41.244	13.552	72.603	256.506	STAT3
68.353	17.972	73.387	165.936	STAT3
50.993	10.959	73.475	1660.01	STAT3
52.605	32.527	73.613	101.567	STAT3
52.038	27.423	74.24	152.351	STAT3
55.011	16.818	74.465	339.959	STAT3
59.869	23.565	74.555	354.839	STAT3
91.89	0	74.57	196.342	STAT3
43.191	33.349	74.895	1720.5	STAT3
82.421	10.937	74.94	380.392	STAT3
89.152	1.81	75.139	427.618	STAT3
70.309	9.033	75.737	427.618	STAT3
54.765	2.736	76.614	427.618	STAT3
54.459	8.879	76.671	165.936	STAT3
51.578	4.924	78.035	331.873	STAT3
63.036	18.833	78.202	339.959	STAT3
59.655	0	78.265	872.055	STAT3
39.809	29.24	78.445	1660.01	STAT3
56.802	7.045	79.047	213.809	STAT3
48.115	0	79.087	641.75	STAT3
120.729	0	79.216	166.907	STAT3
44.482	6.155	80.136	165.936	STAT3
60.886	47.081	81.401	427.941	STAT3
52.186	29.283	82.171	101.567	STAT3
50.167	17.943	82.214	380.392	STAT3
64.342	12.098	82.434	258.123	STAT3
46.376	0	82.611	164.319	STAT3
57.839	26.551	82.771	506.219	STAT3
48.071	7.666	83.223	166.26	STAT3
45.972	15.355	83.369	279.472	STAT3
63.44	17.688	83.414	203.135	STAT3
43.718	0	84.342	308.907	STAT3
44.817	0	84.698	401.417	STAT3
39.671	1.48	85.95	641.75	STAT3
84.977	30.81	87.06	171.435	STAT3
55.269	50.022	88.336	242.597	STAT3
56.874	13.693	88.825	1076.81	STAT3
124.084	33.317	88.858	171.435	STAT3
53.288	23.841	88.86	203.135	STAT3
48.695	6.418	88.905	3785.81	STAT3
66.04	19.742	89.082	171.435	STAT3
88.403	0.36	89.601	427.941	STAT3
43.902	40.136	90.349	301.144	STAT3
71.313	15.088	90.946	506.219	STAT3
75.105	3.961	91.184	380.392	STAT3
79.635	0.353	91.317	872.055	STAT3
48.987	0	91.346	129.709	STAT3
64.821	45.229	91.742	427.941	STAT3
97.788	44.345	92.018	213.485	STAT3
47.362	15.107	92.539	641.75	STAT3
56.462	16.528	93.931	301.144	STAT3
61.634	0	94.328	872.055	STAT3
60.515	36.356	94.611	960.038	STAT3
53.307	0	95.031	213.809	STAT3
71.255	23.667	95.224	380.392	STAT3
87.512	0	95.529	427.941	STAT3
44.031	11.759	95.668	202.164	STAT3
54.576	0	95.673	166.907	STAT3
76.427	13.244	95.778	258.123	STAT3
65.141	20.085	95.921	1660.01	STAT3
62.632	8.634	96.231	385.568	STAT3
44.473	44.31	96.593	152.351	STAT3
58.311	9.355	96.953	331.873	STAT3
48.44	40.305	97.427	129.709	STAT3
76.239	29.734	98.065	1890.96	STAT3
114.331	0	98.556	129.709	STAT3
42.145	22.239	99.144	339.959	STAT3
43.091	3.425	101.373	1040.9	STAT3
89.162	11.357	103.449	207.987	STAT3
91.186	40.59	104.135	171.435	STAT3
47.539	0	104.713	331.873	STAT3
74.507	15.329	105.055	427.618	STAT3
66.569	0	105.255	385.568	STAT3
61.539	0	105.585	213.809	STAT3
95.318	12.863	106.325	427.618	STAT3
60.377	2.603	107.317	436.998	STAT3
43.341	13.837	107.716	101.567	STAT3
42.375	14.345	108.914	641.75	STAT3
133.872	0	109.011	427.618	STAT3
58.561	15.289	109.17	960.038	STAT3
46.619	22.352	112.203	641.75	STAT3
46.881	0.952	114.965	341.9	STAT3
92.206	20.515	117.713	641.75	STAT3
60.485	6.689	118.038	301.144	STAT3
47.063	10.807	118.237	331.873	STAT3
43.411	34.442	118.377	487.782	STAT3
110.995	41.229	121.191	120.975	STAT3
62.837	9.849	122.682	506.219	STAT3
43.376	0	123.373	166.907	STAT3
97.974	19.92	126.062	960.038	STAT3
40.172	6.468	126.343	674.42	STAT3
47.846	0	126.583	872.055	STAT3
54.338	18.281	129.253	641.75	STAT3
169.984	21.312	129.589	341.9	STAT3
79.025	28.897	131.363	1890.96	STAT3
42.926	37.329	132.125	641.75	STAT3
47.517	1.849	135.02	1076.81	STAT3
64.544	0	137.067	129.709	STAT3
84.159	12.561	139.132	1076.81	STAT3
106.348	38.457	139.389	1890.96	STAT3
67.169	22.323	140.958	641.75	STAT3
40.895	4.746	142.313	331.873	STAT3
51.708	0.043	142.988	166.907	STAT3
67.068	0	144.247	301.144	STAT3
104.457	21.917	146.067	129.709	STAT3
72.721	22.209	146.378	1890.96	STAT3
64.764	8.864	149.989	641.75	STAT3
55.284	0	152.46	301.144	STAT3
40.602	36.707	154.609	641.75	STAT3
64.29	1.014	157.19	401.417	STAT3
6.224	104.288	1.424	416.296	NF-kB
0	160.203	4.566	2232.86	NF-kB
24.587	169.282	6.359	530.479	NF-kB
6.769	143.9	6.57	2232.86	NF-kB
11.644	156.918	6.825	1720.17	NF-kB
25.705	198.851	7.115	976.21	NF-kB
0	155.531	9.171	2599.99	NF-kB
3.903	65.494	10.731	205.075	NF-kB
31.607	58.499	12.463	198.93	NF-kB
18.033	138.32	13.486	1050.28	NF-kB
25.193	155.234	13.489	457.053	NF-kB
13.228	68.023	14.756	1340.11	NF-kB
32.883	157.968	15.026	645.308	NF-kB
27.216	102.097	15.129	120.975	NF-kB
3.693	121.734	16.212	427.941	NF-kB
18.632	80.928	16.881	119.034	NF-kB
21.156	186.59	17.194	416.296	NF-kB
28.17	84.701	17.627	120.975	NF-kB
5.866	136.344	18.208	380.392	NF-kB
27.921	91.814	18.405	228.365	NF-kB
27.511	60.574	18.874	1361.46	NF-kB
19.281	116.125	18.906	241.95	NF-kB
4.067	170.783	19.087	367.13	NF-kB
9.767	66.266	19.196	1340.11	NF-kB
19.561	130.288	19.624	733.29	NF-kB
0	142.36	19.909	613.609	NF-kB
25.196	85.916	21.019	120.975	NF-kB
21.968	91.826	21.25	457.053	NF-kB
27.415	65.367	23.062	188.579	NF-kB
1.968	78.424	24.462	1114.98	NF-kB
17.513	51.207	24.94	743.318	NF-kB
32.226	102.659	25.083	234.834	NF-kB
12.687	89.597	25.165	649.19	NF-kB
0	112.577	25.997	613.609	NF-kB
27.103	62.681	27.552	865.263	NF-kB
27.756	122.274	27.64	176.611	NF-kB
25.776	108.777	28.801	331.873	NF-kB
10.735	126.816	29.771	241.95	NF-kB
13.801	86.71	31.628	473.226	NF-kB
27.055	110.54	31.952	2028.76	NF-kB
17.197	143.512	32.979	558.944	NF-kB
14.186	208.869	33.175	976.21	NF-kB
29.904	101.006	33.389	1087.81	NF-kB
31.285	111.745	33.805	449.29	NF-kB
17.51	57.838	33.814	198.93	NF-kB
37.89	91.076	33.996	188.579	NF-kB
2.545	130.63	34.05	120.975	NF-kB
36.561	173.043	34.763	613.609	NF-kB
26.526	90.064	34.809	743.318	NF-kB
19.309	132.88	34.819	119.034	NF-kB
20.799	139.233	34.916	318.611	NF-kB
29.365	154.115	35.253	645.308	NF-kB
4.24	171.208	35.256	613.609	NF-kB
32.445	126.161	35.907	318.611	NF-kB
37.17	52.21	40.105	176.611	NF-kB
10.862	73.957	40.969	401.417	NF-kB
26.647	70.683	41.224	203.135	NF-kB
30.525	65.861	41.456	1471.76	NF-kB
32.468	63.744	41.515	369.395	NF-kB
31.73	153.318	41.708	192.46	NF-kB
36.786	133.385	41.739	119.034	NF-kB
32.965	107.207	41.91	198.93	NF-kB
14.054	104.487	42.044	205.075	NF-kB
30.75	70.584	42.459	900.844	NF-kB
18.097	137.754	42.917	473.226	NF-kB
29.369	123.173	43.973	4718.03	NF-kB
16.285	89.235	45.039	122.592	NF-kB
17.186	64.378	45.557	865.263	NF-kB
30.593	75.33	46.735	1050.28	NF-kB
23.606	56.692	47.305	264.593	NF-kB
30.452	84.844	48.414	198.93	NF-kB
12.891	86.244	49.375	1114.98	NF-kB
6.949	78.281	50.101	645.308	NF-kB
8.612	65.273	50.98	865.263	NF-kB
21.836	117.92	51.123	494.898	NF-kB
26.597	96.129	52.521	380.392	NF-kB
23.702	95.866	52.549	4718.03	NF-kB
23.561	137.818	54.872	120.975	NF-kB
30.811	126.597	55.352	385.568	NF-kB
36.834	81.493	56.354	228.365	NF-kB
36.455	139.48	56.773	192.46	NF-kB
29.468	54.138	56.788	494.898	NF-kB
35.115	121.326	57.466	680.565	NF-kB
12.202	110.342	58.073	481.96	NF-kB
30.667	51.762	61.405	494.898	NF-kB
17.667	149.291	62.616	530.479	NF-kB
34.906	141.703	63.8	1720.5	NF-kB
30.925	107.432	64.03	322.169	NF-kB
20.982	66.998	65.307	680.565	NF-kB
0	99.732	65.62	3785.81	NF-kB
2.835	66.732	65.782	1050.28	NF-kB
33.401	120.604	66.068	900.844	NF-kB
22.192	74.384	66.27	900.844	NF-kB
29.16	78.209	68.107	506.219	NF-kB
15.492	64.39	68.464	354.839	NF-kB
24.981	107.415	69.535	4718.03	NF-kB
17.859	85.072	70.115	649.19	NF-kB
19.616	93.476	74.88	192.46	NF-kB
32.318	55.106	76.752	3785.81	NF-kB
10.436	79.844	79.04	674.42	NF-kB
23.869	102.397	79.367	122.592	NF-kB
34.339	172.28	80.16	241.95	NF-kB
21.758	92.298	81.207	530.479	NF-kB
14.07	68.856	83.267	506.219	NF-kB
7.366	76.64	84.242	674.42	NF-kB
32.542	167.521	86.274	680.565	NF-kB
27.288	184.126	86.478	449.29	NF-kB
28.822	168.614	86.655	294.998	NF-kB
16.099	93.842	88.702	1720.5	NF-kB
28.978	164.528	90.637	530.479	NF-kB
33.1	65.576	91.342	3785.81	NF-kB
25.023	145.192	91.794	449.29	NF-kB
18.722	155.325	92.539	680.565	NF-kB
16.737	99.536	92.828	256.83	NF-kB
16.851	111.013	94.896	122.592	NF-kB
21.219	151.183	95.298	284.647	NF-kB
21.139	110.485	95.54	530.479	NF-kB
35.815	58.331	96.401	3785.81	NF-kB
20.876	104.986	96.525	152.351	NF-kB
31.617	90.889	97.57	339.959	NF-kB
4.071	157.898	97.725	832.593	NF-kB
30.551	174.449	97.798	449.29	NF-kB
31.85	112.561	99.326	171.435	NF-kB
36.168	58.176	99.726	401.417	NF-kB
36.276	63.305	100.219	733.29	NF-kB
30.496	99.888	100.306	171.435	NF-kB
10.807	91.017	101.441	122.592	NF-kB
28.416	164.27	102.531	832.593	NF-kB
32.301	84.725	102.981	294.998	NF-kB
23.883	60.492	105.026	279.472	NF-kB
32.819	71.129	106.414	339.959	NF-kB
27.721	140.178	108.729	233.54	NF-kB
4.742	55.543	111.601	198.93	NF-kB
31.752	101.488	114.394	449.29	NF-kB
23.605	125.871	115.504	233.54	NF-kB
23.266	128.263	116.723	270.415	NF-kB
36.5	145.371	120.937	449.29	NF-kB
6.709	66.791	121.36	1040.9	NF-kB
16.671	82.923	123.516	832.593	NF-kB
28.179	78.122	126.301	385.568	NF-kB
5.841	56.781	129.115	122.592	NF-kB
35.55	112.638	131.734	401.417	NF-kB
30.381	56.385	133.382	401.417	NF-kB
24.86	85.29	135.48	122.592	NF-kB
22.175	78.377	138.015	166.26	NF-kB
28.846	157.843	138.876	385.568	NF-kB
9.492	57.962	140.784	641.75	NF-kB
9.862	148.025	142.213	385.568	NF-kB
31.825	102.873	147.772	401.417	NF-kB
36.822	105.463	158.278	385.568	NF-kB

## Sheet: Fig3h-j
Fig. 3h: APP-4mo
Mouse #	nbr GFP+ cells	nbr CFP+ cells	nbr GFP+/CFP+ cells
2442	77	65	45
2454	10	33	8
2400	75	43	76
2450	177	63	205
Total	339	204	334
Percentage	38.6545	23.2611	38.0844
Fig. 3j: WT-4mo
Mouse #	nbr GFP+ cells	nbr CFP+ cells	nbr GFP+/CFP+ cells
2459	119	67	212
2440	52	21	42
2393	126	28	107
2448	4	55	13
Total	301	171	374
Percentage	35.5792	20.2128	44.208

## Sheet: Fig4bc
Fig. 4b, c: GFAP+ morphological analysis
Subpopulation	Domain size (µm²)	GFAP immunoreactivity	Mouse #
NF-kB	859.117	22.091	C13
NF-kB	920.575	26.094	C13
Double	458.023	40.84	C13
Double	508.483	37.376	C13
Double	600.994	38.066	C13
Double	698.946	23.802	C13
Double	751.404	22.369	C13
Double	947.922	20.054	C13
Double	1338.81	26.466	C13
STAT3	516.893	29.518	C13
STAT3	605.198	31.514	C13
STAT3	628.811	32.359	C13
STAT3	654.042	17.884	C13
STAT3	714.529	22.367	C13
STAT3	718.41	26.768	C13
STAT3	788.602	22.344	C13
STAT3	958.097	13.051	C13
NF-kB	771.782	12.155	C21
NF-kB	880.142	7.688	C21
NF-kB	1817.54	12.338	C21
STAT3	606.492	16.372	C21
STAT3	777.927	21.875	C21
STAT3	810.921	5.822	C21
STAT3	822.889	5.57	C21
STAT3	919.928	15.368	C21
STAT3	974.269	18.773	C21
STAT3	1073.57	3.802	C21
STAT3	1490.84	16.508	C21
NF-kB	1150.23	15.306	C23
NF-kB	1286.41	14.953	C23
NF-kB	1576.23	15.754	C23
Double	850.06	17.98	C23
NF-kB	789.572	10.914	C33
NF-kB	886.611	9.682	C33
NF-kB	894.05	14.416	C33
NF-kB	1282.85	3.515	C33
NF-kB	1507.66	12.419	C33
Double	489.076	17.47	C33
Double	832.916	6.504	C33
Double	917.663	9.315	C33
Double	1133.41	2.432	C33
Double	1200.05	12.254	C33
Double	1269.59	3.183	C33
STAT3	528.215	7.253	C33
STAT3	550.21	7.519	C33
STAT3	593.554	15.394	C33
STAT3	754.962	7.357	C33
STAT3	767.253	9.394	C33
STAT3	1015.35	12.111	C33
STAT3	1046.4	5.591	C33
STAT3	1074.54	0.562	C33
STAT3	1114.65	4.137	C33
STAT3	1250.18	9.278	C33
STAT3	1333.64	13.035	C33
NF-kB	669.244	10.387	C46
NF-kB	942.247	25.347	C46
NF-kB	986.237	12.627	C46
NF-kB	1116.59	10.558	C46
NF-kB	1233.36	19.963	C46
NF-kB	1910.05	19.099	C46
Double	530.479	10.058	C46
Double	800.894	13.769	C46
Double	819.654	18.949	C46
Double	821.919	19.906	C46
Double	860.087	14.472	C46
Double	980.739	24.795	C46
Double	982.679	17.924	C46
Double	1008.88	18.546	C46
Double	1032.49	11.258	C46
Double	1449.44	14.005	C46
STAT3	798.629	4.653	C46
STAT3	910.547	11.304	C46
STAT3	923.162	2.44	C46
STAT3	932.219	4.7	C46
STAT3	961.331	18.073	C46
STAT3	1128.24	16.824	C46
STAT3	1202.31	17.876	C46
NF-kB	941.924	17.943	C48
NF-kB	1005.97	31.124	C48
NF-kB	1036.05	22.511	C48
NF-kB	1271.53	29.519	C48
Double	497.485	23.744	C48
Double	620.401	27.272	C48
Double	692.857	25.535	C48
Double	746.228	14.687	C48
Double	751.404	13.598	C48
Double	860.734	18.63	C48
Double	895.022	23.936	C48
Double	933.513	13.003	C48
Double	944.188	24.13	C48
Double	991.414	28.234	C48
Double	1039.93	29.053	C48
Double	1318.76	17.989	C48
STAT3	563.795	32.858	C48
STAT3	613.932	13.305	C48
STAT3	619.754	22.916	C48
STAT3	806.716	24.731	C48
STAT3	868.388	13.623	C48

[truncated: 15 more sheets: Fig4d, Fig5e-S3d, Fig6c, Fig6e, Fig7b-S5a, Fig7cdef-S5bcd , FigS1a-g, FigS1b, FigS1d, Fig S1f, FigS2, FigS4a, FigS4d, FigS4f, FigS5efg]
